# Supplementary material for: NTRK1/TrkA Signaling in Neuroblastoma Cells Induces Nuclear Reorganization and Intra-Nuclear Aggregation of Lamin A/C
Source: Cancers (Basel). 2021 Oct 21;13(21):5293. doi: 10.3390/cancers13215293 (PMC8582546; doi:10.3390/cancers13215293)
Supplement: Supplementary file 1 [file cancers-13-05293-s001.zip]

Archive with 7 entries (7 files):
- cancers-1433337-supplementary/cancers-1433337-non.pdf
- cancers-1433337-supplementary/cancers-1433337-suppl..pdf
- cancers-1433337-supplementary/Supplementary Table S1 - LFQ-normalized Protein Abundancies.xlsx
- cancers-1433337-supplementary/Supplementary Table S2 - Significantly Differentially Abundant Proteins.xlsx
- cancers-1433337-supplementary/Supplementary Table S3 - CycLoess-normalized Phosphosite Abundancies.xlsx
- cancers-1433337-supplementary/Supplementary Table S4 - Significantly Differentially Abundant Phosphosites.xlsx
- cancers-1433337-supplementary/Supplementary Table S5 - Results of Reactome Pathway Analysis.xlsx
