# Supplementary material for: NTRK1/TrkA Signaling in Neuroblastoma Cells Induces Nuclear Reorganization and Intra-Nuclear Aggregation of Lamin A/C
Source: Cancers (Basel). 2021 Oct 21;13(21):5293. doi: 10.3390/cancers13215293 (PMC8582546; doi:10.3390/cancers13215293)
Supplement: Supplementary file 1 [file cancers-13-05293-s001.zip › cancers-1433337-supplementary/Supplementary Table S1 - LFQ-normalized Protein Abundancies.xlsx]

## Sheet: Protein Abundancies
Supplementary Table 1 - LFQ-normalized Protein Abundancies
Uniprot ID	Gene Names	Protein Names	Peptides	Unique Peptides	Score	MS MS Count	Control 0h #1	Control 0h #3	Control 0h #4	Control 0h #5	Control 0h #6	Treatment 0h #1	Treatment 0h #3	Treatment 0h #4	Treatment 0h #5	Treatment 0h #6	Control 10min #1	Control 10min #3	Control 10min #4	Control 10min #5	Control 10min #6	Treatment 10min #1	Treatment 10min #3	Treatment 10min #4	Treatment 10min #5	Treatment 10min #6	Control 1h #1	Control 1h #3	Control 1h #4	Control 1h #5	Control 1h #6	Treatment 1h #1	Treatment 1h #3	Treatment 1h #4	Treatment 1h #5	Treatment 1h #6	Control 4h #1	Control 4h #3	Control 4h #4	Control 4h #5	Control 4h #6	Treatment 4h #1	Treatment 4h #3	Treatment 4h #4	Treatment 4h #5	Treatment 4h #6	Control 12h #1	Control 12h #3	Control 12h #4
P0DPI2	GAL3A	Glutamine amidotransferase-like class 1 domain-containing protein 3A, mitochondrial	9	9	75.534	50	2.92453e+07	5.34886e+06	5.52713e+06	3.60633e+06	1.01729e+06	2.29454e+07	1.08435e+06	970185	2.8279e+06	894176	2.92453e+07	5.34886e+06	5.52713e+06	3.60633e+06	1.01729e+06	2.72603e+07	1.37538e+06	6.36311e+06	1.18077e+06	1.11175e+06	2.86196e+07	3.18619e+06	3.33071e+06	3.43696e+06	828591	3.06482e+07	6.20285e+06	7.9609e+06	2.33955e+06	908924	1.42004e+06	6.64114e+06	2.47072e+06	2.05428e+06	1.76398e+06	763305	1.90202e+06	1.87259e+06	581452	1.30399e+06	2.56317e+06	2.10998e+06	2.7176e+06
A0AVT1	UBA6	Ubiquitin-like modifier-activating enzyme 6 (Ubiquitin-activating enzyme 6) (EC 6.2.1.45) (Monocyte protein 4) (MOP-4) (Ubiquitin-activating enzyme E1-like protein 2) (E1-L2)	20	20	33.426	245	1.78324e+07	1.31787e+07	1.34509e+07	1.50098e+07	1.51037e+07	1.67993e+07	1.36737e+07	1.12039e+07	1.61721e+07	1.3383e+07	1.78324e+07	1.31787e+07	1.34509e+07	1.50098e+07	1.51037e+07	1.54875e+07	1.36e+07	1.4104e+07	1.55855e+07	1.57277e+07	1.49144e+07	1.47642e+07	1.61497e+07	1.77424e+07	1.46521e+07	1.2903e+07	1.62383e+07	1.35116e+07	1.51551e+07	1.62958e+07	1.43287e+07	1.64513e+07	1.23072e+07	1.60637e+07	1.47264e+07	1.27183e+07	1.3018e+07	1.39523e+07	1.50442e+07	1.52024e+07	1.34118e+07	1.70705e+07	1.39533e+07
A0MZ66	SHOT1	Shootin-1 (Shootin1)	4	4	4.2801	19	3.12733e+06	2.98211e+06	1.12034e+06	6.88249e+06	1.78093e+06	1.35269e+06	1.40311e+06	1.85733e+06	1.05003e+06	1.01771e+06	3.12733e+06	2.98211e+06	1.12034e+06	6.88249e+06	1.78093e+06	1.86481e+06	1.76875e+06	1.02167e+06	821272	862162	2.29888e+06	764258	1.03802e+06	5.85322e+06	3.91342e+06	3.93518e+06	2.51914e+06	1.3587e+06	1.82037e+06	2.01447e+07	4.60127e+06	1.63697e+06	1.01328e+06	6.77458e+06	1.22904e+06	1.00949e+06	714859	1.03221e+06	1.48651e+06	625565	1.22717e+06	1.15968e+06	1.4627e+06
A1L020	MEX3A	RNA-binding protein MEX3A (RING finger and KH domain-containing protein 4)	13	12	43.563	113	1.39484e+07	1.0442e+07	7.54715e+06	1.26787e+07	1.39891e+07	9.3972e+06	1.12031e+07	1.3134e+07	1.30487e+07	1.17512e+07	1.39484e+07	1.0442e+07	7.54715e+06	1.26787e+07	1.39891e+07	9.99864e+06	1.33756e+07	1.37307e+07	1.12693e+07	1.5779e+07	9.79219e+06	1.14061e+07	1.29747e+07	1.39359e+07	1.14982e+07	1.08938e+07	1.50744e+07	1.37803e+07	1.29316e+07	1.1314e+07	1.31768e+07	1.396e+07	1.12062e+07	1.45731e+07	9.76508e+06	1.2878e+07	1.15557e+07	1.49651e+07	1.40153e+07	1.26252e+07	1.02321e+07	1.37841e+07	1.28334e+07
A1L0T0	ILVBL	2-hydroxyacyl-CoA lyase 2 (EC 4.1.2.-) (Acetolactate synthase-like protein) (IlvB-like protein)	12	12	80.69	121	1.27908e+07	1.23243e+07	1.40913e+07	1.50838e+07	1.56212e+07	1.51456e+07	1.84344e+07	1.19408e+07	1.09278e+07	1.53018e+07	1.27908e+07	1.23243e+07	1.40913e+07	1.50838e+07	1.56212e+07	1.32878e+07	1.04587e+07	1.23902e+07	1.88858e+07	1.38905e+07	1.67482e+07	1.24764e+07	1.219e+07	1.41628e+07	1.60237e+07	1.91256e+07	1.48731e+07	1.03362e+07	1.36122e+07	1.30071e+07	1.46989e+07	1.21622e+07	1.60303e+07	1.43217e+07	1.40981e+07	1.27571e+07	1.90409e+07	9.79219e+06	1.35238e+07	1.01277e+07	1.34929e+07	1.46034e+07	1.14982e+07
A1X283	SPD2B	SH3 and PX domain-containing protein 2B (Adapter protein HOFI) (Factor for adipocyte differentiation 49) (Tyrosine kinase substrate with four SH3 domains)	9	9	16.858	176	1.25693e+07	1.17024e+07	1.42563e+07	1.51488e+07	1.47601e+07	1.25007e+07	1.24609e+07	1.28922e+07	1.54264e+07	1.15789e+07	1.25693e+07	1.17024e+07	1.42563e+07	1.51488e+07	1.47601e+07	1.09074e+07	1.1452e+07	1.1869e+07	1.15934e+07	1.30288e+07	1.30632e+07	1.26217e+07	1.47703e+07	1.67493e+07	1.37041e+07	1.12912e+07	1.26734e+07	1.05973e+07	1.33404e+07	1.64331e+07	1.90739e+07	1.19831e+07	1.59196e+07	1.75006e+07	1.45559e+07	1.58535e+07	8.78981e+06	1.68588e+07	1.34686e+07	1.26042e+07	1.60481e+07	1.36993e+07	1.12709e+07
A2A3N6	PIPSL	Putative PIP5K1A and PSMD4-like protein (PIP5K1A-PSMD4)	8	0	5.532	10	1.65477e+06	1.19676e+06	2.67221e+06	3.93491e+06	3.97935e+06	3.33765e+06	1.29301e+06	724487	1.90796e+06	3.60034e+06	1.65477e+06	1.19676e+06	2.67221e+06	3.93491e+06	3.97935e+06	1.34661e+06	960150	3.3439e+06	2.77009e+06	931051	3.34297e+06	817013	1.40506e+06	2.14449e+06	3.79745e+06	1.35025e+06	1.17946e+06	3.05555e+06	2.42861e+06	4.4969e+06	3.93491e+06	3.23851e+06	3.65211e+06	1.01223e+06	1.36295e+06	809067	3.01202e+06	4.07283e+06	4.04694e+06	3.74206e+06	2.12333e+06	1.65523e+06	1.68183e+06
A2RRP1	NBAS	Neuroblastoma-amplified sequence (Neuroblastoma-amplified gene protein)	82	82	323.31	2186	1.99415e+08	1.74808e+08	1.84584e+08	1.83309e+08	1.74954e+08	1.5424e+08	1.58829e+08	1.52655e+08	1.62436e+08	1.65345e+08	1.99415e+08	1.74808e+08	1.84584e+08	1.83309e+08	1.74954e+08	1.48934e+08	1.50804e+08	1.59989e+08	1.60567e+08	1.59535e+08	1.94879e+08	1.85186e+08	1.84955e+08	1.85122e+08	1.95217e+08	1.6646e+08	1.76844e+08	1.58664e+08	1.53919e+08	1.77901e+08	2.0888e+08	1.87784e+08	1.88554e+08	1.79947e+08	1.86203e+08	1.69605e+08	1.56285e+08	1.62549e+08	1.63317e+08	1.56534e+08	1.82903e+08	1.77458e+08	1.68515e+08
A2RTX5	SYTC2	Threonine--tRNA ligase 2, cytoplasmic (EC 6.1.1.3) (Threonyl-tRNA synthetase) (ThrRS) (Threonyl-tRNA synthetase protein 3)	7	2	2.5208	8	874986	2.06427e+06	2.35419e+06	1.20969e+06	1.70106e+06	3.16703e+06	1.09492e+06	1.49457e+06	489789	1.4315e+06	874986	2.06427e+06	2.35419e+06	1.20969e+06	1.70106e+06	1.40818e+06	1.21388e+06	2.00129e+06	1.61522e+06	1.41837e+06	965623	1.14364e+06	1.28079e+06	448081	1.00085e+06	734957	1.50392e+06	655938	1.97306e+06	1.24068e+06	3.30129e+06	1.22717e+06	2.40133e+06	2.15925e+06	590714	1.8957e+06	808114	1.18783e+06	3.2448e+06	2.7799e+06	2.35191e+06	1.19551e+06	1.6781e+06
A3KMH1	VWA8	von Willebrand factor A domain-containing protein 8 (PEX7-binding protein 2) (P7BP2)	10	10	23.037	115	6.78539e+06	4.83807e+06	4.4172e+06	4.7877e+06	5.48591e+06	5.82489e+06	5.06805e+06	4.40344e+06	4.96066e+06	4.23022e+06	6.78539e+06	4.83807e+06	4.4172e+06	4.7877e+06	5.48591e+06	4.9363e+06	4.66291e+06	5.30492e+06	5.71293e+06	4.37363e+06	5.81965e+06	4.47234e+06	4.33199e+06	5.42804e+06	4.94418e+06	5.16737e+06	5.71491e+06	4.63745e+06	5.34256e+06	5.24605e+06	7.43602e+06	5.85769e+06	5.31339e+06	5.64249e+06	5.88822e+06	4.93186e+06	4.87679e+06	5.40439e+06	6.5352e+06	5.82409e+06	5.70581e+06	5.3842e+06	4.72932e+06
A3KN83	SBNO1	Protein strawberry notch homolog 1 (Monocyte protein 3) (MOP-3)	17	15	70.866	121	1.00612e+07	7.14004e+06	8.81604e+06	8.13437e+06	1.82593e+06	8.54649e+06	6.72825e+06	8.20004e+06	9.42199e+06	8.30184e+06	1.00612e+07	7.14004e+06	8.81604e+06	8.13437e+06	1.82593e+06	8.69045e+06	7.05102e+06	6.7073e+06	5.97704e+06	9.4331e+06	7.35248e+06	7.49242e+06	7.34586e+06	7.15887e+06	7.76309e+06	9.32583e+06	8.02962e+06	7.55605e+06	9.35237e+06	9.37248e+06	1.0289e+07	7.43242e+06	7.26434e+06	7.72712e+06	8.91683e+06	9.60464e+06	6.10813e+06	1.02031e+07	7.81871e+06	8.34974e+06	7.51739e+06	8.81299e+06	6.30865e+06
A4D1E9	GTPBA	GTP-binding protein 10 (Protein obg homolog 2) (ObgH2)	4	4	3.8666	21	3.96338e+06	1.15784e+06	3.77384e+06	1.9894e+06	2.52648e+06	625825	2.60274e+06	679446	998290	2.97715e+06	3.96338e+06	1.15784e+06	3.77384e+06	1.9894e+06	2.52648e+06	3.5626e+06	3.06977e+06	571265	3.5951e+06	4.6655e+06	3.12668e+06	1.93111e+06	1.36002e+06	542401	1.24585e+06	3.69284e+06	1.13369e+06	1.58417e+06	621933	1.87492e+06	1.01842e+06	1.99575e+06	2.24518e+06	3.6742e+06	820475	1.00419e+06	968304	1.14642e+06	3.54978e+06	3.49098e+06	3.54266e+06	1.59442e+06	3.58365e+06
A5YKK6	CNOT1	CCR4-NOT transcription complex subunit 1 (CCR4-associated factor 1) (Negative regulator of transcription subunit 1 homolog) (NOT1H) (hNOT1)	31	31	120.73	400	2.68143e+07	2.52311e+07	2.80462e+07	2.40244e+07	2.13007e+07	2.65996e+07	2.95386e+07	2.60395e+07	2.58668e+07	2.2642e+07	2.68143e+07	2.52311e+07	2.80462e+07	2.40244e+07	2.13007e+07	2.8163e+07	2.41179e+07	2.72963e+07	2.30666e+07	2.22685e+07	2.35088e+07	3.05253e+07	2.95796e+07	2.23535e+07	2.18996e+07	2.7551e+07	2.99323e+07	2.9414e+07	2.05196e+07	2.03327e+07	2.91764e+07	3.23262e+07	2.51752e+07	2.50481e+07	2.44664e+07	2.70833e+07	2.65885e+07	2.25637e+07	2.35986e+07	2.29979e+07	2.44885e+07	2.57523e+07	2.69429e+07
Q9GZQ8	MLP3B	Microtubule-associated proteins 1A/1B light chain 3B (Autophagy-related protein LC3 B) (Autophagy-related ubiquitin-like modifier LC3 B) (MAP1 light chain 3-like protein 2) (MAP1A/MAP1B light chain 3 B) (MAP1A/MAP1B LC3 B) (Microtubule-associated protein 1 light chain 3 beta)	2	2	2.4933	15	1.03085e+06	1.58275e+06	2.03345e+06	1.12384e+06	2.04604e+06	1.13385e+06	905152	2.10867e+06	1.28568e+06	2.30399e+06	1.03085e+06	1.58275e+06	2.03345e+06	1.12384e+06	2.04604e+06	1.14602e+06	1.88013e+06	1.32733e+06	2.85409e+06	1.6014e+06	1.7608e+06	3.03318e+06	901458	2.10312e+06	1.83876e+06	1.41876e+06	1.34857e+06	682278	1.8518e+06	5.03165e+06	2.54812e+06	635618	1.23391e+06	3.72111e+06	1.77379e+06	3.23313e+06	1.69341e+06	3.55964e+06	2.23571e+06	1.37815e+06	1.78142e+06	1.09326e+06	1.86456e+06
A6NDG6	PGP	Glycerol-3-phosphate phosphatase (G3PP) (EC 3.1.3.21) (Aspartate-based ubiquitous Mg(2+)-dependent phosphatase) (AUM) (EC 3.1.3.48) (Phosphoglycolate phosphatase) (PGP)	8	8	30.006	70	1.23106e+07	8.55775e+06	6.58385e+06	1.22697e+07	3.05809e+06	1.3463e+07	7.36983e+06	9.6634e+06	1.63456e+07	1.26173e+07	1.23106e+07	8.55775e+06	6.58385e+06	1.22697e+07	3.05809e+06	1.56428e+07	1.06437e+07	1.01621e+07	1.17903e+07	1.11481e+07	7.15093e+06	725542	7.3479e+06	1.33081e+07	3.41061e+06	2.23199e+06	7.98632e+06	9.35366e+06	9.05511e+06	1.50233e+07	1.14798e+07	1.28711e+06	1.71729e+06	6.2093e+06	840332	1.26059e+07	9.3297e+06	2.15891e+07	1.65256e+07	1.14267e+07	7.7674e+06	948179	1.27415e+06
A6NDU8	CE051	UPF0600 protein C5orf51	6	6	34.322	91	9.97648e+06	8.18187e+06	7.33162e+06	7.67854e+06	7.61863e+06	1.01953e+07	7.71054e+06	6.76051e+06	7.67322e+06	8.82216e+06	9.97648e+06	8.18187e+06	7.33162e+06	7.67854e+06	7.61863e+06	8.4154e+06	9.46913e+06	9.73534e+06	9.13454e+06	6.97857e+06	7.15242e+06	5.23443e+06	7.86764e+06	1.10474e+07	9.38549e+06	8.51338e+06	8.73091e+06	7.27694e+06	8.87429e+06	7.8198e+06	8.02183e+06	9.45077e+06	6.47478e+06	8.28747e+06	8.16148e+06	7.37699e+06	7.59754e+06	9.69091e+06	8.44169e+06	8.10005e+06	8.87983e+06	9.3621e+06	8.04578e+06
A6NHQ2	FBLL1	rRNA/tRNA 2'-O-methyltransferase fibrillarin-like protein 1 (EC 2.1.1.-) (Protein-glutamine methyltransferase)	4	3	2.9093	67	2.03613e+06	1.13958e+07	641282	1.24981e+07	1.21403e+07	1.27282e+06	1.82252e+06	1.1869e+07	1.08538e+07	8.08939e+06	2.03613e+06	1.13958e+07	641282	1.24981e+07	1.21403e+07	1.29229e+06	1.13519e+06	1.39962e+06	9.47241e+06	1.26839e+07	2.1684e+06	1.83341e+06	1.63388e+07	1.33561e+07	1.03541e+07	6.14423e+06	985024	1.072e+07	1.30171e+07	1.22154e+07	9.14911e+06	2.07589e+06	6.62689e+06	1.50327e+07	1.26576e+07	8.06588e+06	1.08112e+06	1.38185e+07	9.07333e+06	1.57549e+07	1.52196e+06	8.89153e+06	426918
A6NHR9	SMHD1	Structural maintenance of chromosomes flexible hinge domain-containing protein 1 (SMC hinge domain-containing protein 1) (EC 3.6.1.-)	38	38	155.74	654	4.55232e+07	4.31423e+07	4.09398e+07	4.14825e+07	4.55043e+07	4.26428e+07	4.34785e+07	4.62003e+07	4.45462e+07	4.42539e+07	4.55232e+07	4.31423e+07	4.09398e+07	4.14825e+07	4.55043e+07	4.29454e+07	4.41742e+07	4.81523e+07	4.27494e+07	4.40885e+07	4.14681e+07	4.13132e+07	4.2047e+07	4.20558e+07	4.37901e+07	4.58876e+07	3.97541e+07	4.0801e+07	4.37506e+07	4.48623e+07	4.30945e+07	3.88686e+07	4.62452e+07	4.88956e+07	4.63704e+07	4.59035e+07	4.2513e+07	5.05813e+07	4.49557e+07	4.82659e+07	4.51149e+07	4.71352e+07	4.07529e+07
A6NHX0	CAST2	Cytosolic arginine sensor for mTORC1 subunit 2 (Cellular arginine sensor for mTORC1 protein 2) (GATS-like protein 2)	5	5	3.4698	20	2.44093e+06	1.49447e+06	1.63845e+06	2.23075e+06	1.47154e+06	1.56551e+06	1.80167e+06	1.89859e+06	1.55265e+06	921101	2.44093e+06	1.49447e+06	1.63845e+06	2.23075e+06	1.47154e+06	1.42576e+06	1.89912e+06	1.53265e+06	889725	2.88452e+06	2.30079e+06	1.83838e+06	2.07503e+06	3.13688e+06	525052	908546	1.67555e+06	1.43091e+06	1.59177e+06	1.60118e+06	2.0367e+06	2.05584e+06	1.63981e+06	1.47389e+06	2.67536e+06	1.73175e+06	979985	1.60874e+06	750920	1.59619e+06	2.04136e+06	1.70957e+06	1.67427e+06
A6NIH7	U119B	Protein unc-119 homolog B	5	4	19.477	28	1.803e+07	7.22567e+06	8.77276e+06	6.69754e+06	1.6664e+06	1.66671e+07	6.3737e+06	1.54921e+06	7.05102e+06	4.66518e+06	1.803e+07	7.22567e+06	8.77276e+06	6.69754e+06	1.6664e+06	1.55154e+07	7.26535e+06	7.5414e+06	6.28116e+06	1.05331e+06	1.43158e+07	6.15104e+06	6.75863e+06	6.34725e+06	6.10348e+06	1.92723e+06	6.96504e+06	6.33362e+06	7.08728e+06	1.1042e+07	8.67481e+06	654939	1.37319e+06	4.95104e+06	4.38547e+06	1.53117e+06	5.79148e+06	1.44707e+06	852713	6.94287e+06	1.63539e+06	6.04998e+06	4.91105e+06
A6NKD9	CC85C	Coiled-coil domain-containing protein 85C	4	4	4.8467	13	2.48584e+06	1.8722e+06	608838	1.65971e+06	1.5561e+06	1.74042e+06	2.14865e+06	1.91167e+06	899585	1.60518e+06	2.48584e+06	1.8722e+06	608838	1.65971e+06	1.5561e+06	1.42705e+06	463915	1.88783e+06	1.88705e+06	2.94023e+06	2.20264e+06	1.45713e+06	1.10752e+06	1.92576e+06	918933	1.98637e+06	1.37901e+06	1.90017e+06	2.09773e+06	3.30198e+06	2.27479e+06	2.64035e+06	1.27999e+06	2.19562e+06	1.02146e+06	1.61298e+06	3.67039e+06	520089	936617	691419	4.13771e+06	2.03303e+06	1.93165e+06
A6NKF1	SAC31	SAC3 domain-containing protein 1 (SAC3 homology domain-containing protein 1)	3	3	6.7434	7	1.76606e+06	2.7403e+06	1.95509e+06	1.4826e+06	1.69482e+06	2.35648e+06	5.23261e+06	3.67039e+06	1.93125e+06	1.60896e+06	1.76606e+06	2.7403e+06	1.95509e+06	1.4826e+06	1.69482e+06	953121	3.2633e+06	2.01633e+06	1.03242e+06	632015	1.46067e+06	1.14348e+06	1.15455e+06	768188	1.38255e+06	3.00535e+06	1.63573e+06	3.16572e+06	1.61959e+06	1.13574e+06	1.28425e+06	3.51502e+06	753475	1.29813e+06	751337	1.51975e+06	1.12251e+06	2.60473e+06	1.69858e+06	818033	1.59078e+06	1.26807e+06	1.09265e+06
A8MVW0	F1712	Protein FAM171A2	2	2	2.8131	27	1.69247e+06	952065	2.15432e+06	2.4489e+06	966493	814864	1.0966e+06	6.43942e+06	1.96051e+06	717441	1.69247e+06	952065	2.15432e+06	2.4489e+06	966493	1.3482e+06	1.91618e+06	4.39094e+06	1.769e+06	2.169e+06	6.25943e+06	1.37062e+06	1.9069e+06	677659	1.32881e+06	2.13855e+06	2.08007e+06	2.2781e+06	1.05433e+06	1.9211e+06	1.21911e+06	5.04142e+06	1.07723e+06	976391	2.66721e+06	1.69741e+06	1.46017e+06	1.72456e+06	1.22666e+06	1.45421e+06	1.55815e+06	920144	1.66905e+06
P62308	RUXG	Small nuclear ribonucleoprotein G (snRNP-G) (Sm protein G) (Sm-G) (SmG)	5	5	47.577	235	2.76026e+07	3.83334e+07	2.75338e+07	4.63415e+07	5.09507e+07	3.2603e+07	1.55855e+07	1.95871e+07	2.94303e+07	3.90847e+07	2.76026e+07	3.83334e+07	2.75338e+07	4.63415e+07	5.09507e+07	3.0502e+07	2.60974e+07	2.02511e+07	4.09398e+07	4.20966e+07	3.07099e+07	1.47192e+07	2.07743e+07	3.29597e+07	3.75732e+07	3.34337e+07	1.56754e+07	3.2163e+07	4.02867e+07	2.96947e+07	3.36406e+07	2.49407e+07	3.88955e+07	3.96688e+07	4.42477e+07	4.15804e+07	2.40895e+07	3.1225e+07	3.40087e+07	3.80396e+07	4.36386e+07	5.30997e+07	2.96761e+07
A8MXV4	NUD19	Nucleoside diphosphate-linked moiety X motif 19 (Nudix motif 19) (EC 3.6.1.-)	2	2	1.9955	27	5.20368e+06	4.22699e+06	2.01075e+06	854073	2.90861e+06	5.24714e+06	2.12716e+06	4.48632e+06	938697	992357	5.20368e+06	4.22699e+06	2.01075e+06	854073	2.90861e+06	3.97852e+06	1.91711e+06	1.98128e+06	3.15411e+06	4.40527e+06	4.14747e+06	4.42915e+06	4.62749e+06	709774	904462	2.59643e+06	4.92093e+06	1.60551e+06	3.51745e+06	4.33981e+06	1.3254e+06	4.47514e+06	742896	1.43012e+06	1.02422e+06	4.8374e+06	4.58757e+06	3.89556e+06	1.29364e+06	691994	1.59553e+06	2.37353e+06	3.59734e+06
P0CG08	GPHRB	Golgi pH regulator B (Protein GPR89B)	3	3	10.708	28	2.53596e+06	2.43823e+06	2.8531e+06	2.26597e+06	2.44737e+06	2.50834e+06	2.31583e+06	2.05741e+06	883763	2.05527e+06	2.53596e+06	2.43823e+06	2.8531e+06	2.26597e+06	2.44737e+06	2.85607e+06	1.9215e+06	2.43029e+06	2.40983e+06	2.74239e+06	1.56236e+06	2.33178e+06	2.14955e+06	2.07244e+06	1.93916e+06	4.44576e+06	2.32484e+06	1.84156e+06	2.4182e+06	1.48641e+06	846177	2.50712e+06	2.62175e+06	2.38871e+06	2.80584e+06	3.16506e+06	2.33081e+06	2.34588e+06	2.25876e+06	2.81012e+06	2.82947e+06	1.93768e+06	2.40683e+06
C9JLW8	MCRI1	Mapk-regulated corepressor-interacting protein 1 (Granulin-2) (Protein FAM195B)	6	6	32.504	170	1.93054e+07	1.86258e+07	1.77732e+07	1.39378e+07	9.59399e+06	2.43345e+07	1.86103e+07	1.85215e+07	1.70705e+07	1.59417e+07	1.93054e+07	1.86258e+07	1.77732e+07	1.39378e+07	9.59399e+06	2.14118e+07	1.82957e+07	1.96865e+07	1.36028e+07	1.75638e+07	2.05552e+07	1.93563e+07	1.78213e+07	1.56244e+07	1.4209e+07	1.49755e+07	2.01419e+07	1.70067e+07	1.36009e+07	1.46115e+07	1.82729e+07	1.73773e+07	1.74461e+07	1.85036e+07	1.60048e+07	1.93899e+07	1.36936e+07	2.14504e+07	1.6825e+07	1.6505e+07	1.88414e+07	1.56917e+07	1.67737e+07
E9PAV3	NACAM	Nascent polypeptide-associated complex subunit alpha, muscle-specific form (Alpha-NAC, muscle-specific form) (skNAC)	11	11	323.31	765	7.67041e+07	1.00241e+08	7.94917e+07	7.61479e+07	7.88769e+07	1.08371e+08	1.1189e+08	1.07712e+08	7.92386e+07	6.76694e+07	7.67041e+07	1.00241e+08	7.94917e+07	7.61479e+07	7.88769e+07	1.03848e+08	1.12629e+08	1.00589e+08	7.36713e+07	8.04172e+07	8.59027e+07	9.78114e+07	1.01387e+08	8.19875e+07	6.52421e+07	7.14435e+07	1.27763e+08	1.07689e+08	8.08531e+07	7.47671e+07	7.20403e+07	9.52688e+07	7.37275e+07	5.49761e+07	5.76933e+07	8.21524e+07	8.9006e+07	5.06514e+07	4.98193e+07	6.19113e+07	8.93894e+07	5.91756e+07	9.66322e+07
O00116	ADAS	Alkyldihydroxyacetonephosphate synthase, peroxisomal (Alkyl-DHAP synthase) (EC 2.5.1.26) (Aging-associated gene 5 protein) (Alkylglycerone-phosphate synthase)	27	27	175.92	672	5.8877e+07	6.26973e+07	5.51937e+07	6.46479e+07	5.81026e+07	4.75948e+07	6.35417e+07	5.58131e+07	5.1266e+07	5.77733e+07	5.8877e+07	6.26973e+07	5.51937e+07	6.46479e+07	5.81026e+07	5.05112e+07	5.18306e+07	5.70768e+07	5.83246e+07	4.70405e+07	6.19843e+07	5.83448e+07	5.19241e+07	5.87832e+07	6.05658e+07	5.91879e+07	5.70886e+07	5.17265e+07	5.24304e+07	5.46455e+07	5.50981e+07	5.86651e+07	5.6655e+07	5.16835e+07	5.59487e+07	5.82074e+07	6.29891e+07	4.63126e+07	5.44225e+07	5.37328e+07	5.59254e+07	5.60069e+07	5.71995e+07
O00139	KIF2A	Kinesin-like protein KIF2A (Kinesin-2) (hK2)	19	16	44.92	251	2.23226e+07	1.95491e+07	1.92907e+07	1.49651e+07	1.62462e+07	1.82944e+07	1.73797e+07	2.14103e+07	2.27979e+07	1.6818e+07	2.23226e+07	1.95491e+07	1.92907e+07	1.49651e+07	1.62462e+07	1.84575e+07	1.78337e+07	1.97575e+07	1.77991e+07	2.01336e+07	1.78003e+07	1.63162e+07	2.18617e+07	2.08725e+07	1.68565e+07	1.65761e+07	2.27806e+07	2.10936e+07	1.73472e+07	2.42369e+07	2.20733e+07	2.10119e+07	1.71785e+07	2.07513e+07	1.95654e+07	1.85884e+07	1.65325e+07	2.32125e+07	1.82526e+07	1.9168e+07	2.04926e+07	1.9437e+07	1.98523e+07
O00148	DX39A	ATP-dependent RNA helicase DDX39A (EC 3.6.4.13) (DEAD box protein 39) (Nuclear RNA helicase URH49)	22	8	69.395	195	2.31274e+07	2.99385e+07	2.40028e+07	3.11515e+07	3.24182e+07	2.29358e+07	2.46896e+07	2.35594e+07	2.83884e+07	2.90694e+07	2.31274e+07	2.99385e+07	2.40028e+07	3.11515e+07	3.24182e+07	2.38387e+07	2.93957e+07	3.29666e+07	2.6537e+07	3.03754e+07	2.36986e+07	3.08336e+07	3.3436e+07	2.55975e+07	3.07589e+07	2.66716e+07	2.19573e+07	2.85542e+07	3.03586e+07	2.18268e+07	2.19908e+07	2.9296e+07	2.90553e+07	2.92291e+07	3.30741e+07	2.25684e+07	3.09557e+07	2.78891e+07	2.84239e+07	3.22054e+07	2.77176e+07	3.16083e+07	3.13421e+07
O00151	PDLI1	PDZ and LIM domain protein 1 (C-terminal LIM domain protein 1) (Elfin) (LIM domain protein CLP-36)	11	11	74.587	281	2.51508e+07	2.10468e+07	2.23597e+07	2.19954e+07	2.28818e+07	2.40928e+07	1.92466e+07	2.00667e+07	1.9748e+07	2.11668e+07	2.51508e+07	2.10468e+07	2.23597e+07	2.19954e+07	2.28818e+07	2.34812e+07	2.36822e+07	2.02877e+07	2.12373e+07	1.96551e+07	2.28597e+07	2.22623e+07	2.00236e+07	2.4284e+07	2.13747e+07	2.23133e+07	2.49996e+07	1.9763e+07	2.12403e+07	2.19436e+07	2.15189e+07	2.00639e+07	2.02385e+07	1.89948e+07	1.99447e+07	2.12315e+07	2.14088e+07	1.75467e+07	1.51972e+07	2.11448e+07	2.47633e+07	2.20366e+07	1.90225e+07
O00154	BACH	Cytosolic acyl coenzyme A thioester hydrolase (EC 3.1.2.2) (Acyl-CoA thioesterase 7) (Brain acyl-CoA hydrolase) (BACH) (hBACH) (CTE-IIa) (CTE-II) (Long chain acyl-CoA thioester hydrolase)	17	17	258.85	595	8.35826e+07	7.75434e+07	7.91837e+07	7.2778e+07	7.77856e+07	9.21065e+07	7.50215e+07	7.79475e+07	7.58897e+07	7.23856e+07	8.35826e+07	7.75434e+07	7.91837e+07	7.2778e+07	7.77856e+07	8.33281e+07	7.33757e+07	7.62958e+07	6.99296e+07	7.61267e+07	7.90521e+07	7.37326e+07	7.97897e+07	6.75756e+07	7.27427e+07	7.8959e+07	7.82615e+07	7.41426e+07	7.78018e+07	7.71573e+07	8.17945e+07	7.35285e+07	6.79938e+07	6.71647e+07	7.14633e+07	7.73126e+07	7.41632e+07	6.96152e+07	6.88236e+07	7.03818e+07	8.83851e+07	7.56219e+07	7.80719e+07
O00161	SNP23	Synaptosomal-associated protein 23 (SNAP-23) (Vesicle-membrane fusion protein SNAP-23)	3	3	6.0352	25	1.33907e+06	1.10737e+06	701459	1.21768e+06	1.09182e+06	1.6479e+06	1.23673e+06	2.06527e+06	876686	1.21624e+06	1.33907e+06	1.10737e+06	701459	1.21768e+06	1.09182e+06	1.15607e+06	2.06398e+06	1.33981e+06	1.85926e+06	1.40185e+06	1.18569e+06	2.24254e+06	1.5264e+06	1.02757e+06	1.47144e+06	1.80279e+06	2.17081e+06	706730	1.12446e+06	1.19485e+06	1.76288e+06	1.73849e+06	2.76894e+06	1.85129e+06	3.37417e+06	1.95021e+06	2.77585e+06	1.94091e+06	1.47165e+06	1.01356e+06	1.31106e+06	1.09614e+06	2.19456e+06
O00165	HAX1	HCLS1-associated protein X-1 (HS1-associating protein X-1) (HAX-1) (HS1-binding protein 1) (HSP1BP-1)	2	2	12.02	54	2.07704e+06	4.81532e+06	747027	1.15327e+06	4.91037e+06	5.38681e+06	2.25735e+06	1.77982e+06	5.72681e+06	1.61735e+06	2.07704e+06	4.81532e+06	747027	1.15327e+06	4.91037e+06	5.54363e+06	3.0116e+06	5.22138e+06	4.32479e+06	5.26828e+06	1.77329e+06	1.16371e+06	775088	5.34515e+06	4.47296e+06	4.18385e+06	1.05565e+06	3.73739e+06	3.88855e+06	5.09447e+06	2.08397e+06	4.17661e+06	1.23545e+06	2.55874e+06	1.58835e+06	3.85607e+06	1.33314e+06	5.89108e+06	4.76452e+06	1.41729e+06	1.65065e+06	1.72444e+06	3.80325e+06
O00170	AIP	AH receptor-interacting protein (AIP) (Aryl-hydrocarbon receptor-interacting protein) (HBV X-associated protein 2) (XAP-2) (Immunophilin homolog ARA9)	6	6	12.134	34	5.88863e+06	4.56284e+06	5.1196e+06	4.31641e+06	3.01286e+06	7.30575e+06	4.90595e+06	4.81165e+06	6.0567e+06	1.69846e+06	5.88863e+06	4.56284e+06	5.1196e+06	4.31641e+06	3.01286e+06	6.08827e+06	4.60925e+06	5.08036e+06	999398	3.84007e+06	5.52177e+06	3.64352e+06	1.38822e+06	4.55494e+06	4.06071e+06	4.36485e+06	4.75891e+06	5.03828e+06	4.43376e+06	4.30476e+06	4.14316e+06	3.86973e+06	1.45784e+06	3.98128e+06	576835	4.55525e+06	1.48775e+06	3.99399e+06	1.79905e+06	4.3879e+06	6.30122e+06	3.56557e+06	4.46182e+06
O00178	GTPB1	GTP-binding protein 1 (G-protein 1) (GP-1) (GP1)	17	17	44.552	297	2.30986e+07	2.11155e+07	2.28106e+07	2.49874e+07	2.16656e+07	2.24001e+07	2.11771e+07	1.99364e+07	2.51752e+07	2.35741e+07	2.30986e+07	2.11155e+07	2.28106e+07	2.49874e+07	2.16656e+07	2.25574e+07	1.96755e+07	2.24934e+07	2.16866e+07	2.40195e+07	2.23628e+07	2.06781e+07	1.93188e+07	2.56953e+07	2.69653e+07	2.61843e+07	2.33788e+07	2.33206e+07	2.16851e+07	2.54948e+07	2.52766e+07	2.31194e+07	2.42722e+07	2.45361e+07	2.16806e+07	2.30954e+07	1.86517e+07	2.53714e+07	2.09755e+07	2.39845e+07	2.32705e+07	2.56153e+07	2.30043e+07
O00186	STXB3	Syntaxin-binding protein 3 (Platelet Sec1 protein) (PSP) (Protein unc-18 homolog 3) (Unc18-3) (Protein unc-18 homolog C) (Unc-18C)	5	5	4.1003	49	1.61735e+06	988855	2.19715e+06	679588	3.28281e+06	1.10698e+06	2.88372e+06	2.75592e+06	1.58571e+06	1.99907e+06	1.61735e+06	988855	2.19715e+06	679588	3.28281e+06	2.61812e+06	2.90398e+06	2.56424e+06	1.34344e+06	2.33582e+06	1.23254e+06	1.15271e+06	3.61735e+06	2.02487e+06	1.10461e+06	2.18363e+06	2.52981e+06	632410	2.24502e+06	2.36646e+06	2.08368e+06	1.41405e+06	1.8324e+06	920016	1.21877e+06	1.38236e+06	2.15746e+06	1.42093e+06	2.79032e+06	1.6716e+06	685501	2.39202e+06	852240
O00193	SMAP	Small acidic protein	5	5	224.25	328	2.27443e+07	2.04033e+07	2.46725e+07	2.37545e+07	2.47787e+07	2.26122e+07	1.59915e+07	1.78832e+07	2.10279e+07	2.42167e+07	2.27443e+07	2.04033e+07	2.46725e+07	2.37545e+07	2.47787e+07	2.24732e+07	2.40594e+07	1.93993e+07	2.44868e+07	2.11815e+07	2.81552e+07	2.46588e+07	2.41547e+07	2.75071e+07	2.37397e+07	2.27254e+07	2.23009e+07	2.20046e+07	2.52644e+07	2.06309e+07	2.50516e+07	2.38767e+07	2.20825e+07	2.23628e+07	2.28027e+07	2.99551e+07	2.38568e+07	2.32947e+07	2.82706e+07	1.89002e+07	2.76754e+07	2.33837e+07	2.3298e+07
O00203	AP3B1	AP-3 complex subunit beta-1 (Adaptor protein complex AP-3 subunit beta-1) (Adaptor-related protein complex 3 subunit beta-1) (Beta-3A-adaptin) (Clathrin assembly protein complex 3 beta-1 large chain)	20	16	49.874	250	3.19409e+07	2.72887e+07	3.02472e+07	3.33042e+07	3.31269e+07	3.01134e+07	3.18524e+07	3.17378e+07	3.022e+07	2.96104e+07	3.19409e+07	2.72887e+07	3.02472e+07	3.33042e+07	3.31269e+07	2.78254e+07	2.66457e+07	3.03775e+07	2.92311e+07	3.1033e+07	3.20007e+07	2.49217e+07	2.83373e+07	3.12315e+07	2.80442e+07	2.34275e+07	3.24992e+07	2.49615e+07	2.66716e+07	3.18922e+07	3.27252e+07	2.99468e+07	2.76351e+07	2.93265e+07	2.78409e+07	3.2094e+07	2.84633e+07	3.23262e+07	2.98143e+07	2.46212e+07	2.84081e+07	3.03354e+07	2.6319e+07
O00217	NDUS8	NADH dehydrogenase [ubiquinone] iron-sulfur protein 8, mitochondrial (EC 7.1.1.2) (Complex I-23kD) (CI-23kD) (NADH-ubiquinone oxidoreductase 23 kDa subunit) (TYKY subunit)	4	4	33.577	74	2.32387e+06	4.85285e+06	3.65389e+06	4.262e+06	4.47141e+06	1.29957e+06	2.12997e+06	1.68055e+06	2.30383e+06	3.4635e+06	2.32387e+06	4.85285e+06	3.65389e+06	4.262e+06	4.47141e+06	1.20525e+06	2.78684e+06	2.46576e+06	2.91103e+06	2.40582e+06	1.42655e+06	4.29909e+06	4.20712e+06	3.60533e+06	4.3227e+06	3.67013e+06	2.02249e+06	3.24683e+06	4.14172e+06	1.37072e+06	2.40399e+06	4.41904e+06	4.01759e+06	3.26805e+06	3.86544e+06	1.88156e+06	4.12825e+06	2.32065e+06	1.35965e+06	2.9755e+06	3.0139e+06	1.1415e+06	4.28392e+06
O00231	PSD11	26S proteasome non-ATPase regulatory subunit 11 (26S proteasome regulatory subunit RPN6) (26S proteasome regulatory subunit S9) (26S proteasome regulatory subunit p44.5)	29	29	323.31	1216	1.90524e+08	1.5327e+08	1.67862e+08	1.76452e+08	1.64567e+08	1.95393e+08	1.75075e+08	1.85019e+08	2.08996e+08	1.62515e+08	1.90524e+08	1.5327e+08	1.67862e+08	1.76452e+08	1.64567e+08	1.94798e+08	1.71294e+08	1.77396e+08	1.66541e+08	2.06548e+08	1.64852e+08	1.50616e+08	1.67096e+08	1.75732e+08	1.57437e+08	1.65965e+08	1.99249e+08	1.75695e+08	1.69346e+08	2.07265e+08	1.64146e+08	1.74155e+08	1.63272e+08	1.75245e+08	1.71306e+08	1.88855e+08	1.51076e+08	1.97983e+08	1.88306e+08	1.90855e+08	1.66853e+08	1.66864e+08	1.62189e+08
O00232	PSD12	26S proteasome non-ATPase regulatory subunit 12 (26S proteasome regulatory subunit RPN5) (26S proteasome regulatory subunit p55)	28	28	268.48	611	5.89954e+07	7.72215e+07	7.24157e+07	7.2486e+07	7.24007e+07	7.61637e+07	9.64314e+07	8.70898e+07	7.65925e+07	6.8714e+07	5.89954e+07	7.72215e+07	7.24157e+07	7.2486e+07	7.24007e+07	7.22253e+07	8.35768e+07	8.47729e+07	6.4751e+07	8.12182e+07	6.71135e+07	8.17151e+07	8.57599e+07	6.15988e+07	7.20902e+07	7.40348e+07	9.89914e+07	8.33975e+07	7.30257e+07	8.00446e+07	6.73138e+07	9.73178e+07	7.03282e+07	7.26722e+07	6.45852e+07	8.12351e+07	9.35543e+07	7.27075e+07	7.11076e+07	6.83482e+07	8.08027e+07	7.84679e+07	8.05064e+07
O00233	PSMD9	26S proteasome non-ATPase regulatory subunit 9 (26S proteasome regulatory subunit p27)	6	6	43.583	116	7.32603e+06	8.58389e+06	9.3933e+06	7.52782e+06	1.01017e+07	1.17699e+07	1.12592e+07	1.12171e+07	1.76753e+06	5.42917e+06	7.32603e+06	8.58389e+06	9.3933e+06	7.52782e+06	1.01017e+07	9.17197e+06	8.44169e+06	1.1042e+07	8.06588e+06	6.893e+06	1.01579e+07	1.06187e+07	9.98894e+06	6.28639e+06	4.7857e+06	9.05824e+06	1.18913e+07	1.18059e+07	8.81727e+06	726801	6.3367e+06	9.44291e+06	7.95814e+06	5.43708e+06	3.39105e+06	5.07403e+06	9.21658e+06	4.60925e+06	4.63906e+06	6.21275e+06	427659	7.70039e+06	7.71802e+06
O00244	ATOX1	Copper transport protein ATOX1 (Metal transport protein ATX1)	4	4	12.215	10	4.64968e+06	2.46251e+06	3.11435e+06	794617	1.54685e+06	1.43376e+07	1.42004e+06	1.04887e+06	1.80117e+06	1.09144e+06	4.64968e+06	2.46251e+06	3.11435e+06	794617	1.54685e+06	6.21318e+06	1.32146e+06	1.68896e+06	1.30988e+06	1.25878e+06	3.99538e+06	2.4095e+06	2.89996e+06	917278	1.08022e+06	5.35442e+06	1.53563e+06	3.34923e+06	1.94468e+06	2.41568e+06	2.09875e+06	2.85113e+06	1.87181e+06	3.26896e+06	488873	1.05609e+06	2.53455e+06	2.12216e+06	3.04139e+06	2.10706e+06	1.63041e+06	1.36493e+06	2.77836e+06
O00255	MEN1	Menin	5	5	12.586	41	1.42034e+06	4.70545e+06	1.09159e+06	6.84633e+06	4.20624e+06	4.27591e+06	4.12883e+06	4.2976e+06	1.72504e+06	4.02428e+06	1.42034e+06	4.70545e+06	1.09159e+06	6.84633e+06	4.20624e+06	4.43684e+06	3.78431e+06	3.78772e+06	3.60533e+06	3.95762e+06	3.69745e+06	4.10998e+06	2.20921e+06	3.84246e+06	4.2854e+06	3.58539e+06	4.02819e+06	3.88531e+06	3.87617e+06	3.64882e+06	1.62364e+06	3.7673e+06	784873	3.94119e+06	4.14058e+06	962749	3.88882e+06	1.09819e+06	4.22611e+06	3.2059e+06	2.05115e+06	3.73402e+06	3.92783e+06
O00264	PGRC1	Membrane-associated progesterone receptor component 1 (mPR) (Dap1) (IZA)	10	10	115.66	336	6.38419e+07	4.94477e+07	5.45774e+07	5.29417e+07	5.08696e+07	5.89586e+07	4.44137e+07	4.7096e+07	5.59099e+07	3.50182e+07	6.38419e+07	4.94477e+07	5.45774e+07	5.29417e+07	5.08696e+07	5.45018e+07	4.31543e+07	4.67836e+07	4.1745e+07	4.27909e+07	5.59021e+07	3.80291e+07	3.77402e+07	5.69029e+07	3.67108e+07	4.7886e+07	4.77203e+07	4.57764e+07	5.8369e+07	6.16501e+07	5.35766e+07	2.83412e+07	3.35335e+07	2.04543e+07	1.89094e+07	3.70867e+07	2.89829e+07	1.64947e+07	1.62687e+07	3.05697e+07	4.21229e+07	2.8997e+07	3.87072e+07
O00267	SPT5H	Transcription elongation factor SPT5 (hSPT5) (DRB sensitivity-inducing factor 160 kDa subunit) (DSIF p160) (DRB sensitivity-inducing factor large subunit) (DSIF large subunit) (Tat-cotransactivator 1 protein) (Tat-CT1 protein)	34	34	181.61	675	5.64042e+07	5.22852e+07	5.45207e+07	5.80463e+07	5.20502e+07	5.03504e+07	4.93245e+07	5.08308e+07	5.22056e+07	5.21983e+07	5.64042e+07	5.22852e+07	5.45207e+07	5.80463e+07	5.20502e+07	4.97261e+07	4.74005e+07	4.72169e+07	5.471e+07	5.1227e+07	5.35729e+07	5.40878e+07	5.10038e+07	5.77093e+07	5.15475e+07	5.52281e+07	4.34936e+07	4.8296e+07	5.24195e+07	6.31728e+07	6.05994e+07	4.7325e+07	5.7998e+07	5.799e+07	5.63378e+07	5.55622e+07	5.00963e+07	5.93934e+07	5.20502e+07	5.65177e+07	5.1619e+07	5.53968e+07	4.89464e+07
O00273	DFFA	DNA fragmentation factor subunit alpha (DNA fragmentation factor 45 kDa subunit) (DFF-45) (Inhibitor of CAD) (ICAD)	14	14	38.609	237	2.00042e+07	1.75297e+07	1.8109e+07	1.43446e+07	1.44133e+07	1.81303e+07	1.91893e+07	1.6606e+07	1.44563e+07	1.19152e+07	2.00042e+07	1.75297e+07	1.8109e+07	1.43446e+07	1.44133e+07	1.75285e+07	1.71452e+07	1.85601e+07	1.20064e+07	1.15501e+07	1.57429e+07	1.62091e+07	1.48083e+07	1.54275e+07	1.1483e+07	1.25536e+07	2.65388e+07	1.90198e+07	1.31021e+07	1.33376e+07	1.64924e+07	1.40056e+07	1.31677e+07	1e+07	1.17138e+07	1.34267e+07	1.40367e+07	6.66928e+06	8.7412e+06	1.11227e+07	1.71036e+07	9.90894e+06	1.33914e+07
O00299	CLIC1	Chloride intracellular channel protein 1 (Chloride channel ABP) (Nuclear chloride ion channel 27) (NCC27) (Regulatory nuclear chloride ion channel protein) (hRNCC)	21	21	313.41	744	1.31228e+08	1.00151e+08	1.10449e+08	1.20604e+08	1.24969e+08	1.27693e+08	7.48034e+07	8.28271e+07	1.40617e+08	1.15811e+08	1.31228e+08	1.00151e+08	1.10449e+08	1.20604e+08	1.24969e+08	1.29898e+08	6.92159e+07	9.371e+07	1.27171e+08	1.14486e+08	1.3131e+08	3.56649e+07	3.84079e+07	1.12496e+08	9.60978e+07	1.32214e+08	7.97068e+07	8.56648e+07	1.1606e+08	1.31119e+08	6.11098e+07	2.54172e+07	3.76383e+07	6.17699e+07	6.17956e+07	3.05189e+07	3.78004e+07	4.74466e+07	4.83194e+07	8.87289e+07	4.21696e+07	2.75147e+07	3.29803e+07
O00303	EIF3F	Eukaryotic translation initiation factor 3 subunit F (eIF3f) (Deubiquitinating enzyme eIF3f) (EC 3.4.19.12) (Eukaryotic translation initiation factor 3 subunit 5) (eIF-3-epsilon) (eIF3 p47)	14	14	253.34	662	9.05744e+07	7.42558e+07	7.85278e+07	8.97681e+07	8.33801e+07	8.99301e+07	7.92825e+07	7.60845e+07	8.20614e+07	8.09877e+07	9.05744e+07	7.42558e+07	7.85278e+07	8.97681e+07	8.33801e+07	8.20443e+07	7.62958e+07	8.2255e+07	8.83667e+07	9.94453e+07	8.5564e+07	7.52715e+07	9.19407e+07	7.56166e+07	9.65719e+07	1.00568e+08	8.5558e+07	7.67892e+07	9.16988e+07	9.92663e+07	8.54869e+07	9.35283e+07	9.05179e+07	8.472e+07	9.65786e+07	9.24904e+07	7.59475e+07	9.49194e+07	9.12993e+07	9.3166e+07	8.80732e+07	1.01401e+08	7.95082e+07
O00399	DCTN6	Dynactin subunit 6 (Dynactin subunit p27) (Protein WS-3)	2	2	4.4267	28	1.76973e+06	2.41418e+06	1.17278e+06	768082	2.51984e+06	2.96028e+06	3.72059e+06	2.04249e+06	1.49966e+06	2.78646e+06	1.76973e+06	2.41418e+06	1.17278e+06	768082	2.51984e+06	3.38893e+06	1.24896e+06	2.23431e+06	2.47827e+06	2.94738e+06	2.95249e+06	2.08628e+06	2.49689e+06	1.3912e+06	2.58566e+06	3.31138e+06	2.60364e+06	1.51229e+06	917088	1.43707e+06	3.72033e+06	1.37758e+06	1.1504e+06	2.28474e+06	2.15671e+06	2.26189e+06	2.17397e+06	1.65443e+06	1.57323e+06	1.31506e+06	2.17021e+06	1.07948e+06	1.61377e+06
O00401	WASL	Neural Wiskott-Aldrich syndrome protein (N-WASP)	3	3	8.8849	78	1.58802e+06	2.69789e+06	2.29538e+06	1.60007e+06	2.9652e+06	1.57705e+06	2.22227e+06	1.59719e+06	1.85772e+06	2.60545e+06	1.58802e+06	2.69789e+06	2.29538e+06	1.60007e+06	2.9652e+06	1.99022e+06	1.73475e+06	1.48291e+06	3.13601e+06	2.47689e+06	1.83468e+06	2.79555e+06	1.6716e+06	2.24907e+06	2.77143e+06	2.87494e+06	2.00268e+06	1.7123e+06	2.19593e+06	2.69191e+06	3.3045e+06	1.53191e+06	2.63743e+06	2.11922e+06	1.97757e+06	1.73463e+06	2.41217e+06	1.63947e+06	2.19547e+06	2.18697e+06	1.49789e+06	2.31937e+06	1.25426e+06
O00410	IPO5	Importin-5 (Imp5) (Importin subunit beta-3) (Karyopherin beta-3) (Ran-binding protein 5) (RanBP5)	61	58	323.31	2392	2.03408e+08	2.66046e+08	2.24945e+08	2.2128e+08	2.51608e+08	2.50754e+08	2.88641e+08	2.76518e+08	2.57215e+08	2.68864e+08	2.03408e+08	2.66046e+08	2.24945e+08	2.2128e+08	2.51608e+08	2.28101e+08	2.85715e+08	2.87284e+08	2.44778e+08	2.71128e+08	2.11107e+08	2.97786e+08	2.87244e+08	2.46088e+08	2.32314e+08	2.08967e+08	3.0457e+08	2.93992e+08	2.55279e+08	2.34498e+08	1.92329e+08	3.0567e+08	2.17735e+08	2.73677e+08	2.82466e+08	2.19387e+08	3.08031e+08	2.74057e+08	2.64703e+08	2.66101e+08	2.34027e+08	2.30278e+08	2.91354e+08
O00411	RPOM	DNA-directed RNA polymerase, mitochondrial (MtRPOL) (EC 2.7.7.6)	13	13	26.847	113	7.72338e+06	8.47041e+06	1.01368e+07	6.83448e+06	2.5819e+06	7.67747e+06	8.38454e+06	7.21416e+06	8.81238e+06	8.93725e+06	7.72338e+06	8.47041e+06	1.01368e+07	6.83448e+06	2.5819e+06	8.13156e+06	8.03909e+06	8.85217e+06	9.03755e+06	9.06955e+06	7.68546e+06	8.20573e+06	9.74817e+06	9.55948e+06	8.49746e+06	7.27996e+06	9.25627e+06	6.74039e+06	8.06141e+06	8.29551e+06	8.81604e+06	7.86274e+06	8.92673e+06	9.38288e+06	9.26333e+06	8.82338e+06	8.00128e+06	9.04381e+06	8.61668e+06	8.22737e+06	1.04377e+07	9.2749e+06	7.86274e+06
O00422	SAP18	Histone deacetylase complex subunit SAP18 (18 kDa Sin3-associated polypeptide) (2HOR0202) (Cell growth-inhibiting gene 38 protein) (Sin3-associated polypeptide p18)	9	9	36.132	192	1.59583e+07	2.71058e+07	1.7463e+07	1.89304e+07	2.31002e+07	1.73905e+07	2.45276e+07	2.11756e+07	2.09406e+07	2.13747e+07	1.59583e+07	2.71058e+07	1.7463e+07	1.89304e+07	2.31002e+07	1.8302e+07	2.10119e+07	1.92599e+07	2.16415e+07	1.83134e+07	2.03398e+07	1.92666e+07	2.13762e+07	1.86723e+07	2.19893e+07	2.04798e+07	1.36851e+07	2.27206e+07	1.88009e+07	2.06466e+07	1.57495e+07	1.6606e+07	2.15204e+07	1.88061e+07	2.11214e+07	2.09653e+07	2.35725e+07	1.70421e+07	2.14816e+07	2.47256e+07	1.79963e+07	2.13495e+07	2.20794e+07
O00425	IF2B3	Insulin-like growth factor 2 mRNA-binding protein 3 (IGF2 mRNA-binding protein 3) (IMP-3) (IGF-II mRNA-binding protein 3) (KH domain-containing protein overexpressed in cancer) (hKOC) (VICKZ family member 3)	35	32	323.31	1051	7.8419e+07	8.05008e+07	8.43626e+07	8.16585e+07	9.26958e+07	8.5138e+07	9.11854e+07	9.56658e+07	9.19216e+07	9.00673e+07	7.8419e+07	8.05008e+07	8.43626e+07	8.16585e+07	9.26958e+07	8.27296e+07	9.38791e+07	8.52207e+07	8.80854e+07	8.5998e+07	8.58253e+07	9.38335e+07	9.94177e+07	8.80305e+07	8.92532e+07	7.16071e+07	9.22279e+07	9.47551e+07	8.67825e+07	7.51672e+07	8.42107e+07	9.1464e+07	9.07944e+07	9.61644e+07	8.8428e+07	9.10717e+07	8.68065e+07	9.24519e+07	8.85445e+07	8.73679e+07	8.51734e+07	8.27296e+07	9.01922e+07
O00429	DNM1L	Dynamin-1-like protein (EC 3.6.5.5) (Dnm1p/Vps1p-like protein) (DVLP) (Dynamin family member proline-rich carboxyl-terminal domain less) (Dymple) (Dynamin-like protein) (Dynamin-like protein 4) (Dynamin-like protein IV) (HdynIV) (Dynamin-related protein 1)	31	31	203.55	667	3.81955e+07	4.46916e+07	4.32411e+07	3.74562e+07	4.21112e+07	4.09596e+07	4.70242e+07	4.77633e+07	3.7451e+07	4.00528e+07	3.81955e+07	4.46916e+07	4.32411e+07	3.74562e+07	4.21112e+07	4.30318e+07	4.35117e+07	5.11595e+07	3.99918e+07	3.73939e+07	4.34334e+07	4.78362e+07	4.72922e+07	4.09398e+07	4.16929e+07	4.06091e+07	5.09896e+07	4.55012e+07	3.85733e+07	3.89873e+07	4.07981e+07	4.91436e+07	4.27405e+07	3.89414e+07	3.94603e+07	4.2779e+07	4.59035e+07	3.97568e+07	4.23718e+07	3.88659e+07	4.27642e+07	4.42968e+07	4.2996e+07
O00442	RTCA	RNA 3'-terminal phosphate cyclase (RNA cyclase) (RNA-3'-phosphate cyclase) (EC 6.5.1.4) (RNA terminal phosphate cyclase domain-containing protein 1) (RTC domain-containing protein 1)	14	14	50.95	330	1.69726e+07	2.28217e+07	1.98234e+07	1.66937e+07	2.12123e+07	1.90594e+07	1.98826e+07	2.08421e+07	1.67726e+07	1.63592e+07	1.69726e+07	2.28217e+07	1.98234e+07	1.66937e+07	2.12123e+07	1.84395e+07	2.02385e+07	1.55607e+07	1.94936e+07	1.7163e+07	2.02105e+07	2.11038e+07	2.68255e+07	1.59119e+07	1.48298e+07	2.14578e+07	2.71754e+07	2.35219e+07	1.51373e+07	2.0858e+07	1.96238e+07	2.02035e+07	2.16026e+07	1.88035e+07	1.93415e+07	1.72573e+07	2.2003e+07	1.43306e+07	1.68413e+07	1.64924e+07	1.86297e+07	1.99654e+07	2.34828e+07
O00451	GFRA2	GDNF family receptor alpha-2 (GDNF receptor alpha-2) (GDNFR-alpha-2) (GFR-alpha-2) (GDNF receptor beta) (GDNFR-beta) (Neurturin receptor alpha) (NRTNR-alpha) (NTNR-alpha) (RET ligand 2) (TGF-beta-related neurotrophic factor receptor 2)	17	17	166.22	507	2.72339e+07	6.79326e+07	4.01362e+07	5.25432e+07	6.08562e+07	4.70666e+07	7.99115e+07	7.96737e+07	6.59377e+07	7.59528e+07	2.72339e+07	6.79326e+07	4.01362e+07	5.25432e+07	6.08562e+07	4.47164e+07	8.56708e+07	8.47494e+07	6.8633e+07	6.24631e+07	3.84132e+07	7.16965e+07	7.28285e+07	6.0633e+07	5.85636e+07	4.09596e+07	7.35999e+07	8.39252e+07	7.45136e+07	5.67257e+07	4.06063e+07	6.31246e+07	4.76542e+07	6.22642e+07	6.33175e+07	4.81122e+07	7.88059e+07	7.60529e+07	7.05577e+07	7.03233e+07	4.85477e+07	5.42982e+07	7.9751e+07
O00461	GOLI4	Golgi integral membrane protein 4 (Golgi integral membrane protein, cis) (GIMPc) (Golgi phosphoprotein 4) (Golgi-localized phosphoprotein of 130 kDa) (Golgi phosphoprotein of 130 kDa)	9	9	28.098	103	9.7888e+06	9.4941e+06	1.20347e+07	1.06209e+07	9.49476e+06	9.75831e+06	1.21e+07	1.43167e+07	8.09444e+06	1.05827e+07	9.7888e+06	9.4941e+06	1.20347e+07	1.06209e+07	9.49476e+06	1.16167e+07	1.20347e+07	9.646e+06	9.84459e+06	9.41546e+06	1.19823e+07	1.28441e+07	9.85483e+06	1.0339e+07	7.983e+06	1.12944e+07	1.36548e+07	1.24281e+07	1.05271e+07	1.14791e+07	1.05907e+07	1.28298e+07	1.20139e+07	9.86645e+06	1.11791e+07	1.0319e+07	1.04783e+07	1.21529e+07	1.20882e+07	9.33812e+06	1.23243e+07	9.83709e+06	1.29316e+07
O00469	PLOD2	Procollagen-lysine,2-oxoglutarate 5-dioxygenase 2 (EC 1.14.11.4) (Lysyl hydroxylase 2) (LH2)	4	4	12.991	70	1.09136e+06	3.40211e+06	4.38942e+06	578958	4.48756e+06	3.35365e+06	2.68371e+06	3.0208e+06	3.66048e+06	1.36797e+06	1.09136e+06	3.40211e+06	4.38942e+06	578958	4.48756e+06	2.2218e+06	2.77393e+06	2.78337e+06	3.06743e+06	1.64859e+06	3.48155e+06	3.46326e+06	3.23022e+06	4.2768e+06	3.2819e+06	2.34914e+06	2.91164e+06	3.26579e+06	2.49118e+06	1.21162e+06	5.45709e+06	2.91063e+06	3.54954e+06	898837	3.36669e+06	3.64806e+06	2.78048e+06	4.22377e+06	4.3362e+06	1.47165e+06	5.13204e+06	1.2715e+06	3.87509e+06
O00470	MEIS1	Homeobox protein Meis1	4	4	9.4226	50	4.85318e+06	5.37078e+06	6.98728e+06	5.60312e+06	7.26383e+06	6.02613e+06	758190	2.51565e+06	5.10295e+06	1.25896e+06	4.85318e+06	5.37078e+06	6.98728e+06	5.60312e+06	7.26383e+06	5.86297e+06	4.52191e+06	2.85152e+06	8.28919e+06	5.63584e+06	6.99601e+06	6.18611e+06	3.66022e+06	4.37909e+06	4.66453e+06	7.26434e+06	1.86766e+06	1.50946e+06	5.36706e+06	5.46996e+06	1.53957e+06	4.82501e+06	7.47945e+06	6.09164e+06	7.75234e+06	5.47224e+06	6.92268e+06	3.65287e+06	5.88944e+06	4.93767e+06	6.10348e+06	4.99101e+06	4.68072e+06
O00471	EXOC5	Exocyst complex component 5 (Exocyst complex component Sec10) (hSec10)	10	10	11.589	40	3.83794e+06	3.53824e+06	4.00009e+06	4.53226e+06	4.20974e+06	3.69361e+06	4.44238e+06	4.76452e+06	3.95268e+06	5.35739e+06	3.83794e+06	3.53824e+06	4.00009e+06	4.53226e+06	4.20974e+06	5.20007e+06	3.50213e+06	4.99205e+06	4.81332e+06	5.78706e+06	4.27561e+06	3.52575e+06	3.82148e+06	4.50782e+06	4.23168e+06	4.73227e+06	1.749e+06	4.85958e+06	4.08442e+06	4.55746e+06	3.00077e+06	5.70344e+06	3.53432e+06	5.06454e+06	3.99316e+06	4.03685e+06	4.67586e+06	1.22623e+06	1.07761e+06	4.68689e+06	3.69694e+06	3.97659e+06	4.66453e+06
O00483	NDUA4	Cytochrome c oxidase subunit NDUFA4 (Complex I-MLRQ) (CI-MLRQ) (NADH-ubiquinone oxidoreductase MLRQ subunit)	5	5	22.334	81	2.12153e+07	1.83656e+07	1.59019e+07	1.8954e+07	1.47837e+07	8.78493e+06	1.27271e+07	1.25667e+07	1.31476e+07	1.21243e+07	2.12153e+07	1.83656e+07	1.59019e+07	1.8954e+07	1.47837e+07	1.15669e+07	1.11752e+07	1.68857e+07	1.20214e+07	1.55725e+07	1.38348e+07	2.03355e+07	1.63196e+07	1.88035e+07	1.99903e+07	644759	1.0943e+07	1.11907e+07	1.50306e+07	1.71345e+07	1.55768e+07	1.71404e+07	1.81945e+07	9.47766e+06	1.18206e+07	1.38838e+07	1.45761e+07	1.81844e+07	8.04578e+06	1.60037e+07	1.86529e+07	1.88937e+07	2.14906e+07
O00487	PSDE	26S proteasome non-ATPase regulatory subunit 14 (EC 3.4.19.-) (26S proteasome regulatory subunit RPN11) (26S proteasome-associated PAD1 homolog 1)	11	11	29.226	182	2.91481e+07	1.82097e+07	2.08986e+07	1.64319e+07	2.13199e+07	2.65977e+07	2.32754e+07	2.29215e+07	2.06137e+07	1.83287e+07	2.91481e+07	1.82097e+07	2.08986e+07	1.64319e+07	2.13199e+07	2.17966e+07	1.89685e+07	2.16596e+07	2.03567e+07	2.19832e+07	2.33886e+07	1.93281e+07	1.92853e+07	2.15353e+07	2.04827e+07	2.19924e+07	2.49546e+07	1.98715e+07	1.62136e+07	2.60341e+07	2.5971e+07	2.38684e+07	2.4257e+07	1.81618e+07	1.81454e+07	2.47496e+07	2.0313e+07	2.28961e+07	1.78386e+07	2.10206e+07	2.23582e+07	2.30506e+07	2.32786e+07
O00499	BIN1	Myc box-dependent-interacting protein 1 (Amphiphysin II) (Amphiphysin-like protein) (Box-dependent myc-interacting protein 1) (Bridging integrator 1)	5	5	19.555	55	4.53855e+06	5.40139e+06	6.30078e+06	2.51251e+06	2.76184e+06	5.06314e+06	5.56558e+06	4.12539e+06	4.78438e+06	5.68567e+06	4.53855e+06	5.40139e+06	6.30078e+06	2.51251e+06	2.76184e+06	6.21318e+06	4.50782e+06	4.35095e+06	6.68919e+06	5.60468e+06	3.19703e+06	1.26587e+06	4.53289e+06	5.42466e+06	4.43837e+06	1.80767e+06	3.59709e+06	1.14618e+06	5.08283e+06	3.73092e+06	1.1584e+06	5.32555e+06	1.71206e+06	5.5444e+06	6.48511e+06	5.69632e+06	5.00695e+06	2.0667e+06	5.35183e+06	5.15057e+06	5.20584e+06	5.45104e+06	5.51107e+06
O00505	IMA4	Importin subunit alpha-4 (Importin alpha Q2) (Qip2) (Karyopherin subunit alpha-3) (SRP1-gamma)	11	8	138.02	234	3.19719e+07	2.81611e+07	3.08528e+07	3.02787e+07	2.79821e+07	3.22948e+07	2.97338e+07	3.08849e+07	2.84258e+07	2.68348e+07	3.19719e+07	2.81611e+07	3.08528e+07	3.02787e+07	2.79821e+07	3.11883e+07	3.60951e+07	3.09879e+07	2.88306e+07	3.12294e+07	2.59908e+07	3.2832e+07	3.01677e+07	2.98971e+07	2.79937e+07	2.69728e+07	3.32857e+07	2.79375e+07	2.68925e+07	2.75472e+07	3.39922e+07	2.80578e+07	3.01301e+07	3.56846e+07	2.81552e+07	3.48656e+07	2.91825e+07	4.02783e+07	3.06227e+07	3.20984e+07	3.10287e+07	3.07909e+07	3.10545e+07
O00512	BCL9	B-cell CLL/lymphoma 9 protein (B-cell lymphoma 9 protein) (Bcl-9) (Protein legless homolog)	2	2	10.507	49	6.7577e+06	3.7418e+06	4.97305e+06	7.05884e+06	5.36297e+06	8.34685e+06	3.8988e+06	1.56757e+06	8.49981e+06	4.3347e+06	6.7577e+06	3.7418e+06	4.97305e+06	7.05884e+06	5.36297e+06	980257	3.16462e+06	4.52379e+06	5.53672e+06	6.89921e+06	5.0327e+06	2.23648e+06	3.98597e+06	4.49129e+06	5.09835e+06	5.43519e+06	2.04235e+06	3.8422e+06	4.73916e+06	7.94932e+06	7.94436e+06	3.60808e+06	4.64002e+06	5.4518e+06	4.70186e+06	4.56126e+06	3.71544e+06	4.78936e+06	4.86295e+06	5.31965e+06	5.81884e+06	5.18675e+06	3.61484e+06
O00541	PESC	Pescadillo homolog	23	23	107.27	842	3.81162e+07	4.54129e+07	4.24158e+07	4.20033e+07	4.43091e+07	3.27865e+07	4.6409e+07	4.68875e+07	4.52025e+07	4.02867e+07	3.81162e+07	4.54129e+07	4.24158e+07	4.20033e+07	4.43091e+07	3.79922e+07	4.73382e+07	4.78462e+07	4.44137e+07	4.30557e+07	3.61151e+07	3.99668e+07	4.56781e+07	4.77137e+07	4.05191e+07	3.56871e+07	2.94364e+07	4.66153e+07	4.73185e+07	4.11846e+07	4.37355e+07	3.71176e+07	4.29067e+07	4.5913e+07	4.64186e+07	4.41375e+07	4.48343e+07	4.96434e+07	5.25104e+07	5.01241e+07	4.09909e+07	4.50617e+07	4.44475e+07
O00560	SDCB1	Syntenin-1 (Melanoma differentiation-associated protein 9) (MDA-9) (Pro-TGF-alpha cytoplasmic domain-interacting protein 18) (TACIP18) (Scaffold protein Pbp1) (Syndecan-binding protein 1)	3	3	7.4046	36	2.41635e+06	974228	2.07431e+06	1.83608e+06	3.43148e+06	1.29579e+06	2.59535e+06	2.80954e+06	1.58857e+06	2.01075e+06	2.41635e+06	974228	2.07431e+06	1.83608e+06	3.43148e+06	573844	1.43339e+06	887569	2.80934e+06	1.47257e+06	2.16675e+06	2.04944e+06	1.37367e+06	1.70578e+06	542514	1.84195e+06	1.6657e+06	1.19419e+06	3.82386e+06	1.77809e+06	1.72038e+06	940912	2.64805e+06	1.21624e+06	1.08646e+06	1.68919e+06	1.17197e+06	1.35965e+06	1.17343e+06	1.39371e+06	1.2487e+06	3.65465e+06	1.31169e+06
O00566	MPP10	U3 small nucleolar ribonucleoprotein protein MPP10 (M phase phosphoprotein 10)	11	11	62.474	233	1.57724e+07	1.55058e+07	1.30822e+07	1.27863e+07	1.44604e+07	1.1207e+07	1.46074e+07	1.51793e+07	1.50598e+07	1.28236e+07	1.57724e+07	1.55058e+07	1.30822e+07	1.27863e+07	1.44604e+07	1.45025e+07	1.50985e+07	1.59339e+07	1.39784e+07	1.33164e+07	1.28913e+07	1.42169e+07	1.44955e+07	1.57091e+07	1.25893e+07	1.19508e+07	9.35431e+06	1.47632e+07	1.44213e+07	1.54457e+07	1.37784e+07	1.32519e+07	1.69455e+07	1.64069e+07	1.50264e+07	1.38176e+07	1.59207e+07	1.62001e+07	1.40484e+07	1.44995e+07	1.75796e+07	1.39233e+07	1.57648e+07
O00567	NOP56	Nucleolar protein 56 (Nucleolar protein 5A)	36	36	323.31	1953	1.72785e+08	2.15065e+08	2.32249e+08	2.33703e+08	2.21802e+08	1.20303e+08	2.0393e+08	2.03436e+08	2.11693e+08	2.04284e+08	1.72785e+08	2.15065e+08	2.32249e+08	2.33703e+08	2.21802e+08	1.84737e+08	2.23175e+08	2.13313e+08	2.17268e+08	2.17615e+08	1.61147e+08	2.12517e+08	2.26369e+08	2.42633e+08	2.29895e+08	1.83067e+08	6.12922e+07	2.13565e+08	2.12546e+08	2.20851e+08	2.11547e+08	1.51034e+08	2.70396e+08	2.48608e+08	2.27486e+08	2.19204e+08	2.23314e+08	2.4024e+08	2.28973e+08	2.5512e+08	2.19022e+08	2.45288e+08	2.12517e+08
O00571	DDX3X	ATP-dependent RNA helicase DDX3X (EC 3.6.4.13) (CAP-Rf) (DEAD box protein 3, X-chromosomal) (DEAD box, X isoform) (DBX) (Helicase-like protein 2) (HLP2)	46	15	323.31	1726	2.41241e+08	2.43104e+08	2.40057e+08	2.39974e+08	2.39193e+08	2.55138e+08	2.54572e+08	2.75161e+08	2.57858e+08	2.45577e+08	2.41241e+08	2.43104e+08	2.40057e+08	2.39974e+08	2.39193e+08	2.42062e+08	2.42414e+08	2.48212e+08	2.46891e+08	2.64135e+08	2.23609e+08	2.48109e+08	2.32314e+08	2.50182e+08	2.37245e+08	2.44609e+08	2.73412e+08	2.43982e+08	2.41107e+08	2.39691e+08	2.52464e+08	2.57447e+08	2.15364e+08	2.4228e+08	2.41592e+08	2.64062e+08	2.43526e+08	2.56966e+08	2.53516e+08	2.52341e+08	2.48557e+08	2.44287e+08	2.57001e+08
O00625	PIR	Pirin (EC 1.13.11.24) (Probable quercetin 2,3-dioxygenase PIR) (Probable quercetinase)	4	4	8.0751	11	4.59107e+06	2.14226e+06	1.52756e+06	2.65136e+06	1.85772e+06	4.06043e+06	2.23184e+06	968639	2.66499e+06	2.24845e+06	4.59107e+06	2.14226e+06	1.52756e+06	2.65136e+06	1.85772e+06	4.54359e+06	468341	1.64642e+06	799091	1.4224e+06	8.16318e+06	1.01546e+06	981548	725995	2.30798e+06	6.76566e+06	2.26488e+06	2.28902e+06	2.71703e+06	1.09606e+06	1.88522e+06	1.03708e+06	1.06351e+06	3.40565e+06	1.66466e+06	2.04292e+06	1.3655e+06	2.25845e+06	2.72212e+06	772085	1.14507e+06	1.5246e+06	853540
O00629	IMA3	Importin subunit alpha-3 (Importin alpha Q1) (Qip1) (Karyopherin subunit alpha-4)	10	7	166.9	30	1.12319e+07	1.77449e+07	1.38214e+07	1.70957e+06	1.29417e+06	1.00167e+07	1.32749e+07	1.31003e+07	1.72146e+06	2.84678e+06	1.12319e+07	1.77449e+07	1.38214e+07	1.70957e+06	1.29417e+06	1.07923e+07	1.53922e+07	1.01193e+07	2.58064e+06	1.643e+06	1.30144e+07	1.34745e+06	1.28592e+07	1.50059e+06	6.62918e+06	1.6489e+07	1.29039e+07	1.39455e+07	1.97429e+06	2.2729e+06	1.22808e+07	1.32317e+07	2.32355e+06	628128	3.44913e+06	1.35248e+07	1.74062e+07	2.67666e+06	1.21397e+06	1.87375e+06	1.09749e+07	1.80814e+07	1.31732e+07
O00743	PPP6	Serine/threonine-protein phosphatase 6 catalytic subunit (PP6C) (EC 3.1.3.16) [Cleaved into: Serine/threonine-protein phosphatase 6 catalytic subunit, N-terminally processed]	10	10	45.826	178	2.78061e+07	1.46348e+07	1.29918e+07	1.37631e+07	1.10873e+07	2.35986e+07	1.18732e+07	1.4572e+07	1.2903e+07	1.24652e+07	2.78061e+07	1.46348e+07	1.29918e+07	1.37631e+07	1.10873e+07	2.30091e+07	1.35454e+07	1.54682e+07	1.34817e+07	1.35032e+07	2.36183e+07	1.32492e+07	1.44213e+07	1.43038e+07	1.3492e+07	2.26656e+07	1.64959e+07	1.46724e+07	1.2861e+07	1.65039e+07	1.95817e+07	1.4988e+07	1.49123e+07	1.1628e+07	1.06327e+07	1.6644e+07	1.27819e+07	1.19202e+07	1.224e+07	1.15942e+07	1.48185e+07	1.73472e+07	1.43336e+07
O00754	MA2B1	Lysosomal alpha-mannosidase (Laman) (EC 3.2.1.24) (Lysosomal acid alpha-mannosidase) (Mannosidase alpha class 2B member 1) (Mannosidase alpha-B) [Cleaved into: Lysosomal alpha-mannosidase A peptide; Lysosomal alpha-mannosidase B peptide; Lysosomal alpha-mannosidase C peptide; Lysosomal alpha-mannosidase D peptide; Lysosomal alpha-mannosidase E peptide]	7	7	22.615	107	7.76094e+06	8.37873e+06	9.26526e+06	7.06276e+06	3.93655e+06	5.80635e+06	6.48331e+06	9.05762e+06	7.66577e+06	7.56286e+06	7.76094e+06	8.37873e+06	9.26526e+06	7.06276e+06	3.93655e+06	7.8955e+06	7.25981e+06	6.063e+06	8.93044e+06	5.69988e+06	7.61177e+06	6.44746e+06	6.38299e+06	7.31335e+06	7.14697e+06	7.01883e+06	8.802e+06	5.29317e+06	7.42778e+06	8.36422e+06	7.71802e+06	7.72338e+06	8.43467e+06	6.07604e+06	6.20414e+06	9.44095e+06	6.88059e+06	8.68202e+06	7.25981e+06	8.32085e+06	7.08237e+06	7.0354e+06	6.30341e+06
O00762	UBE2C	Ubiquitin-conjugating enzyme E2 C (EC 2.3.2.23) ((E3-independent) E2 ubiquitin-conjugating enzyme C) (EC 2.3.2.24) (E2 ubiquitin-conjugating enzyme C) (UbcH10) (Ubiquitin carrier protein C) (Ubiquitin-protein ligase C)	9	9	31.612	107	8.00017e+06	1.12319e+07	6.44255e+06	8.2154e+06	1.0604e+07	1.02137e+07	1.17789e+07	1.4798e+07	9.15926e+06	1.04232e+07	8.00017e+06	1.12319e+07	6.44255e+06	8.2154e+06	1.0604e+07	1.04283e+07	1.40903e+07	1.35586e+07	8.98321e+06	6.02404e+06	8.89893e+06	1.02449e+07	1.13942e+07	9.29485e+06	8.47863e+06	1.07401e+07	1.58272e+07	1.2592e+07	7.58806e+06	1.12452e+07	8.83256e+06	9.66474e+06	8.8663e+06	5.32814e+06	1.1752e+07	7.77656e+06	1.28646e+07	9.14911e+06	7.98632e+06	7.04613e+06	1.59188e+06	6.90304e+06	1.16377e+07
O00764	PDXK	Pyridoxal kinase (EC 2.7.1.35) (Pyridoxine kinase)	2	2	3.8627	54	2.70519e+06	1.42685e+06	1.94576e+06	1.26824e+06	2.31455e+06	2.90317e+06	1.58056e+06	1.52682e+06	1.25948e+06	992013	2.70519e+06	1.42685e+06	1.94576e+06	1.26824e+06	2.31455e+06	2.48584e+06	1.56866e+06	1.69646e+06	1.07783e+06	1.1215e+06	2.78009e+06	1.5317e+06	958953	1.25339e+06	688549	2.94717e+06	1.81495e+06	1.44336e+06	1.19493e+06	1.50904e+06	1.66732e+06	696614	795499	2.79439e+06	1.29256e+06	1.09622e+06	903397	3.34089e+06	1.93071e+06	2.14716e+06	1.45774e+06	698016	754520
O00767	ACOD	Stearoyl-CoA desaturase (hSCD1) (EC 1.14.19.1) (Acyl-CoA desaturase) (Delta(9)-desaturase) (Delta-9 desaturase) (Fatty acid desaturase)	2	2	5.8349	52	2.8634e+06	3.4465e+06	1.69482e+06	3.76208e+06	4.82267e+06	4.11682e+06	2.17985e+06	1.2671e+06	3.14516e+06	5.47414e+06	2.8634e+06	3.4465e+06	1.69482e+06	3.76208e+06	4.82267e+06	4.2854e+06	1.66917e+06	2.32291e+06	1.77785e+06	4.7303e+06	1.70212e+06	2.35762e+06	3.00576e+06	2.73366e+06	1.50434e+06	5.01807e+06	1.96174e+06	2.67443e+06	4.43561e+06	3.24256e+06	3.62865e+06	1.15111e+06	4.47296e+06	3.24886e+06	1.4982e+06	969445	1.14848e+06	3.73118e+06	4.58662e+06	1.1215e+06	1.71574e+06	4.84008e+06	473728
O14497	ARI1A	AT-rich interactive domain-containing protein 1A (ARID domain-containing protein 1A) (B120) (BRG1-associated factor 250) (BAF250) (BRG1-associated factor 250a) (BAF250A) (Osa homolog 1) (hOSA1) (SWI-like protein) (SWI/SNF complex protein p270) (SWI/SNF-related, matrix-associated, actin-dependent regulator of chromatin subfamily F member 1) (hELD)	27	27	124.94	576	4.99957e+07	4.02755e+07	3.86483e+07	4.37233e+07	4.50742e+07	3.44237e+07	4.1858e+07	3.97045e+07	4.37142e+07	3.99918e+07	4.99957e+07	4.02755e+07	3.86483e+07	4.37233e+07	4.50742e+07	3.92639e+07	4.08717e+07	3.95233e+07	4.31363e+07	4.16554e+07	4.30318e+07	3.80133e+07	4.28384e+07	5.07534e+07	4.49557e+07	3.62581e+07	3.77821e+07	3.92177e+07	4.44475e+07	4.16496e+07	4.54917e+07	3.62958e+07	4.47877e+07	5.06269e+07	4.29037e+07	4.23072e+07	3.74588e+07	4.54003e+07	4.30975e+07	4.42293e+07	4.68355e+07	5.11915e+07	4.13505e+07
O14519	CDKA1	Cyclin-dependent kinase 2-associated protein 1 (CDK2-associated protein 1) (Deleted in oral cancer 1) (DOC-1) (Putative oral cancer suppressor)	3	3	15.018	39	4.59521e+06	3.20524e+06	1.32991e+06	2.88152e+06	4.60893e+06	4.07791e+06	2.46542e+06	2.39468e+06	4.93699e+06	5.85485e+06	4.59521e+06	3.20524e+06	1.32991e+06	2.88152e+06	4.60893e+06	5.70027e+06	3.5488e+06	1.302e+06	7.05542e+06	5.04457e+06	6.76426e+06	2.29713e+06	2.26346e+06	4.1314e+06	5.6979e+06	1.00361e+07	1.71919e+06	4.51189e+06	4.56948e+06	5.46504e+06	3.0768e+06	5.41714e+06	4.84646e+06	6.98292e+06	5.06033e+06	1.48548e+06	4.401e+06	5.13061e+06	1.5889e+06	5.60662e+06	5.10613e+06	1.23819e+06	2.32855e+06
O14530	TXND9	Thioredoxin domain-containing protein 9 (ATP-binding protein associated with cell differentiation) (Protein 1-4)	9	9	15.669	102	7.10252e+06	5.33664e+06	5.00244e+06	6.01319e+06	6.33802e+06	6.6301e+06	7.41184e+06	6.96311e+06	7.96366e+06	6.81414e+06	7.10252e+06	5.33664e+06	5.00244e+06	6.01319e+06	6.33802e+06	7.69239e+06	6.65497e+06	6.12042e+06	6.35958e+06	7.33975e+06	5.8443e+06	5.49886e+06	7.68067e+06	7.43809e+06	5.80313e+06	4.84176e+06	6.73525e+06	6.41448e+06	5.39241e+06	6.80753e+06	6.88822e+06	6.52208e+06	4.9435e+06	8.34858e+06	6.51124e+06	7.40003e+06	5.71729e+06	6.99892e+06	7.16085e+06	8.00794e+06	7.10252e+06	6.21361e+06	6.56699e+06
O14531	DPYL4	Dihydropyrimidinase-related protein 4 (DRP-4) (Collapsin response mediator protein 3) (CRMP-3) (UNC33-like phosphoprotein 4) (ULIP-4)	21	21	138.15	380	2.97833e+07	3.0574e+07	2.97668e+07	3.1932e+07	3.47329e+07	3.1707e+07	3.04618e+07	3.56772e+07	3.02997e+07	3.18215e+07	2.97833e+07	3.0574e+07	2.97668e+07	3.1932e+07	3.47329e+07	3.14837e+07	3.34059e+07	3.22859e+07	2.79957e+07	3.23508e+07	3.0538e+07	3.45864e+07	3.16214e+07	3.2664e+07	3.22859e+07	3.10438e+07	3.3436e+07	3.50862e+07	3.44739e+07	3.25962e+07	3.35987e+07	3.48801e+07	3.22367e+07	3.38042e+07	3.47811e+07	3.21474e+07	3.13378e+07	3.47281e+07	3.46944e+07	3.42215e+07	3.01426e+07	3.18811e+07	3.29917e+07
O14545	TRAD1	TRAF-type zinc finger domain-containing protein 1 (Protein FLN29)	4	4	11.729	9	6.98147e+06	5.54209e+06	6.25856e+06	7.38773e+06	1.62072e+06	5.66561e+06	6.47343e+06	6.04957e+06	7.48723e+06	6.68363e+06	6.98147e+06	5.54209e+06	6.25856e+06	7.38773e+06	1.62072e+06	6.65358e+06	6.14849e+06	2.33194e+06	7.37136e+06	6.93037e+06	3.60133e+06	2.79846e+06	904274	6.60396e+06	1.46676e+06	7.50073e+06	1.82631e+06	5.64405e+06	7.12471e+06	7.77171e+06	7.25327e+06	5.42654e+06	969378	6.41314e+06	6.13529e+06	1.13079e+06	5.75785e+06	6.8217e+06	6.70683e+06	7.5393e+06	6.77082e+06	6.85108e+06	6.24556e+06
O14561	ACPM	Acyl carrier protein, mitochondrial (ACP) (CI-SDAP) (NADH-ubiquinone oxidoreductase 9.6 kDa subunit)	2	2	7.9203	69	9.65202e+06	1.12826e+07	8.3053e+06	5.63702e+06	8.46571e+06	1.6297e+07	8.8706e+06	1.0153e+07	6.38254e+06	5.8132e+06	9.65202e+06	1.12826e+07	8.3053e+06	5.63702e+06	8.46571e+06	1.33802e+07	9.54028e+06	1.21808e+07	5.68567e+06	5.54248e+06	1.09916e+07	8.11635e+06	9.60863e+06	7.21916e+06	4.82367e+06	7.52312e+06	1.04261e+07	1.17658e+07	6.01069e+06	5.54517e+06	5.95471e+06	7.43345e+06	5.94564e+06	2.50035e+06	6.04957e+06	4.68592e+06	5.74908e+06	6.06888e+06	4.80698e+06	5.14486e+06	8.18528e+06	5.40926e+06	9.88219e+06
O14562	UBFD1	Ubiquitin domain-containing protein UBFD1 (Ubiquitin-binding protein homolog)	9	9	16.937	124	1.21361e+07	8.94469e+06	1.24816e+07	1.12491e+07	1.12709e+07	1.09848e+07	6.51349e+06	8.61071e+06	1.10911e+07	1.25007e+07	1.21361e+07	8.94469e+06	1.24816e+07	1.12491e+07	1.12709e+07	9.33359e+06	7.61652e+06	7.07304e+06	1.11458e+07	1.05023e+07	1.12047e+07	9.2185e+06	8.51397e+06	1.16854e+07	1.13359e+07	1.0549e+07	8.83072e+06	6.0525e+06	1.26787e+07	1.31485e+07	1.65187e+07	7.67694e+06	9.49805e+06	1.23842e+07	1.34518e+07	1.1921e+07	9.9751e+06	1.3906e+07	1.17008e+07	1.23029e+07	1.10298e+07	1.11876e+07	9.19425e+06
O14576	DC1I1	Cytoplasmic dynein 1 intermediate chain 1 (Cytoplasmic dynein intermediate chain 1) (Dynein intermediate chain 1, cytosolic) (DH IC-1)	2	1	180.61	28	1.41886e+06	2.35533e+06	1.16484e+06	2.26174e+06	2.62193e+06	1.45236e+07	1.39342e+06	1.56475e+06	800976	1.21751e+06	1.41886e+06	2.35533e+06	1.16484e+06	2.26174e+06	2.62193e+06	2.06799e+06	2.70819e+06	1.5033e+06	8.39093e+06	3.44793e+06	1.38793e+06	923594	1.20608e+06	827730	1.33981e+06	1.24163e+06	1.31124e+06	1.71336e+06	1.67033e+06	889417	3.15958e+06	818374	1.14777e+06	1.29146e+07	1.04466e+06	3.31528e+06	3.03655e+06	1.58472e+06	1.28595e+06	2.41468e+06	945882	1.88182e+06	3.54659e+06
O14579	COPE	Coatomer subunit epsilon (Epsilon-coat protein) (Epsilon-COP)	14	14	74.149	438	4.01584e+07	3.22881e+07	3.32419e+07	3.82618e+07	3.62104e+07	4.23483e+07	3.22881e+07	3.81743e+07	4.27168e+07	3.29049e+07	4.01584e+07	3.22881e+07	3.32419e+07	3.82618e+07	3.62104e+07	3.68178e+07	3.81452e+07	3.40748e+07	3.372e+07	4.1256e+07	3.45888e+07	3.33481e+07	3.99032e+07	3.3587e+07	3.29163e+07	3.93647e+07	3.69431e+07	3.56871e+07	3.77533e+07	3.88309e+07	4.246e+07	4.08717e+07	3.39945e+07	3.96935e+07	4.28948e+07	3.67388e+07	3.10825e+07	4.06908e+07	3.85813e+07	3.84132e+07	3.69021e+07	3.5539e+07	3.82061e+07
O14617	AP3D1	AP-3 complex subunit delta-1 (AP-3 complex subunit delta) (Adaptor-related protein complex 3 subunit delta-1) (Delta-adaptin)	16	16	29.928	156	2.12197e+07	2.85899e+07	2.42587e+07	1.90806e+07	2.66605e+07	2.32673e+07	3.702e+07	3.24857e+07	1.91893e+07	2.93509e+07	2.12197e+07	2.85899e+07	2.42587e+07	1.90806e+07	2.66605e+07	2.17679e+07	2.43042e+07	2.54242e+07	2.51473e+07	2.17001e+07	2.37414e+07	3.48438e+07	3.18061e+07	2.16686e+07	2.02203e+07	2.43936e+07	3.10008e+07	2.89227e+07	1.7463e+07	2.20244e+07	2.56775e+07	2.71058e+07	3.64092e+07	2.15667e+07	2.43092e+07	2.32737e+07	3.35103e+07	2.4143e+07	2.67104e+07	2.18617e+07	2.27648e+07	2.41279e+07	2.78158e+07
O14641	DVL2	Segment polarity protein dishevelled homolog DVL-2 (Dishevelled-2) (DSH homolog 2)	3	3	8.4304	33	1.82214e+06	3.52795e+06	2.16705e+06	2.55378e+06	1.32467e+06	1.44276e+06	757560	1.13377e+06	743617	1.33111e+06	1.82214e+06	3.52795e+06	2.16705e+06	2.55378e+06	1.32467e+06	3.34019e+06	1.66178e+06	3.43529e+06	1.80817e+06	1.25044e+06	3.37651e+06	3.98874e+06	3.31505e+06	4.13541e+06	893681	1.18225e+06	3.92402e+06	3.61559e+06	3.45918e+06	703261	1.58494e+06	3.88182e+06	1.49167e+06	1.26386e+06	1.34437e+06	1.51712e+06	1.11871e+06	1.92376e+06	1.80267e+06	3.17671e+06	3.93982e+06	1.85772e+06	3.49001e+06
O14646	CHD1	Chromodomain-helicase-DNA-binding protein 1 (CHD-1) (EC 3.6.4.12) (ATP-dependent helicase CHD1)	18	15	28.328	225	9.9604e+07	1.15491e+08	1.11147e+08	1.14256e+08	1.16698e+08	8.28271e+07	1.25987e+08	1.27852e+08	1.0341e+08	9.42115e+07	9.9604e+07	1.15491e+08	1.11147e+08	1.14256e+08	1.16698e+08	9.93282e+07	1.2471e+08	1.20012e+08	1.11742e+08	1.1963e+08	7.26672e+07	1.18589e+08	1.26881e+08	1.16989e+08	1.13869e+08	9.53943e+07	4.87095e+07	1.0892e+08	1.01401e+08	1.1459e+08	1.13444e+08	8.61173e+07	1.28314e+08	1.20353e+08	1.20989e+08	1.10702e+08	1.15507e+08	1.26214e+08	1.13451e+08	1.23232e+08	1.17249e+08	1.3954e+08	1.06398e+08
O14653	GOSR2	Golgi SNAP receptor complex member 2 (27 kDa Golgi SNARE protein) (Membrin)	3	3	8.5591	25	2.80662e+06	1.51323e+06	2.22844e+06	607405	3.03087e+06	2.78472e+06	1.82492e+06	2.05599e+06	2.63889e+06	1.971e+06	2.80662e+06	1.51323e+06	2.22844e+06	607405	3.03087e+06	2.50886e+06	2.33582e+06	1.12907e+06	4.01982e+06	1.35316e+06	2.94513e+06	2.38424e+06	595565	1.92723e+06	3.26398e+06	2.9572e+06	1.02529e+06	1.76826e+06	2.2109e+06	2.12613e+06	3.2901e+06	3.50019e+06	2.48825e+06	2.43552e+06	2.24347e+06	3.15936e+06	2.65117e+06	1.39024e+06	2.9574e+06	2.59643e+06	2.51095e+06	2.6325e+06	1.87844e+06
O14683	P5I11	Tumor protein p53-inducible protein 11 (p53-induced gene 11 protein)	4	4	12.307	76	7.74643e+06	6.34373e+06	8.62803e+06	6.6035e+06	6.45372e+06	5.78546e+06	5.65188e+06	5.69198e+06	6.02655e+06	5.79148e+06	7.74643e+06	6.34373e+06	8.62803e+06	6.6035e+06	6.45372e+06	6.28508e+06	5.7161e+06	6.61541e+06	5.05402e+06	5.85444e+06	5.95719e+06	6.9525e+06	5.54748e+06	6.90017e+06	7.10055e+06	2.1154e+06	2.33178e+06	5.65894e+06	5.9444e+06	6.5761e+06	8.78798e+06	6.33362e+06	7.65568e+06	7.27341e+06	8.48275e+06	8.42474e+06	5.32629e+06	6.54926e+06	5.68292e+06	5.04212e+06	6.75723e+06	7.02857e+06	5.61829e+06
O14737	PDCD5	Programmed cell death protein 5 (TF-1 cell apoptosis-related protein 19) (Protein TFAR19)	11	11	214.69	310	1.02617e+08	5.17372e+07	7.43382e+07	7.15674e+07	6.67609e+07	9.69676e+07	6.25497e+07	6.01224e+07	9.00361e+07	7.79421e+07	1.02617e+08	5.17372e+07	7.43382e+07	7.15674e+07	6.67609e+07	8.78903e+07	6.49488e+07	5.96327e+07	7.00897e+07	7.33859e+07	9.40223e+07	5.76733e+07	4.39726e+07	7.17413e+07	7.72965e+07	8.85814e+07	6.98957e+07	4.83228e+07	7.52506e+07	1.00499e+08	9.31208e+07	5.2949e+07	7.06409e+07	8.18852e+07	6.93023e+07	7.40502e+07	5.04377e+07	5.76493e+07	5.92988e+07	6.41524e+07	9.87858e+07	6.1877e+07	5.16835e+07
O14744	ANM5	Protein arginine N-methyltransferase 5 (PRMT5) (EC 2.1.1.320) (72 kDa ICln-binding protein) (Histone-arginine N-methyltransferase PRMT5) (Jak-binding protein 1) (Shk1 kinase-binding protein 1 homolog) (SKB1 homolog) (SKB1Hs) [Cleaved into: Protein arginine N-methyltransferase 5, N-terminally processed]	24	24	135.29	681	7.39989e+07	8.94576e+07	7.22553e+07	7.52819e+07	7.62905e+07	8.34206e+07	9.55796e+07	8.65902e+07	8.72892e+07	7.66775e+07	7.39989e+07	8.94576e+07	7.22553e+07	7.52819e+07	7.62905e+07	7.50215e+07	8.96313e+07	8.28673e+07	7.93595e+07	8.06237e+07	7.42146e+07	8.5647e+07	1.01923e+08	7.81369e+07	8.33223e+07	6.54822e+07	9.12044e+07	9.54208e+07	8.76044e+07	7.68531e+07	7.76348e+07	1.01247e+08	7.40194e+07	7.94421e+07	8.51616e+07	8.22664e+07	8.51852e+07	8.0646e+07	7.96737e+07	8.95444e+07	8.46496e+07	8.14832e+07	9.5005e+07
O14745	NHRF1	Na(+)/H(+) exchange regulatory cofactor NHE-RF1 (NHERF-1) (Ezrin-radixin-moesin-binding phosphoprotein 50) (EBP50) (Regulatory cofactor of Na(+)/H(+) exchanger) (Sodium-hydrogen exchanger regulatory factor 1) (Solute carrier family 9 isoform A3 regulatory factor 1)	10	10	43.974	196	1.83554e+07	1.59483e+07	1.72644e+07	1.41422e+07	1.32556e+07	1.99336e+07	1.72071e+07	1.83173e+07	1.52468e+07	1.1599e+07	1.83554e+07	1.59483e+07	1.72644e+07	1.41422e+07	1.32556e+07	1.59749e+07	1.69127e+07	1.82539e+07	1.19499e+07	1.2821e+07	1.85421e+07	1.26769e+07	1.56624e+07	1.53826e+07	1.21386e+07	1.52711e+07	2.26295e+07	1.82033e+07	1.32327e+07	1.50734e+07	1.68845e+07	1.56028e+07	1.31668e+07	1.066e+07	1.00438e+07	1.36642e+07	1.1814e+07	1.20882e+07	8.46337e+06	1.02413e+07	1.91853e+07	1.31076e+07	1.51331e+07
O14763	TR10B	Tumor necrosis factor receptor superfamily member 10B (Death receptor 5) (TNF-related apoptosis-inducing ligand receptor 2) (TRAIL receptor 2) (TRAIL-R2) (CD antigen CD262)	2	2	5.8734	48	2.32323e+06	1.17229e+06	1.04047e+06	1.49882e+06	4.53006e+06	1.54599e+06	1.73512e+06	1.25321e+06	2.28775e+06	2.81441e+06	2.32323e+06	1.17229e+06	1.04047e+06	1.49882e+06	4.53006e+06	1.73283e+06	1.55362e+06	1.65385e+06	725945	919188	2.63323e+06	1.73355e+06	1.77354e+06	2.20783e+06	2.25266e+06	1.56215e+06	1.77354e+06	1.24525e+06	2.06499e+06	2.08267e+06	1.0509e+06	1.7881e+06	1.16041e+06	3.0877e+06	1.70815e+06	913218	1.27432e+06	1.06233e+06	1.19187e+06	1.60685e+06	1.58703e+06	2.19304e+06	1.34149e+06
O14773	TPP1	Tripeptidyl-peptidase 1 (TPP-1) (EC 3.4.14.9) (Cell growth-inhibiting gene 1 protein) (Lysosomal pepstatin-insensitive protease) (LPIC) (Tripeptidyl aminopeptidase) (Tripeptidyl-peptidase I) (TPP-I)	3	3	7.1098	28	829970	1.54257e+06	1.49167e+06	1.86818e+06	2.28174e+06	3.77462e+06	1.38937e+06	1.16686e+06	1.78352e+06	1.55793e+06	829970	1.54257e+06	1.49167e+06	1.86818e+06	2.28174e+06	1.72636e+06	1.20918e+06	2.38937e+06	2.98045e+06	775303	2.42794e+06	3.26262e+06	515102	1.18036e+06	1.22725e+06	1.54492e+06	1.7797e+06	1.07306e+06	1.79245e+06	1.42734e+06	2.73366e+06	4.79035e+06	4.47421e+06	793626	1.85978e+06	2.78298e+06	3.38846e+06	1.44456e+06	1.7922e+06	1.77121e+06	855495	1.01771e+06	2.89815e+06
O14776	TCRG1	Transcription elongation regulator 1 (TATA box-binding protein-associated factor 2S) (Transcription factor CA150)	26	24	69.078	359	3.95973e+07	4.48001e+07	4.66832e+07	3.85706e+07	4.61108e+07	4.10848e+07	4.88684e+07	5.30886e+07	4.08944e+07	4.12703e+07	3.95973e+07	4.48001e+07	4.66832e+07	3.85706e+07	4.61108e+07	3.45624e+07	3.81638e+07	4.77666e+07	4.34394e+07	3.9474e+07	4.32261e+07	3.95946e+07	4.61523e+07	4.15401e+07	4.29543e+07	4.10819e+07	4.79291e+07	4.66315e+07	4.40824e+07	4.47815e+07	5.07604e+07	5.1032e+07	4.38326e+07	4.34364e+07	4.52809e+07	4.48903e+07	4.59672e+07	4.84536e+07	4.66024e+07	4.05051e+07	4.26221e+07	4.63704e+07	4.80622e+07
O14777	NDC80	Kinetochore protein NDC80 homolog (Highly expressed in cancer protein) (Kinetochore protein Hec1) (HsHec1) (Kinetochore-associated protein 2) (Retinoblastoma-associated protein HEC)	9	9	20.094	108	8.49805e+06	7.89879e+06	9.79083e+06	9.48029e+06	7.53878e+06	6.52569e+06	6.42427e+06	6.61266e+06	9.23001e+06	9.96543e+06	8.49805e+06	7.89879e+06	9.79083e+06	9.48029e+06	7.53878e+06	6.89013e+06	5.18747e+06	5.53634e+06	8.8246e+06	7.7416e+06	7.15093e+06	7.42212e+06	6.65358e+06	8.43233e+06	8.45574e+06	7.44531e+06	6.78915e+06	6.92364e+06	9.73129e+06	6.85726e+06	7.47064e+06	7.05004e+06	9.88562e+06	8.30875e+06	6.93229e+06	6.70172e+06	7.97084e+06	7.31132e+06	7.86437e+06	7.29006e+06	7.44789e+06	7.66684e+06	6.07941e+06
O14787	TNPO2	Transportin-2 (Karyopherin beta-2b)	15	9	30.07	143	1.35736e+07	1.03713e+07	8.27656e+06	7.86546e+06	1.00188e+07	7.53826e+06	7.78896e+06	7.11336e+06	7.52156e+06	8.46395e+06	1.35736e+07	1.03713e+07	8.27656e+06	7.86546e+06	1.00188e+07	8.70673e+06	5.65737e+06	9.02065e+06	6.81508e+06	8.00184e+06	8.56784e+06	8.03296e+06	7.3535e+06	9.76508e+06	8.69889e+06	7.29815e+06	7.16631e+06	6.16428e+06	7.08629e+06	8.4575e+06	9.39199e+06	1.0746e+07	6.92172e+06	6.9994e+06	8.50807e+06	6.21016e+06	1.12889e+07	6.32573e+06	9.17006e+06	6.46357e+06	6.03867e+06	7.0564e+06	8.11466e+06
O14802	RPC1	DNA-directed RNA polymerase III subunit RPC1 (RNA polymerase III subunit C1) (EC 2.7.7.6) (DNA-directed RNA polymerase III largest subunit) (DNA-directed RNA polymerase III subunit A) (RNA polymerase III 155 kDa subunit) (RPC155) (RNA polymerase III subunit C160)	17	16	31.695	136	9.91582e+06	9.49015e+06	1.08719e+07	1.11373e+07	1.19268e+07	9.93439e+06	9.40828e+06	1.06253e+07	1.19533e+07	1.06873e+07	9.91582e+06	9.49015e+06	1.08719e+07	1.11373e+07	1.19268e+07	9.7644e+06	1.48329e+07	1.11938e+07	8.11129e+06	1.06681e+07	9.89522e+06	1.14862e+07	1.06143e+07	1.15838e+07	9.43375e+06	1.16538e+07	9.6093e+06	8.49216e+06	9.82619e+06	1.1828e+07	1.14639e+07	1.26989e+07	1.1491e+07	1.19997e+07	1.22706e+07	1.10137e+07	1.08298e+07	1.14322e+07	1.07148e+07	1.13407e+07	9.88425e+06	8.86322e+06	1.0746e+07
O14813	PHX2A	Paired mesoderm homeobox protein 2A (ARIX1 homeodomain protein) (Aristaless homeobox protein homolog) (Paired-like homeobox 2A)	11	4	88.622	220	2.42335e+07	2.6063e+07	2.65885e+07	2.372e+07	2.68701e+07	2.80073e+07	2.58417e+07	2.35431e+07	2.64342e+07	2.36396e+07	2.42335e+07	2.6063e+07	2.65885e+07	2.372e+07	2.68701e+07	2.74271e+07	2.81474e+07	2.97936e+07	2.45446e+07	2.74785e+07	2.20214e+07	2.41949e+07	2.15487e+07	2.61571e+07	2.82902e+07	2.01573e+07	3.00821e+07	2.70552e+07	2.79782e+07	2.24919e+07	2.34064e+07	2.65572e+07	2.72075e+07	2.2534e+07	2.65664e+07	2.85502e+07	2.67234e+07	2.87229e+07	3.022e+07	3.37621e+07	3.15952e+07	2.88466e+07	2.69765e+07
O14818	PSA7	Proteasome subunit alpha type-7 (Proteasome subunit RC6-1) (Proteasome subunit XAPC7)	27	27	323.31	1176	2.52166e+08	2.20897e+08	2.36211e+08	2.38365e+08	2.33137e+08	2.50355e+08	2.27218e+08	2.25086e+08	2.49143e+08	2.38316e+08	2.52166e+08	2.20897e+08	2.36211e+08	2.38365e+08	2.33137e+08	2.40373e+08	2.45492e+08	2.4064e+08	2.35818e+08	2.31606e+08	2.32523e+08	2.3159e+08	2.39442e+08	2.0978e+08	2.29354e+08	2.50824e+08	2.64062e+08	2.50894e+08	2.40623e+08	2.56414e+08	2.50338e+08	2.59274e+08	2.48643e+08	2.25195e+08	2.49662e+08	2.67692e+08	2.21464e+08	2.21265e+08	2.32959e+08	2.38415e+08	2.44067e+08	2.29592e+08	2.22572e+08
O14828	SCAM3	Secretory carrier-associated membrane protein 3 (Secretory carrier membrane protein 3)	10	10	309.9	511	8.02167e+07	5.58828e+07	6.55822e+07	7.31219e+07	6.93167e+07	6.48768e+07	6.21435e+07	6.52738e+07	7.60266e+07	6.80504e+07	8.02167e+07	5.58828e+07	6.55822e+07	7.31219e+07	6.93167e+07	6.97263e+07	6.5396e+07	6.37711e+07	7.15377e+07	7.46118e+07	7.15526e+07	6.42815e+07	6.56731e+07	7.16767e+07	7.25162e+07	7.16816e+07	6.64976e+07	6.29019e+07	7.30712e+07	7.63804e+07	8.09092e+07	5.91387e+07	7.07242e+07	7.02259e+07	7.32538e+07	7.26974e+07	5.90978e+07	6.89191e+07	7.37071e+07	7.1152e+07	6.96877e+07	6.83909e+07	5.73544e+07
O14880	MGST3	Microsomal glutathione S-transferase 3 (Microsomal GST-3) (Glutathione peroxidase MGST3) (EC 1.11.1.-) (LTC4 synthase MGST3) (EC 4.4.1.20) (Microsomal glutathione S-transferase III) (Microsomal GST-III)	4	4	23.25	60	1.55491e+06	1.05541e+07	1.21178e+06	1.01708e+06	1.35485e+06	1.87012e+06	7.46701e+06	6.21835e+06	1.05697e+06	1.74525e+06	1.55491e+06	1.05541e+07	1.21178e+06	1.01708e+06	1.35485e+06	2.34328e+06	1.37348e+06	7.18522e+06	891453	1.11824e+06	2.43958e+06	1.14846e+07	7.51062e+06	2.40149e+06	4.69893e+06	4.09888e+06	6.39361e+06	8.58448e+06	1.34102e+06	1.51051e+06	1.52703e+06	1.18329e+07	518182	1.20734e+06	1.09167e+06	2.21642e+06	1.48124e+07	813228	1.02054e+06	1.13897e+06	1.59365e+06	679729	1.03412e+07
O14893	GEMI2	Gem-associated protein 2 (Gemin-2) (Component of gems 2) (Survival of motor neuron protein-interacting protein 1) (SMN-interacting protein 1)	4	4	2.3784	34	5.29904e+06	2.89734e+06	5.48401e+06	4.61308e+06	1.43359e+06	5.41376e+06	3.65667e+06	2.15507e+06	6.59344e+06	5.12031e+06	5.29904e+06	2.89734e+06	5.48401e+06	4.61308e+06	1.43359e+06	6.14849e+06	1.69482e+06	1.51438e+06	4.18849e+06	6.62643e+06	8.41656e+06	4.29879e+06	724838	4.04049e+06	5.3086e+06	1.3478e+07	3.17011e+06	1.28372e+06	7.84532e+06	1.14974e+07	1.31743e+06	1.84616e+06	5.86785e+06	4.796e+06	2.24845e+06	2.14582e+06	2.10297e+06	6.07688e+06	5.22609e+06	4.59808e+06	6.1677e+06	4.5717e+06	3.09606e+06
O14925	TIM23	Mitochondrial import inner membrane translocase subunit Tim23	5	5	51.251	68	7.47737e+06	6.6827e+06	6.67668e+06	5.27632e+06	6.06048e+06	6.3266e+06	5.82853e+06	8.06532e+06	1.03314e+06	1.12423e+06	7.47737e+06	6.6827e+06	6.67668e+06	5.27632e+06	6.06048e+06	5.49733e+06	1.6795e+06	7.10449e+06	5.87436e+06	4.91616e+06	2.12997e+06	6.00237e+06	6.86915e+06	4.93596e+06	6.50627e+06	3.42934e+06	6.54563e+06	6.50041e+06	5.75746e+06	4.67456e+06	2.40282e+06	1.63652e+06	6.73758e+06	6.74506e+06	6.42471e+06	4.25521e+06	5.86744e+06	1.34e+06	1.24542e+06	2.76951e+06	816843	1.87961e+06	6.86582e+06
O14929	HAT1	Histone acetyltransferase type B catalytic subunit (EC 2.3.1.48) (Histone acetyltransferase 1)	18	18	303.67	513	4.18609e+07	4.99506e+07	3.9823e+07	3.86751e+07	3.62656e+07	4.22105e+07	4.10506e+07	6.11734e+07	4.71025e+07	3.91932e+07	4.18609e+07	4.99506e+07	3.9823e+07	3.86751e+07	3.62656e+07	4.10193e+07	4.93689e+07	5.09366e+07	3.69738e+07	4.33401e+07	3.68535e+07	5.20105e+07	5.88729e+07	4.23776e+07	3.94494e+07	3.39875e+07	6.27712e+07	5.57667e+07	4.34665e+07	4.2316e+07	3.52837e+07	5.93564e+07	3.57119e+07	4.63126e+07	4.90347e+07	3.9017e+07	5.55044e+07	4.30646e+07	4.21754e+07	4.14681e+07	4.05023e+07	4.31812e+07	5.15404e+07
O14933	UB2L6	Ubiquitin/ISG15-conjugating enzyme E2 L6 (EC 2.3.2.23) (E2 ubiquitin-conjugating enzyme L6) (Retinoic acid-induced gene B protein) (RIG-B) (UbcH8) (Ubiquitin carrier protein L6) (Ubiquitin-protein ligase L6)	3	3	3.3068	53	1.7421e+06	2.19517e+06	1.80367e+06	2.38937e+06	2.12216e+06	2.27038e+06	849291	3.04097e+06	587977	1.29615e+06	1.7421e+06	2.19517e+06	1.80367e+06	2.38937e+06	2.12216e+06	1.39342e+06	2.91467e+06	1.85785e+06	1.84847e+06	1.37167e+06	1.95346e+06	966158	783786	2.52263e+06	860849	1.35682e+06	1.94859e+06	3.01286e+06	1.7834e+06	2.33323e+06	2.53192e+06	2.14404e+06	1.96937e+06	2.3e+06	1.3939e+06	919761	503593	1.30263e+06	2.38144e+06	1.12368e+06	2.19061e+06	1.05244e+06	1.31954e+06
O14936	CSKP	Peripheral plasma membrane protein CASK (hCASK) (EC 2.7.11.1) (Calcium/calmodulin-dependent serine protein kinase) (Protein lin-2 homolog)	10	10	7.2199	66	4.89915e+06	5.68173e+06	5.85282e+06	1.79158e+06	2.85172e+06	7.93006e+06	5.06946e+06	6.542e+06	5.24678e+06	4.91854e+06	4.89915e+06	5.68173e+06	5.85282e+06	1.79158e+06	2.85172e+06	1.48662e+06	6.01695e+06	6.55562e+06	4.55557e+06	6.45059e+06	5.14022e+06	5.36817e+06	5.16523e+06	4.15121e+06	4.65484e+06	4.68592e+06	5.47262e+06	5.74948e+06	4.37575e+06	6.66605e+06	5.30161e+06	2.20967e+06	5.74828e+06	5.46466e+06	4.48663e+06	5.43105e+06	5.75746e+06	4.34734e+06	4.80132e+06	5.00383e+06	6.26855e+06	5.80957e+06	6.48961e+06
O14949	QCR8	Cytochrome b-c1 complex subunit 8 (Complex III subunit 8) (Complex III subunit VIII) (Ubiquinol-cytochrome c reductase complex 9.5 kDa protein) (Ubiquinol-cytochrome c reductase complex ubiquinone-binding protein QP-C)	6	6	9.7009	194	1.52933e+07	1.14974e+07	1.45892e+07	1.41265e+07	1.22188e+07	9.48752e+06	1.0723e+07	1.27863e+07	1.15021e+07	1.19591e+07	1.52933e+07	1.14974e+07	1.45892e+07	1.41265e+07	1.22188e+07	1.06179e+07	1.01193e+07	1.0057e+07	1.24419e+07	1.04986e+07	1.45267e+07	1.37431e+07	1.04312e+07	1.37975e+07	1.33376e+07	1.41618e+07	1.20681e+07	1.0946e+07	1.07334e+07	1.29253e+07	1.72489e+07	1.27412e+07	1.40737e+07	1.39301e+07	1.27271e+07	1.38243e+07	1.04587e+07	1.15157e+07	1.20673e+07	1.22434e+07	1.57287e+07	1.38511e+07	1.11667e+07
P19105	ML12A	Myosin regulatory light chain 12A (Epididymis secretory protein Li 24) (HEL-S-24) (MLC-2B) (Myosin RLC) (Myosin regulatory light chain 2, nonsarcomeric) (Myosin regulatory light chain MRLC3)	5	5	91.829	183	1.39349e+07	2.87708e+07	2.13747e+07	2.08899e+07	2.35398e+07	2.06623e+07	3.11515e+07	2.99676e+07	2.47667e+07	2.40728e+07	1.39349e+07	2.87708e+07	2.13747e+07	2.08899e+07	2.35398e+07	1.68635e+07	3.01321e+07	2.77426e+07	2.30842e+07	2.18389e+07	1.98042e+07	2.64745e+07	2.8089e+07	2.37151e+07	2.12241e+07	1.35736e+07	3.3399e+07	2.93366e+07	2.40578e+07	1.67006e+07	1.56787e+07	2.63975e+07	2.08986e+07	2.57398e+07	2.33756e+07	1.97315e+07	2.95878e+07	2.72547e+07	2.77772e+07	2.33675e+07	1.89107e+07	1.96292e+07	3.09535e+07
O14964	HGS	Hepatocyte growth factor-regulated tyrosine kinase substrate (Hrs) (Protein pp110)	13	13	53.138	187	2.17664e+07	1.87736e+07	2.12123e+07	2.30107e+07	2.26013e+07	1.99723e+07	1.79179e+07	1.86297e+07	1.87866e+07	2.32899e+07	2.17664e+07	1.87736e+07	2.12123e+07	2.30107e+07	2.26013e+07	1.72107e+07	1.68998e+07	1.90687e+07	2.22346e+07	1.91986e+07	2.12006e+07	1.72824e+07	1.67296e+07	2.16986e+07	2.07571e+07	2.41196e+07	1.94707e+07	1.86426e+07	1.99253e+07	2.37595e+07	2.40945e+07	1.68904e+07	2.0344e+07	2.1391e+07	2.21976e+07	2.07484e+07	1.98812e+07	2.30874e+07	2.22886e+07	2.08783e+07	2.05011e+07	2.16986e+07	1.74485e+07
O14967	CLGN	Calmegin	6	5	10.649	72	4.51158e+06	4.06155e+06	4.89609e+06	4.76915e+06	4.05789e+06	1.26333e+06	4.2077e+06	4.27265e+06	3.93355e+06	620770	4.51158e+06	4.06155e+06	4.89609e+06	4.76915e+06	4.05789e+06	4.5417e+06	3.55668e+06	4.96823e+06	4.5417e+06	1.63981e+06	4.18037e+06	1.08127e+06	4.44546e+06	3.65972e+06	5.15914e+06	4.19867e+06	3.99067e+06	3.84406e+06	1.97853e+06	3.71106e+06	5.0066e+06	4.61916e+06	4.84646e+06	4.34041e+06	4.88931e+06	4.67003e+06	3.5048e+06	4.39856e+06	4.24079e+06	3.32564e+06	4.18211e+06	4.80765e+06	4.26053e+06
O14976	GAK	Cyclin-G-associated kinase (EC 2.7.11.1)	11	11	9.6554	48	6.75208e+06	4.37545e+06	7.28653e+06	5.68883e+06	1.75167e+06	4.44392e+06	6.28465e+06	5.26025e+06	5.11145e+06	6.03449e+06	6.75208e+06	4.37545e+06	7.28653e+06	5.68883e+06	1.75167e+06	6.47029e+06	5.43256e+06	4.9531e+06	6.25639e+06	4.55336e+06	7.26585e+06	6.61266e+06	5.04737e+06	6.78962e+06	4.97926e+06	6.54608e+06	6.29729e+06	4.61149e+06	7.42675e+06	5.43859e+06	6.47029e+06	6.84538e+06	6.19426e+06	6.34637e+06	6.07688e+06	5.3745e+06	6.20844e+06	6.41048e+06	6.04537e+06	5.56944e+06	5.3898e+06	6.3104e+06	5.19935e+06
O14979	HNRDL	Heterogeneous nuclear ribonucleoprotein D-like (hnRNP D-like) (hnRNP DL) (AU-rich element RNA-binding factor) (JKT41-binding protein) (Protein laAUF1)	19	17	206.7	632	9.01297e+07	1.86992e+08	1.24244e+08	9.21448e+07	9.84713e+07	9.6525e+07	1.81803e+08	1.6964e+08	5.19277e+07	9.21321e+07	9.01297e+07	1.86992e+08	1.24244e+08	9.21448e+07	9.84713e+07	1.30566e+08	1.85096e+08	1.74107e+08	8.70475e+07	9.68602e+07	1.13987e+08	1.58225e+08	1.82295e+08	8.46966e+07	8.54454e+07	1.12918e+08	8.73618e+07	1.86035e+08	9.73313e+07	3.8066e+07	1.01493e+08	1.47455e+08	1.54411e+08	1.06894e+08	1.02128e+08	1.32526e+08	1.84686e+08	9.93351e+07	9.91975e+07	9.41201e+07	1.31556e+08	1.40656e+08	1.58785e+08
O14980	XPO1	Exportin-1 (Exp1) (Chromosome region maintenance 1 protein homolog)	42	42	323.31	1514	1.36129e+08	1.70359e+08	1.51149e+08	1.55366e+08	1.69852e+08	1.52962e+08	1.60912e+08	1.51412e+08	1.51517e+08	1.49981e+08	1.36129e+08	1.70359e+08	1.51149e+08	1.55366e+08	1.69852e+08	1.49099e+08	1.5256e+08	1.73084e+08	1.4942e+08	1.52085e+08	1.42699e+08	1.60667e+08	1.76611e+08	1.54807e+08	1.58631e+08	1.29224e+08	1.76159e+08	1.74627e+08	1.40881e+08	1.50741e+08	1.27066e+08	1.94474e+08	1.41782e+08	1.59049e+08	1.72044e+08	1.3897e+08	1.59757e+08	1.46935e+08	1.58609e+08	1.4766e+08	1.46914e+08	1.65035e+08	1.72426e+08
O14981	BTAF1	TATA-binding protein-associated factor 172 (EC 3.6.4.-) (ATP-dependent helicase BTAF1) (B-TFIID transcription factor-associated 170 kDa subunit) (TAF(II)170) (TBP-associated factor 172) (TAF-172)	11	11	16.126	73	1.16668e+07	8.81849e+06	1.15469e+07	9.35561e+06	4.26555e+06	1.02491e+07	8.16658e+06	8.91869e+06	7.52834e+06	1.18649e+07	1.16668e+07	8.81849e+06	1.15469e+07	9.35561e+06	4.26555e+06	9.03567e+06	9.2505e+06	6.45641e+06	6.84728e+06	1.23636e+07	1.48278e+07	1.17211e+07	1.69608e+07	1.0208e+07	9.98617e+06	1.24686e+07	1.0196e+07	8.11466e+06	7.05786e+06	9.63798e+06	1.03283e+07	1.24911e+07	1.05344e+07	1.3186e+07	1.41726e+07	9.07836e+06	9.4711e+06	6.36178e+06	9.83436e+06	1.03857e+07	1.14227e+07	1.12772e+07	1.11057e+07
O15013	ARHGA	Rho guanine nucleotide exchange factor 10	4	4	3.1276	50	3.82572e+06	1.18824e+06	3.8398e+06	4.57551e+06	2.1591e+06	3.94529e+06	3.26873e+06	3.49291e+06	4.39277e+06	3.57695e+06	3.82572e+06	1.18824e+06	3.8398e+06	4.57551e+06	2.1591e+06	2.47775e+06	3.79061e+06	3.44841e+06	3.34251e+06	3.41416e+06	2.76951e+06	3.31873e+06	3.30129e+06	4.02903e+06	3.78405e+06	3.10078e+06	2.97282e+06	2.63834e+06	3.57373e+06	5.08635e+06	3.73713e+06	3.06255e+06	2.66019e+06	4.28481e+06	3.7985e+06	3.72369e+06	2.98583e+06	5.11074e+06	3.22485e+06	3.20746e+06	3.52233e+06	3.41085e+06	3.20879e+06
O15014	ZN609	Zinc finger protein 609	2	2	5.7579	15	1.16049e+06	887016	4.201e+06	1.45855e+06	1.46788e+06	426681	1.17742e+06	373798	1.79133e+06	3.04329e+06	1.16049e+06	887016	4.201e+06	1.45855e+06	1.46788e+06	1.96514e+06	929117	1.07157e+06	2.37632e+06	2.37385e+06	1.89242e+06	3.82864e+06	1.64642e+06	3.70643e+06	1.50299e+06	2.43755e+06	998844	1.10484e+06	1.65248e+06	2.41e+06	1.62691e+06	2.59805e+06	642706	460774	1.35626e+06	816843	924299	1.74961e+06	3.94064e+06	1.42517e+06	1.04271e+06	4.42793e+06	790387
O15020	SPTN2	Spectrin beta chain, non-erythrocytic 2 (Beta-III spectrin) (Spinocerebellar ataxia 5 protein)	26	23	41.457	133	2.54207e+07	2.02919e+07	2.58955e+07	2.21499e+07	2.51142e+07	2.13229e+07	2.04302e+07	2.01993e+07	2.17785e+07	2.07715e+07	2.54207e+07	2.02919e+07	2.58955e+07	2.21499e+07	2.51142e+07	2.08899e+07	1.99019e+07	1.86711e+07	2.33367e+07	2.14251e+07	2.29025e+07	2.1095e+07	2.1314e+07	2.07931e+07	2.36166e+07	2.48613e+07	2.34828e+07	2.06108e+07	1.82627e+07	2.01168e+07	2.32077e+07	2.24032e+07	2.18647e+07	2.4832e+07	1.73568e+07	2.21961e+07	1.99226e+07	1.74425e+07	2.40145e+07	2.5555e+07	2.16161e+07	2.09697e+07	2.05766e+07
O15027	SC16A	Protein transport protein Sec16A (SEC16 homolog A) (p250)	20	20	48.913	256	2.92149e+07	2.03708e+07	2.16896e+07	2.41832e+07	2.44664e+07	2.34584e+07	2.26499e+07	2.38585e+07	2.36986e+07	2.02933e+07	2.92149e+07	2.03708e+07	2.16896e+07	2.41832e+07	2.44664e+07	2.21085e+07	1.96238e+07	1.94896e+07	2.34779e+07	2.15846e+07	2.42604e+07	2.13836e+07	2.12447e+07	1.95423e+07	2.12315e+07	2.16731e+07	2.41832e+07	1.9666e+07	2.41246e+07	2.65701e+07	2.20153e+07	2.12065e+07	1.89317e+07	2.21991e+07	2.39745e+07	2.2912e+07	1.96048e+07	2.48097e+07	2.53345e+07	2.41832e+07	2.0025e+07	1.99779e+07	2.15234e+07
O15031	PLXB2	Plexin-B2 (MM1)	7	7	18.033	91	4.11369e+06	4.36636e+06	4.45131e+06	4.11996e+06	3.35597e+06	4.29313e+06	4.4068e+06	3.73972e+06	3.56581e+06	1.91857e+06	4.11369e+06	4.36636e+06	4.45131e+06	4.11996e+06	3.35597e+06	3.36086e+06	4.86936e+06	4.18995e+06	2.89353e+06	3.33372e+06	3.87697e+06	3.45511e+06	3.73532e+06	4.28184e+06	3.72911e+06	5.21342e+06	4.44885e+06	3.60633e+06	2.98231e+06	3.98791e+06	4.47049e+06	4.29105e+06	3.12863e+06	4.24873e+06	3.87348e+06	3.7964e+06	3.06573e+06	4.2188e+06	3.43243e+06	4.65355e+06	4.2188e+06	4.81665e+06	3.92375e+06
O15042	SR140	U2 snRNP-associated SURP motif-containing protein (140 kDa Ser/Arg-rich domain protein) (U2-associated protein SR140)	30	30	237.47	722	6.82724e+07	7.59107e+07	7.41375e+07	7.29498e+07	7.95854e+07	7.6391e+07	8.01056e+07	8.62667e+07	7.75434e+07	7.43279e+07	6.82724e+07	7.59107e+07	7.41375e+07	7.29498e+07	7.95854e+07	7.51516e+07	7.92331e+07	8.1585e+07	7.13001e+07	7.82181e+07	6.87902e+07	7.80827e+07	8.11957e+07	7.55276e+07	7.3269e+07	6.64055e+07	8.52029e+07	8.20102e+07	7.11076e+07	8.61412e+07	6.25844e+07	8.0926e+07	6.85475e+07	7.11224e+07	7.68424e+07	7.11618e+07	7.86913e+07	7.68478e+07	8.24891e+07	7.63381e+07	6.08984e+07	6.7202e+07	7.79962e+07
O15067	PUR4	Phosphoribosylformylglycinamidine synthase (FGAM synthase) (FGAMS) (EC 6.3.5.3) (Formylglycinamide ribonucleotide amidotransferase) (FGAR amidotransferase) (FGAR-AT) (Formylglycinamide ribotide amidotransferase)	47	47	323.31	1828	1.98505e+08	1.8972e+08	1.87186e+08	1.94056e+08	1.93251e+08	2.02185e+08	1.56545e+08	1.49162e+08	1.93425e+08	1.74918e+08	1.98505e+08	1.8972e+08	1.87186e+08	1.94056e+08	1.93251e+08	1.80347e+08	1.64681e+08	1.62617e+08	1.76085e+08	1.83779e+08	1.86979e+08	1.45758e+08	1.45839e+08	1.98093e+08	1.87745e+08	1.90524e+08	1.77286e+08	1.70986e+08	1.84609e+08	1.98326e+08	1.61124e+08	1.63725e+08	1.38345e+08	1.86397e+08	1.67131e+08	1.41252e+08	1.48914e+08	1.60801e+08	1.60534e+08	1.76159e+08	1.50241e+08	8.85814e+07	1.38932e+08
O15084	ANR28	Serine/threonine-protein phosphatase 6 regulatory ankyrin repeat subunit A (PP6-ARS-A) (Serine/threonine-protein phosphatase 6 regulatory subunit ARS-A) (Ankyrin repeat domain-containing protein 28) (Phosphatase interactor targeting protein hnRNP K) (PITK)	9	9	16.877	109	1.09263e+07	6.76098e+06	3.91912e+06	6.81461e+06	6.77975e+06	6.50718e+06	9.31936e+06	8.37118e+06	6.60213e+06	5.73793e+06	1.09263e+07	6.76098e+06	3.91912e+06	6.81461e+06	6.77975e+06	6.96407e+06	6.35517e+06	9.48489e+06	7.70947e+06	7.05151e+06	9.07144e+06	8.03296e+06	8.23193e+06	6.9897e+06	1.03097e+07	4.96444e+06	1.0208e+07	8.87244e+06	6.20285e+06	8.70915e+06	5.39241e+06	9.40633e+06	8.25708e+06	7.40003e+06	8.59103e+06	4.81298e+06	7.78087e+06	8.70311e+06	7.29714e+06	5.8439e+06	8.06811e+06	7.17079e+06	8.64959e+06
O15116	LSM1	U6 snRNA-associated Sm-like protein LSm1 (Cancer-associated Sm-like) (Small nuclear ribonuclear CaSm)	4	4	7.0792	46	1.18386e+07	7.33111e+06	7.69452e+06	7.88457e+06	1.32991e+06	8.91251e+06	4.42517e+06	6.15488e+06	5.02294e+06	3.68415e+06	1.18386e+07	7.33111e+06	7.69452e+06	7.88457e+06	1.32991e+06	1.07878e+07	5.96504e+06	6.6393e+06	4.51627e+06	3.80061e+06	9.94541e+06	4.60574e+06	6.47388e+06	5.12777e+06	4.07481e+06	1.02983e+07	4.93254e+06	6.13997e+06	4.95963e+06	6.33099e+06	6.69986e+06	4.73161e+06	5.84228e+06	3.16967e+06	2.94697e+06	5.96752e+06	3.54536e+06	2.93983e+06	2.53965e+06	3.18244e+06	7.01446e+06	3.91532e+06	5.22138e+06
O15126	SCAM1	Secretory carrier-associated membrane protein 1 (Secretory carrier membrane protein 1)	7	7	29.885	141	9.79219e+06	7.04515e+06	6.85821e+06	5.72165e+06	8.04801e+06	1.37481e+06	5.21849e+06	5.33738e+06	7.45254e+06	5.60468e+06	9.79219e+06	7.04515e+06	6.85821e+06	5.72165e+06	8.04801e+06	6.46312e+06	7.78573e+06	5.45104e+06	6.36311e+06	7.81384e+06	7.0608e+06	6.50177e+06	8.38628e+06	9.22745e+06	5.19611e+06	6.37945e+06	6.18568e+06	7.48204e+06	8.48098e+06	1.31558e+07	8.6712e+06	9.28133e+06	6.83116e+06	9.35237e+06	6.98874e+06	6.82217e+06	5.96338e+06	8.49805e+06	7.20816e+06	1.0799e+07	7.69559e+06	6.15659e+06	7.91797e+06
O15127	SCAM2	Secretory carrier-associated membrane protein 2 (Secretory carrier membrane protein 2)	2	2	25.733	23	2.20386e+06	1.14047e+06	1.76789e+06	1.9122e+06	1.50455e+06	736538	1.02671e+06	1.26508e+06	2.96952e+06	1.08978e+06	2.20386e+06	1.14047e+06	1.76789e+06	1.9122e+06	1.50455e+06	2.01368e+06	2.79671e+06	1.72146e+06	1.77292e+06	1.25052e+06	743565	4.21938e+06	1.0797e+06	1.53361e+06	2.97344e+06	1.72648e+06	1.16436e+06	2.2751e+06	1.61881e+06	3.77619e+06	1.88365e+06	836381	1.39903e+06	1.5641e+06	1.04604e+06	1.12618e+06	1.44667e+06	3.94748e+06	1.79892e+06	1.14221e+06	480308	1.04372e+06	1.24706e+06
O15143	ARC1B	Actin-related protein 2/3 complex subunit 1B (Arp2/3 complex 41 kDa subunit) (p41-ARC)	10	9	17.4	165	1.0057e+07	9.98963e+06	9.29227e+06	1.0299e+07	1.28381e+06	9.19042e+06	7.75879e+06	7.97968e+06	1.12358e+07	8.30069e+06	1.0057e+07	9.98963e+06	9.29227e+06	1.0299e+07	1.28381e+06	8.2365e+06	9.8405e+06	9.6153e+06	7.77548e+06	1.10458e+07	8.19209e+06	8.62444e+06	9.57937e+06	1.17666e+07	9.69695e+06	8.57497e+06	8.22737e+06	9.22361e+06	9.36729e+06	7.76148e+06	1.19491e+07	9.65537e+06	9.36989e+06	1.12498e+07	1.02222e+07	1.14092e+07	8.29092e+06	1.03362e+07	9.33941e+06	8.88229e+06	8.60892e+06	9.44356e+06	1.0811e+07
O15144	ARPC2	Actin-related protein 2/3 complex subunit 2 (Arp2/3 complex 34 kDa subunit) (p34-ARC)	14	14	39.966	301	1.76235e+07	2.44376e+07	2.17197e+07	1.98014e+07	1.97589e+07	2.11683e+07	3.14335e+07	3.18083e+07	1.80126e+07	1.98124e+07	1.76235e+07	2.44376e+07	2.17197e+07	1.98014e+07	1.97589e+07	2.06251e+07	3.01844e+07	3.04809e+07	1.93711e+07	2.04642e+07	2.00639e+07	2.67215e+07	2.86831e+07	2.18193e+07	2.17167e+07	1.55725e+07	3.2306e+07	3.09064e+07	2.11433e+07	1.77966e+07	1.70527e+07	2.84791e+07	2.02483e+07	2.04614e+07	2.42285e+07	1.82589e+07	2.59225e+07	2.10965e+07	2.02666e+07	2.14222e+07	2.17046e+07	1.76896e+07	2.83118e+07
O15145	ARPC3	Actin-related protein 2/3 complex subunit 3 (Arp2/3 complex 21 kDa subunit) (p21-ARC)	9	9	73.614	173	1.00619e+07	1.47468e+07	1.26567e+07	1.32989e+07	1.32694e+07	1.05519e+07	1.18847e+07	1.40815e+07	1.26112e+07	1.31887e+07	1.00619e+07	1.47468e+07	1.26567e+07	1.32989e+07	1.32694e+07	1.09657e+07	1.64149e+07	1.41647e+07	1.31522e+07	8.95648e+06	1.28958e+07	1.46999e+07	1.61061e+07	1.05812e+07	9.97925e+06	1.3018e+07	1.18641e+07	1.35266e+07	1.43207e+07	8.14961e+06	1.4062e+07	1.9192e+07	1.36993e+07	1.25458e+07	1.36132e+07	1.50015e+07	1.61105e+07	1.33007e+07	1.40796e+07	1.00549e+07	1.3994e+07	1.32354e+07	1.87385e+07
O15155	BET1	BET1 homolog (hBET1) (Golgi vesicular membrane-trafficking protein p18)	3	3	3.1651	47	798869	2.15955e+06	1.25652e+06	3.07403e+06	3.12473e+06	2.0883e+06	1.53138e+06	1.56627e+06	1.70294e+06	1.65534e+06	798869	2.15955e+06	1.25652e+06	3.07403e+06	3.12473e+06	1.15399e+06	1.80717e+06	2.50764e+06	1.29489e+06	1.79568e+06	2.12304e+06	2.35321e+06	1.71776e+06	1.886e+06	1.84271e+06	919825	2.01829e+06	1.56855e+06	1.41935e+06	1.96541e+06	1.70921e+06	1.3413e+06	1.02486e+06	1.3039e+06	937007	780749	2.12407e+06	1.64448e+06	1.61982e+06	533933	1.76007e+06	433028	2.47706e+06
O15160	RPAC1	DNA-directed RNA polymerases I and III subunit RPAC1 (DNA-directed RNA polymerase I subunit C) (RNA polymerases I and III subunit AC1) (AC40) (DNA-directed RNA polymerases I and III 40 kDa polypeptide) (RPA40) (RPA39) (RPC40)	10	10	92.214	298	2.95776e+07	2.46127e+07	2.37727e+07	2.3597e+07	2.59207e+07	2.8126e+07	2.40228e+07	2.39646e+07	2.66365e+07	2.35447e+07	2.95776e+07	2.46127e+07	2.37727e+07	2.3597e+07	2.59207e+07	2.59692e+07	2.44529e+07	2.22423e+07	2.44156e+07	2.90332e+07	2.40878e+07	1.85318e+07	2.29422e+07	2.82275e+07	2.38436e+07	2.51142e+07	1.94343e+07	2.48682e+07	2.39795e+07	3.05952e+07	2.76715e+07	2.41983e+07	2.41396e+07	2.80676e+07	2.40711e+07	2.71284e+07	1.99364e+07	3.22993e+07	2.65627e+07	2.93224e+07	2.60161e+07	2.62953e+07	2.11287e+07
O15164	TIF1A	Transcription intermediary factor 1-alpha (TIF1-alpha) (EC 2.3.2.27) (E3 ubiquitin-protein ligase TRIM24) (RING finger protein 82) (RING-type E3 ubiquitin transferase TIF1-alpha) (Tripartite motif-containing protein 24)	5	5	5.9325	15	2.14478e+06	2.54617e+06	1.73644e+06	1.54535e+06	1.51796e+06	837019	2.50382e+06	3.30244e+06	1.27512e+06	2.42105e+06	2.14478e+06	2.54617e+06	1.73644e+06	1.54535e+06	1.51796e+06	3.65819e+06	1.42714e+06	1.29149e+06	1.62815e+06	1.47942e+06	1.47727e+06	1.34848e+06	1.08112e+06	1.30888e+06	2.76817e+06	1.5822e+06	537498	1.90915e+06	2.0928e+06	1.19684e+06	3.3123e+06	2.25032e+06	2.74353e+06	2.47569e+06	1.49716e+06	2.08122e+06	2.04476e+06	1.77219e+06	1.27203e+06	2.30271e+06	1.90928e+06	1.09401e+06	1.3337e+06
O15173	PGRC2	Membrane-associated progesterone receptor component 2 (Progesterone membrane-binding protein) (Steroid receptor protein DG6)	5	5	45.057	120	1.68378e+07	1.22833e+07	1.24117e+07	881560	7.97029e+06	1.39243e+07	1.4567e+07	1.5233e+07	1.0814e+07	7.41903e+06	1.68378e+07	1.22833e+07	1.24117e+07	881560	7.97029e+06	1.34276e+07	1.33747e+07	1.40406e+07	7.92237e+06	8.25422e+06	1.70504e+07	1.29191e+07	1.2813e+07	1.23311e+07	2.66684e+06	1.41696e+07	1.39262e+07	1.09962e+07	1.33663e+07	1.01847e+07	1.74002e+07	1.04826e+07	1.06224e+07	5.14129e+06	8.73696e+06	1.44403e+07	1.07587e+07	7.22968e+06	6.50492e+06	1.18569e+06	1.42366e+07	8.48098e+06	1.30216e+07
O15212	PFD6	Prefoldin subunit 6 (Protein Ke2)	12	12	131.65	377	4.44907e+07	4.82425e+07	4.5656e+07	3.9644e+07	3.83414e+07	5.30519e+07	4.54507e+07	5.13941e+07	4.61587e+07	3.60201e+07	4.44907e+07	4.82425e+07	4.5656e+07	3.9644e+07	3.83414e+07	5.00997e+07	4.6842e+07	4.42907e+07	4.02923e+07	4.09852e+07	5.31697e+07	4.01417e+07	4.03538e+07	4.51649e+07	3.40535e+07	3.971e+07	5.12589e+07	4.59735e+07	4.27079e+07	4.34093e+07	4.9671e+07	3.47425e+07	3.63941e+07	2.81806e+07	3.13443e+07	4.24982e+07	3.64067e+07	2.97029e+07	2.67215e+07	3.07333e+07	4.90551e+07	3.2407e+07	3.90657e+07
O15213	WDR46	WD repeat-containing protein 46 (WD repeat-containing protein BING4)	10	10	20.734	186	1.27033e+07	1.38675e+07	1.62001e+07	1.88296e+07	1.99253e+07	7.43705e+06	1.30333e+07	1.51069e+07	1.86491e+07	1.55574e+07	1.27033e+07	1.38675e+07	1.62001e+07	1.88296e+07	1.99253e+07	9.29485e+06	1.28887e+07	1.36519e+07	1.86568e+07	1.71856e+07	9.68688e+06	1.16361e+07	1.44985e+07	2.00973e+07	1.85691e+07	1.51006e+07	2.35028e+06	1.09977e+07	1.71725e+07	2.0701e+07	2.13628e+07	9.64868e+06	2.19924e+07	2.05054e+07	1.67679e+07	1.95844e+07	1.11713e+07	2.32867e+07	1.80526e+07	2.02624e+07	1.59472e+07	1.93536e+07	1.32887e+07
O15226	NKRF	NF-kappa-B-repressing factor (NFkB-repressing factor) (Protein ITBA4) (Transcription factor NRF)	6	6	9.7383	37	8.59222e+06	7.20516e+06	6.73758e+06	8.09108e+06	4.48912e+06	6.94768e+06	7.36166e+06	6.99504e+06	7.76794e+06	6.60762e+06	8.59222e+06	7.20516e+06	6.73758e+06	8.09108e+06	4.48912e+06	6.45104e+06	1.09622e+06	5.17921e+06	8.67661e+06	7.39029e+06	8.90695e+06	6.5907e+06	6.927e+06	8.71821e+06	7.82359e+06	7.69399e+06	6.28116e+06	7.33721e+06	7.51374e+06	8.68925e+06	7.31436e+06	6.85393e+06	6.48871e+06	7.98909e+06	7.78626e+06	8.09612e+06	5.94316e+06	8.46513e+06	7.40054e+06	8.7825e+06	8.11466e+06	8.83868e+06	7.34128e+06
O15228	GNPAT	Dihydroxyacetone phosphate acyltransferase (DAP-AT) (DHAP-AT) (EC 2.3.1.42) (Acyl-CoA:dihydroxyacetonephosphateacyltransferase) (Glycerone-phosphate O-acyltransferase)	5	5	17.325	99	5.36334e+06	3.5099e+06	1.63765e+06	3.54634e+06	4.00508e+06	5.46845e+06	4.53761e+06	5.30051e+06	4.14029e+06	6.72266e+06	5.36334e+06	3.5099e+06	1.63765e+06	3.54634e+06	4.00508e+06	5.52292e+06	4.00591e+06	5.28217e+06	5.06314e+06	4.50408e+06	4.54957e+06	5.02956e+06	4.53824e+06	3.73843e+06	5.09023e+06	5.08671e+06	4.72145e+06	4.46894e+06	6.20199e+06	4.82902e+06	3.7418e+06	5.41601e+06	4.45718e+06	4.83204e+06	4.42854e+06	3.53628e+06	3.98431e+06	4.27147e+06	4.36545e+06	5.032e+06	4.0012e+06	3.99427e+06	5.03479e+06
O15235	RT12	28S ribosomal protein S12, mitochondrial (MRP-S12) (S12mt) (MT-RPS12) (Mitochondrial small ribosomal subunit protein uS12m)	5	5	9.67	51	4.59521e+06	6.10813e+06	1.11515e+06	4.81432e+06	4.93802e+06	4.03182e+06	6.43452e+06	7.2578e+06	5.25588e+06	4.96031e+06	4.59521e+06	6.10813e+06	1.11515e+06	4.81432e+06	4.93802e+06	4.11796e+06	6.59847e+06	7.38722e+06	5.43105e+06	3.98017e+06	1.51954e+06	6.22352e+06	6.10136e+06	5.20115e+06	5.07719e+06	4.98893e+06	7.07746e+06	5.59924e+06	5.09023e+06	4.90867e+06	4.34884e+06	6.4305e+06	4.21441e+06	6.0182e+06	6.41448e+06	4.99447e+06	5.32186e+06	5.2044e+06	4.26053e+06	5.44953e+06	4.55525e+06	3.689e+06	5.78947e+06
O15240	VGF	Neurosecretory protein VGF [Cleaved into: Neuroendocrine regulatory peptide-1 (NERP-1); Neuroendocrine regulatory peptide-2 (NERP-2); VGF-derived peptide TLQP-21; VGF-derived peptide TLQP-62; Antimicrobial peptide VGF[554-577]]	14	14	30.002	66	2.99329e+06	1.19809e+06	9.90826e+06	702481	3.15542e+06	1.08879e+06	4.37363e+06	1.17824e+06	1.17587e+06	1.19933e+06	2.99329e+06	1.19809e+06	9.90826e+06	702481	3.15542e+06	3.8183e+06	2.96994e+06	1.80567e+06	1.69036e+06	1.05851e+06	2.23168e+06	1.60495e+06	6.00653e+06	868882	1.54128e+06	7.41698e+06	1.85913e+06	1.12618e+06	1.26132e+06	2.02698e+06	2.32275e+06	2.68967e+06	1.39816e+06	1.12096e+06	1.0851e+06	1.07938e+07	6.28508e+06	5.74231e+06	6.10517e+06	5.78025e+06	8.83256e+06	8.50453e+06	1.02508e+06
O15260	SURF4	Surfeit locus protein 4	7	7	36.634	200	6.75395e+06	4.70577e+06	7.36217e+06	4.84277e+06	6.93469e+06	5.64757e+06	3.24976e+06	2.78375e+06	3.90394e+06	7.22617e+06	6.75395e+06	4.70577e+06	7.36217e+06	4.84277e+06	6.93469e+06	9.78269e+06	5.05823e+06	3.8837e+06	7.78411e+06	5.41189e+06	7.17874e+06	5.7455e+06	3.48783e+06	5.28693e+06	4.60478e+06	1.10873e+07	4.52944e+06	4.82434e+06	4.64034e+06	4.54264e+06	6.89921e+06	4.81332e+06	7.64561e+06	5.25916e+06	6.67298e+06	5.99447e+06	8.29609e+06	5.02538e+06	5.00174e+06	4.68137e+06	7.00911e+06	5.74629e+06	4.79035e+06
O15269	SPTC1	Serine palmitoyltransferase 1 (EC 2.3.1.50) (Long chain base biosynthesis protein 1) (LCB 1) (Serine-palmitoyl-CoA transferase 1) (SPT 1) (SPT1)	5	5	35.656	52	995250	5.20151e+06	6.1438e+06	4.83338e+06	3.64806e+06	5.6039e+06	5.16057e+06	5.97994e+06	1.72791e+06	4.44484e+06	995250	5.20151e+06	6.1438e+06	4.83338e+06	3.64806e+06	1.94522e+06	4.81165e+06	6.94239e+06	4.09888e+06	5.61596e+06	4.47917e+06	5.68134e+06	6.92556e+06	2.39186e+06	5.14843e+06	4.56695e+06	2.02543e+06	4.72211e+06	4.44638e+06	2.02979e+06	3.59161e+06	8.53406e+06	4.56632e+06	6.43764e+06	5.25515e+06	2.54177e+06	4.84579e+06	6.40381e+06	4.56948e+06	6.18353e+06	1.32448e+06	1.36418e+06	5.8516e+06
O15294	OGT1	UDP-N-acetylglucosamine--peptide N-acetylglucosaminyltransferase 110 kDa subunit (EC 2.4.1.255) (O-GlcNAc transferase subunit p110) (O-linked N-acetylglucosamine transferase 110 kDa subunit) (OGT)	26	26	182.73	326	2.8355e+07	2.95264e+07	2.55249e+07	2.59063e+07	2.79704e+07	2.30714e+07	3.1251e+07	3.0761e+07	2.77715e+07	2.54418e+07	2.8355e+07	2.95264e+07	2.55249e+07	2.59063e+07	2.79704e+07	2.61934e+07	3.05358e+07	3.12857e+07	2.45565e+07	2.78775e+07	2.85819e+07	2.79298e+07	2.95735e+07	2.45735e+07	2.5944e+07	2.57541e+07	3.25601e+07	2.7637e+07	2.66457e+07	3.09793e+07	3.06865e+07	2.72641e+07	2.73133e+07	3.12164e+07	2.71077e+07	2.60179e+07	2.59189e+07	3.13378e+07	2.72282e+07	2.81943e+07	2.42117e+07	2.40544e+07	2.88746e+07
O15347	HMGB3	High mobility group protein B3 (High mobility group protein 2a) (HMG-2a) (High mobility group protein 4) (HMG-4)	11	11	232.7	620	8.40358e+07	8.57005e+07	9.38856e+07	1.10717e+08	9.56724e+07	9.43095e+07	9.6793e+07	9.37555e+07	1.0679e+08	1.05839e+08	8.40358e+07	8.57005e+07	9.38856e+07	1.10717e+08	9.56724e+07	9.1877e+07	1.10097e+08	9.78793e+07	9.96661e+07	1.03417e+08	8.05734e+07	8.76651e+07	9.75609e+07	1.08431e+08	1.12442e+08	8.2764e+07	1.03582e+08	9.3697e+07	1.0351e+08	1.19937e+08	9.18833e+07	9.87379e+07	9.77572e+07	1.04433e+08	1.01282e+08	1.07622e+08	8.75983e+07	1.21132e+08	1.1394e+08	1.08837e+08	1.07042e+08	9.60112e+07	9.11538e+07
O15355	PPM1G	Protein phosphatase 1G (EC 3.1.3.16) (Protein phosphatase 1C) (Protein phosphatase 2C isoform gamma) (PP2C-gamma) (Protein phosphatase magnesium-dependent 1 gamma)	18	18	155.13	466	7.01432e+07	5.73623e+07	6.07803e+07	7.18557e+07	6.30328e+07	6.23636e+07	5.21152e+07	5.29637e+07	7.26168e+07	6.09068e+07	7.01432e+07	5.73623e+07	6.07803e+07	7.18557e+07	6.30328e+07	5.32508e+07	6.00516e+07	6.29411e+07	7.0299e+07	6.46479e+07	5.31623e+07	5.91879e+07	5.91182e+07	7.26269e+07	6.87092e+07	5.61935e+07	6.5924e+07	5.79578e+07	6.63457e+07	6.93167e+07	6.87044e+07	6.10167e+07	6.1254e+07	7.00023e+07	6.33087e+07	6.39925e+07	5.3177e+07	6.90769e+07	6.69416e+07	6.57779e+07	6.18427e+07	6.03186e+07	5.9848e+07
O15357	SHIP2	Phosphatidylinositol 3,4,5-trisphosphate 5-phosphatase 2 (EC 3.1.3.86) (Inositol polyphosphate phosphatase-like protein 1) (INPPL-1) (Protein 51C) (SH2 domain-containing inositol 5'-phosphatase 2) (SH2 domain-containing inositol phosphatase 2) (SHIP-2)	10	10	13.148	25	1.94427e+06	770641	4.58694e+06	3.47529e+06	2.5335e+06	603210	4.3209e+06	2.09193e+06	1.67659e+06	4.01258e+06	1.94427e+06	770641	4.58694e+06	3.47529e+06	2.5335e+06	3.41535e+06	1.94454e+06	2.12378e+06	1.11886e+06	1.26473e+06	1.69212e+06	839459	3.52795e+06	3.08898e+06	2.25673e+06	1.50028e+06	3.64806e+06	3.01432e+06	4.92366e+06	4.67748e+06	5.28474e+06	1.67764e+06	1.44486e+06	1.62004e+06	4.16043e+06	1.48445e+06	3.25291e+06	3.75687e+06	3.81407e+06	2.29968e+06	4.80465e+06	3.14755e+06	724537
O15371	EIF3D	Eukaryotic translation initiation factor 3 subunit D (eIF3d) (Eukaryotic translation initiation factor 3 subunit 7) (eIF-3-zeta) (eIF3 p66)	27	27	323.31	1142	1.08431e+08	1.34842e+08	1.19829e+08	1.12652e+08	1.30928e+08	1.30439e+08	1.15507e+08	1.05167e+08	1.23634e+08	1.31374e+08	1.08431e+08	1.34842e+08	1.19829e+08	1.12652e+08	1.30928e+08	1.26258e+08	1.2162e+08	1.11618e+08	1.32636e+08	1.19356e+08	1.22542e+08	1.32058e+08	1.22338e+08	1.17901e+08	1.2272e+08	1.27613e+08	1.08514e+08	1.20403e+08	1.26381e+08	1.38605e+08	1.28314e+08	1.31246e+08	1.34395e+08	1.15499e+08	1.26503e+08	1.43961e+08	1.43443e+08	1.30774e+08	1.29754e+08	1.21392e+08	1.28652e+08	1.2952e+08	1.28866e+08
O15372	EIF3H	Eukaryotic translation initiation factor 3 subunit H (eIF3h) (Eukaryotic translation initiation factor 3 subunit 3) (eIF-3-gamma) (eIF3 p40 subunit)	23	23	251.34	710	4.82625e+07	4.61235e+07	4.93176e+07	5.50561e+07	6.02225e+07	6.08941e+07	4.65991e+07	4.51368e+07	5.35618e+07	5.30151e+07	4.82625e+07	4.61235e+07	4.93176e+07	5.50561e+07	6.02225e+07	5.62286e+07	4.76377e+07	4.34394e+07	5.34579e+07	5.04657e+07	5.61312e+07	5.2894e+07	4.33882e+07	5.52856e+07	5.04168e+07	5.29747e+07	5.49951e+07	4.86016e+07	5.45056e+07	4.70862e+07	4.80855e+07	5.17516e+07	4.95609e+07	5.23287e+07	6.21349e+07	5.44867e+07	5.88688e+07	4.37264e+07	5.48314e+07	5.71639e+07	5.11099e+07	5.19025e+07	5.62559e+07
O15379	HDAC3	Histone deacetylase 3 (HD3) (EC 3.5.1.98) (RPD3-2) (SMAP45)	7	6	8.1694	63	2.72741e+06	2.04405e+06	3.40754e+06	2.80331e+06	1.54e+06	629960	3.34251e+06	2.36449e+06	2.02305e+06	2.60455e+06	2.72741e+06	2.04405e+06	3.40754e+06	2.80331e+06	1.54e+06	3.0937e+06	2.20661e+06	2.79381e+06	2.32403e+06	2.36318e+06	3.11306e+06	2.81109e+06	2.42979e+06	2.18727e+06	2.0374e+06	2.53983e+06	2.54688e+06	2.25141e+06	1.95332e+06	2.88572e+06	2.71402e+06	3.00993e+06	3.55594e+06	2.57225e+06	2.25251e+06	3.03108e+06	2.50729e+06	2.31407e+06	2.39883e+06	1.17636e+06	2.55271e+06	2.65026e+06	2.69602e+06
O15381	NVL	Nuclear valosin-containing protein-like (NVLp) (Nuclear VCP-like protein)	8	8	37.929	119	9.10735e+06	8.30242e+06	8.73151e+06	7.73409e+06	7.03832e+06	9.62797e+06	7.6812e+06	7.91139e+06	9.73467e+06	8.04243e+06	9.10735e+06	8.30242e+06	8.73151e+06	7.73409e+06	7.03832e+06	8.16601e+06	9.39134e+06	6.84538e+06	7.8198e+06	9.15418e+06	8.54767e+06	6.46044e+06	6.50853e+06	9.15672e+06	7.5127e+06	7.14152e+06	8.01905e+06	8.34685e+06	9.92338e+06	9.07081e+06	9.15038e+06	8.03519e+06	8.67601e+06	1.00542e+07	9.60198e+06	8.68985e+06	6.1583e+06	1.12639e+07	1.00118e+07	9.59067e+06	1.05783e+07	6.30559e+06	9.44422e+06
O15382	BCAT2	Branched-chain-amino-acid aminotransferase, mitochondrial (BCAT(m)) (EC 2.6.1.42) (Placental protein 18) (PP18)	5	5	10.543	37	1.62567e+06	5.60507e+06	5.36706e+06	7.76578e+06	3.43767e+06	7.40927e+06	4.05087e+06	4.3706e+06	3.58415e+06	5.37078e+06	1.62567e+06	5.60507e+06	5.36706e+06	7.76578e+06	3.43767e+06	1.00731e+07	5.58761e+06	7.10252e+06	5.39129e+06	5.27376e+06	6.13912e+06	3.90178e+06	4.08329e+06	4.68235e+06	5.69356e+06	955966	4.82936e+06	4.36092e+06	1.25783e+06	8.56665e+06	5.12102e+06	3.71157e+06	5.80997e+06	1.86701e+06	5.2829e+06	6.16214e+06	3.48832e+06	3.21793e+06	1.21246e+06	2.75515e+06	7.02614e+06	1.74162e+06	3.96723e+06
O15397	IPO8	Importin-8 (Imp8) (Ran-binding protein 8) (RanBP8)	7	6	12.781	119	4.57931e+06	4.98513e+06	5.44424e+06	5.10118e+06	6.08194e+06	5.44953e+06	5.11038e+06	4.97753e+06	4.78106e+06	4.36303e+06	4.57931e+06	4.98513e+06	5.44424e+06	5.10118e+06	6.08194e+06	6.03365e+06	4.76221e+06	5.47869e+06	5.08424e+06	4.56157e+06	5.16952e+06	5.44311e+06	4.98824e+06	4.99378e+06	4.50033e+06	6.1039e+06	5.84755e+06	4.72211e+06	4.96066e+06	4.94487e+06	5.75626e+06	5.31744e+06	5.40177e+06	5.13346e+06	6.00112e+06	6.04621e+06	4.83572e+06	5.11818e+06	4.89168e+06	4.59362e+06	6.31302e+06	4.8822e+06	4.45471e+06
O15439	MRP4	Multidrug resistance-associated protein 4 (ATP-binding cassette sub-family C member 4) (MRP/cMOAT-related ABC transporter) (Multi-specific organic anion transporter B) (MOAT-B)	5	5	3.6208	17	1.86947e+06	1.22513e+06	2.27857e+06	2.78337e+06	2.05456e+06	1.93125e+06	533268	2.42996e+06	1.92563e+06	2.49637e+06	1.86947e+06	1.22513e+06	2.27857e+06	2.78337e+06	2.05456e+06	2.33469e+06	2.26205e+06	1.971e+06	1.44867e+06	2.43519e+06	2.55236e+06	2.30047e+06	2.24705e+06	2.05086e+06	601456	1.84924e+06	2.45655e+06	701314	2.17517e+06	2.24176e+06	2.01409e+06	2.05784e+06	2.10969e+06	2.84461e+06	1.47165e+06	1.58923e+06	542175	1.95956e+06	2.37155e+06	2.43468e+06	2.50226e+06	1.61019e+06	1.81269e+06
O15446	RPA34	DNA-directed RNA polymerase I subunit RPA34 (A34.5) (Antisense to ERCC-1 protein) (ASE-1) (CD3-epsilon-associated protein) (CD3E-associated protein) (DNA-directed RNA polymerase I subunit G) (RNA polymerase I-associated factor PAF49)	7	7	53.984	192	1.16789e+07	1.42672e+07	1.78201e+07	1.77424e+07	1.72023e+07	1.25693e+07	1.47826e+07	1.53922e+07	1.37726e+07	1.73328e+07	1.16789e+07	1.42672e+07	1.78201e+07	1.77424e+07	1.72023e+07	1.13532e+07	1.47325e+07	9.86577e+06	1.6718e+07	1.39901e+07	1.37583e+07	1.54382e+07	1.55445e+07	1.28672e+07	1.63535e+07	1.7048e+07	1.01748e+07	1.30089e+07	1.36566e+07	1.91256e+07	1.89908e+07	1.35004e+07	1.92386e+07	1.71297e+07	1.68612e+07	1.69408e+07	1.52849e+07	1.78337e+07	1.75054e+07	1.75784e+07	1.66129e+07	1.54457e+07	1.39746e+07
O15460	P4HA2	Prolyl 4-hydroxylase subunit alpha-2 (4-PH alpha-2) (EC 1.14.11.2) (Procollagen-proline,2-oxoglutarate-4-dioxygenase subunit alpha-2)	13	13	46.495	245	2.08407e+07	1.5987e+07	1.87099e+07	1.7772e+07	1.94464e+07	1.86723e+07	1.58195e+07	1.76676e+07	1.98881e+07	1.78696e+07	2.08407e+07	1.5987e+07	1.87099e+07	1.7772e+07	1.94464e+07	1.99157e+07	1.45196e+07	1.63298e+07	1.71761e+07	1.87866e+07	2.14906e+07	1.87931e+07	1.68495e+07	1.96401e+07	2.12006e+07	1.63049e+07	1.73689e+07	1.62947e+07	2.07456e+07	1.46826e+07	2.11815e+07	1.89974e+07	2.09624e+07	2.34161e+07	2.13229e+07	1.51069e+07	1.62181e+07	1.76468e+07	1.77757e+07	1.62237e+07	1.58898e+07	1.84408e+07	2.04373e+07
O15498	YKT6	Synaptobrevin homolog YKT6 (EC 2.3.1.-)	6	6	68.657	75	7.80085e+06	7.05982e+06	6.60717e+06	5.41264e+06	5.17885e+06	6.56653e+06	1.09911e+06	6.83401e+06	6.55607e+06	780262	7.80085e+06	7.05982e+06	6.60717e+06	5.41264e+06	5.17885e+06	7.63343e+06	8.54056e+06	6.32704e+06	2.16945e+06	7.34331e+06	6.56972e+06	7.50073e+06	7.89605e+06	6.16812e+06	8.42357e+06	5.01841e+06	9.74007e+06	7.67428e+06	8.65619e+06	6.19082e+06	1.00368e+07	1.02812e+07	6.56562e+06	6.83258e+06	6.84111e+06	8.67841e+06	7.25076e+06	7.32451e+06	7.53095e+06	5.82449e+06	7.33772e+06	6.70218e+06	7.99075e+06
O15511	ARPC5	Actin-related protein 2/3 complex subunit 5 (Arp2/3 complex 16 kDa subunit) (p16-ARC)	6	6	25.673	111	1.45832e+07	1.78609e+07	1.10589e+07	1.25241e+07	1.54254e+07	1.39166e+07	1.80275e+07	1.6839e+07	1.57484e+07	1.50985e+07	1.45832e+07	1.78609e+07	1.10589e+07	1.25241e+07	1.54254e+07	1.37088e+07	1.84575e+07	1.81039e+07	1.56667e+07	1.72585e+07	1.33608e+07	1.70646e+07	1.6874e+07	1.60159e+07	1.77105e+07	1.27571e+07	1.85974e+07	1.87034e+07	1.77203e+07	1.69326e+07	1.54639e+07	1.98042e+07	1.37402e+07	1.66359e+07	1.7015e+07	1.49423e+07	1.61385e+07	1.76492e+07	1.38099e+07	1.82488e+07	1.63785e+07	1.44553e+07	1.82046e+07
O15514	RPB4	DNA-directed RNA polymerase II subunit RPB4 (RNA polymerase II subunit B4) (DNA-directed RNA polymerase II subunit D) (RNA polymerase II 16 kDa subunit) (RPB16)	3	3	7.6198	19	1.49499e+06	2.07992e+06	2.11731e+06	1.29301e+06	1.05543e+06	457591	1.86236e+06	1.86753e+06	1.49136e+06	2.47106e+06	1.49499e+06	2.07992e+06	2.11731e+06	1.29301e+06	1.05543e+06	3.1734e+06	2.71007e+06	1.18932e+06	1.37262e+06	2.19076e+06	1.44456e+06	1.97032e+06	1.59929e+06	1.15231e+06	2.01298e+06	3.0229e+06	736385	824866	872866	1.75958e+06	2.30558e+06	688454	1.34689e+06	1.0233e+06	3.06913e+06	1.40418e+06	740171	1.93943e+06	1.87168e+06	980800	2.16645e+06	1.48548e+06	1.3638e+06
O15523	DDX3Y	ATP-dependent RNA helicase DDX3Y (EC 3.6.4.13) (DEAD box protein 3, Y-chromosomal)	36	5	107.91	122	1.09051e+07	7.0564e+06	7.83988e+06	8.5311e+06	8.56428e+06	1.0519e+07	7.55971e+06	7.36983e+06	8.95275e+06	7.69612e+06	1.09051e+07	7.0564e+06	7.83988e+06	8.5311e+06	8.56428e+06	8.69045e+06	7.20916e+06	7.83228e+06	8.47746e+06	1.07833e+07	8.13212e+06	5.65776e+06	8.55419e+06	8.94407e+06	8.68865e+06	6.73338e+06	8.11579e+06	7.03393e+06	9.50859e+06	9.24089e+06	9.80849e+06	7.43912e+06	7.08433e+06	8.17167e+06	1.03197e+07	9.91032e+06	5.97746e+06	1.00097e+07	8.78067e+06	9.0639e+06	8.11523e+06	8.3735e+06	8.13945e+06
O43143	DHX15	Pre-mRNA-splicing factor ATP-dependent RNA helicase DHX15 (EC 3.6.4.13) (ATP-dependent RNA helicase #46) (DEAH box protein 15)	51	50	284.87	2216	2.37475e+08	2.63422e+08	2.58448e+08	2.54343e+08	2.75715e+08	2.54255e+08	2.48006e+08	2.50407e+08	2.56592e+08	2.43323e+08	2.37475e+08	2.63422e+08	2.58448e+08	2.54343e+08	2.75715e+08	2.43138e+08	2.58681e+08	2.58843e+08	2.48075e+08	2.64245e+08	2.49991e+08	2.5809e+08	2.76327e+08	2.65125e+08	2.66766e+08	2.35182e+08	2.44914e+08	2.61639e+08	2.54713e+08	2.66933e+08	2.81566e+08	2.76614e+08	2.51625e+08	2.71486e+08	2.7094e+08	2.80281e+08	2.50581e+08	2.74646e+08	2.62656e+08	2.78365e+08	2.78114e+08	2.66064e+08	2.76327e+08
O43148	MCES	mRNA cap guanine-N7 methyltransferase (EC 2.1.1.56) (RG7MT1) (mRNA (guanine-N(7)-)-methyltransferase) (mRNA cap methyltransferase) (hCMT1) (hMet) (hcm1p)	16	16	41.68	177	1.55122e+07	1.33988e+07	1.39726e+07	1.25571e+07	1.55359e+07	1.36377e+07	1.8428e+07	1.52362e+07	1.46805e+07	1.35708e+07	1.55122e+07	1.33988e+07	1.39726e+07	1.25571e+07	1.55359e+07	1.50025e+07	1.70527e+07	1.63899e+07	1.45569e+07	1.5976e+07	1.19673e+07	1.6366e+07	1.48093e+07	1.25798e+07	1.34481e+07	1.13351e+07	1.77105e+07	1.43316e+07	1.3994e+07	1.37278e+07	1.12039e+07	1.52955e+07	1.22154e+07	1.64707e+07	1.60281e+07	1.81983e+07	1.42642e+07	1.61418e+07	1.62586e+07	1.46714e+07	1.26963e+07	1.39426e+07	1.53432e+07
O43156	TTI1	TELO2-interacting protein 1 homolog (Protein SMG10)	7	7	39.506	134	3.50261e+06	3.81116e+06	900084	4.1636e+06	3.85874e+06	3.00785e+06	3.73377e+06	4.61149e+06	4.00841e+06	3.58962e+06	3.50261e+06	3.81116e+06	900084	4.1636e+06	3.85874e+06	3.33441e+06	1.56616e+06	3.49219e+06	5.0205e+06	3.68594e+06	2.78375e+06	4.2558e+06	3.96173e+06	4.48103e+06	2.82242e+06	4.53226e+06	3.53824e+06	3.73144e+06	2.81031e+06	4.06268e+06	3.28759e+06	3.45583e+06	3.3934e+06	3.3185e+06	3.92647e+06	2.60635e+06	3.81301e+06	3.55471e+06	3.95022e+06	3.20702e+06	3.15739e+06	3.62287e+06	3.29352e+06
O43159	RRP8	Ribosomal RNA-processing protein 8 (EC 2.1.1.-) (Cerebral protein 1) (Nucleomethylin)	5	5	17.546	30	652311	4.44977e+06	1.67601e+06	1.09121e+06	2.79981e+06	2.06541e+06	5.86216e+06	6.81934e+06	1.9582e+06	1.24137e+06	652311	4.44977e+06	1.67601e+06	1.09121e+06	2.79981e+06	2.34832e+06	5.27705e+06	5.15628e+06	3.31e+06	577836	1.0539e+06	4.15322e+06	518973	1.18643e+06	3.78431e+06	2.94676e+06	4.02456e+06	4.72899e+06	1.29095e+06	2.85508e+06	1.38418e+06	4.06352e+06	5.13453e+06	3.70977e+06	4.30207e+06	877111	4.87138e+06	1.86288e+06	1.29615e+06	3.85313e+06	1.41945e+06	1.06513e+06	5.91071e+06
O43169	CYB5B	Cytochrome b5 type B (Cytochrome b5 outer mitochondrial membrane isoform)	4	4	138.09	258	6.56913e+07	4.99368e+07	3.80845e+07	5.20069e+07	4.05922e+07	4.71548e+07	3.20406e+07	4.3566e+07	4.92459e+07	3.49382e+07	6.56913e+07	4.99368e+07	3.80845e+07	5.20069e+07	4.05922e+07	5.79859e+07	4.22955e+07	5.00546e+07	4.42171e+07	4.47846e+07	4.25956e+07	3.69841e+07	3.98893e+07	6.73932e+07	4.14653e+07	5.2173e+07	4.1858e+07	4.27227e+07	5.11879e+07	5.52971e+07	5.08943e+07	3.36616e+07	3.8568e+07	2.07513e+07	1.56635e+07	4.86791e+07	3.28935e+07	1.30949e+07	1.36984e+07	2.91138e+07	4.18e+07	3.07674e+07	4.14394e+07
O43172	PRP4	U4/U6 small nuclear ribonucleoprotein Prp4 (PRP4 homolog) (hPrp4) (U4/U6 snRNP 60 kDa protein) (WD splicing factor Prp4)	23	23	138.47	640	4.58081e+07	4.74564e+07	4.76377e+07	4.4426e+07	4.95609e+07	4.82391e+07	4.36718e+07	4.84502e+07	4.71809e+07	4.63961e+07	4.58081e+07	4.74564e+07	4.76377e+07	4.4426e+07	4.95609e+07	4.82257e+07	4.52339e+07	4.51399e+07	4.60245e+07	4.66961e+07	5.11524e+07	4.9923e+07	4.77964e+07	5.2126e+07	4.6625e+07	4.33071e+07	4.7542e+07	5.01658e+07	4.78661e+07	5.05427e+07	5.0312e+07	4.99368e+07	4.96297e+07	4.95094e+07	5.08696e+07	5.06901e+07	4.48095e+07	5.10603e+07	4.81556e+07	5.07534e+07	5.49532e+07	4.93689e+07	4.84569e+07
O43175	SERA	D-3-phosphoglycerate dehydrogenase (3-PGDH) (EC 1.1.1.95) (2-oxoglutarate reductase) (EC 1.1.1.399) (Malate dehydrogenase) (EC 1.1.1.37)	37	37	323.31	2017	3.20001e+08	3.22651e+08	3.0737e+08	3.47034e+08	3.58998e+08	3.33128e+08	3.76507e+08	3.74451e+08	3.66084e+08	3.53565e+08	3.20001e+08	3.22651e+08	3.0737e+08	3.47034e+08	3.58998e+08	3.03622e+08	3.78233e+08	3.56197e+08	3.64135e+08	3.68018e+08	3.21423e+08	3.43063e+08	3.56765e+08	3.66872e+08	3.45857e+08	2.80612e+08	4.26331e+08	3.29888e+08	3.33174e+08	3.71452e+08	3.1702e+08	3.74087e+08	3.20956e+08	4.08483e+08	3.70886e+08	3.29979e+08	3.17967e+08	4.06139e+08	3.76559e+08	4.00354e+08	3.41687e+08	3.27496e+08	3.5726e+08
O43237	DC1L2	Cytoplasmic dynein 1 light intermediate chain 2 (Dynein light intermediate chain 2, cytosolic) (LIC-2) (LIC53/55)	11	10	45.683	105	6.11703e+06	7.80842e+06	7.00668e+06	5.67072e+06	5.66365e+06	7.04369e+06	9.93164e+06	7.06276e+06	6.92076e+06	7.63925e+06	6.11703e+06	7.80842e+06	7.00668e+06	5.67072e+06	5.66365e+06	6.22611e+06	8.44696e+06	6.83116e+06	6.87391e+06	5.88455e+06	7.02273e+06	9.53169e+06	7.52312e+06	5.65267e+06	5.91358e+06	7.96145e+06	8.61847e+06	7.8791e+06	4.4941e+06	5.06103e+06	5.32149e+06	8.55716e+06	1.46158e+06	5.91604e+06	7.35605e+06	6.69893e+06	9.09095e+06	8.39442e+06	6.29904e+06	5.21596e+06	5.89925e+06	7.69452e+06	6.95009e+06
O43242	PSMD3	26S proteasome non-ATPase regulatory subunit 3 (26S proteasome regulatory subunit RPN3) (26S proteasome regulatory subunit S3) (Proteasome subunit p58)	34	34	323.31	1389	1.35208e+08	1.29916e+08	1.28234e+08	1.26468e+08	1.28902e+08	1.36839e+08	1.40744e+08	1.39395e+08	1.39966e+08	1.33809e+08	1.35208e+08	1.29916e+08	1.28234e+08	1.26468e+08	1.28902e+08	1.33032e+08	1.35301e+08	1.26031e+08	1.31885e+08	1.39753e+08	1.20554e+08	1.35686e+08	1.29233e+08	1.25917e+08	1.38259e+08	1.30928e+08	1.43622e+08	1.26416e+08	1.39917e+08	1.5158e+08	1.36261e+08	1.29637e+08	1.39472e+08	1.24589e+08	1.31137e+08	1.52148e+08	1.27631e+08	1.37982e+08	1.4192e+08	1.3532e+08	1.30529e+08	1.31474e+08	1.36318e+08
O43251	RFOX2	RNA binding protein fox-1 homolog 2 (Fox-1 homolog B) (Hexaribonucleotide-binding protein 2) (RNA-binding motif protein 9) (RNA-binding protein 9) (Repressor of tamoxifen transcriptional activity)	6	6	14.105	74	6.76238e+06	6.82548e+06	7.31436e+06	5.89026e+06	6.39672e+06	6.92268e+06	6.93325e+06	6.5479e+06	5.83459e+06	4.55336e+06	6.76238e+06	6.82548e+06	7.31436e+06	5.89026e+06	6.39672e+06	6.82265e+06	7.97526e+06	8.09669e+06	4.32989e+06	4.41965e+06	4.81966e+06	6.77881e+06	7.54349e+06	5.12884e+06	5.72403e+06	7.29512e+06	6.10559e+06	826354	5.09835e+06	4.26851e+06	7.4319e+06	7.29562e+06	8.99817e+06	4.16533e+06	4.91139e+06	8.24907e+06	5.77264e+06	6.60671e+06	6.05754e+06	6.05922e+06	8.56072e+06	6.17197e+06	6.56835e+06
O43252	PAPS1	Bifunctional 3'-phosphoadenosine 5'-phosphosulfate synthase 1 (PAPS synthase 1) (PAPSS 1) (Sulfurylase kinase 1) (SK 1) (SK1) [Includes: Sulfate adenylyltransferase (EC 2.7.7.4) (ATP-sulfurylase) (Sulfate adenylate transferase) (SAT); Adenylyl-sulfate kinase (EC 2.7.1.25) (3'-phosphoadenosine-5'-phosphosulfate synthase) (APS kinase) (Adenosine-5'-phosphosulfate 3'-phosphotransferase) (Adenylylsul…	24	24	74.105	375	2.80228e+07	2.91542e+07	3.73654e+07	3.26686e+07	2.94895e+07	2.94957e+07	3.07952e+07	3.2192e+07	3.01447e+07	3.14924e+07	2.80228e+07	2.91542e+07	3.73654e+07	3.26686e+07	2.94895e+07	3.12532e+07	3.21007e+07	2.81923e+07	2.91279e+07	2.85641e+07	3.10954e+07	3.55957e+07	2.84771e+07	3.40984e+07	3.20651e+07	3.46512e+07	3.25804e+07	3.19387e+07	3.20429e+07	3.40158e+07	3.4419e+07	3.28958e+07	3.1353e+07	3.24789e+07	3.30512e+07	3.27911e+07	3.4493e+07	3.06142e+07	3.14837e+07	3.28093e+07	3.15973e+07	3.0695e+07	3.04218e+07
O43264	ZW10	Centromere/kinetochore protein zw10 homolog	16	16	53.407	239	1.18641e+07	1.46115e+07	1.45257e+07	1.36019e+07	1.3765e+07	1.36974e+07	1.73677e+07	1.87541e+07	1.52024e+07	1.42623e+07	1.18641e+07	1.46115e+07	1.45257e+07	1.36019e+07	1.3765e+07	1.47254e+07	1.61429e+07	1.7659e+07	1.59505e+07	1.48844e+07	1.28753e+07	1.94491e+07	1.44764e+07	1.48422e+07	1.3583e+07	1.09703e+07	1.9037e+07	1.59428e+07	1.48937e+07	1.77584e+07	1.41138e+07	1.58821e+07	1.29819e+07	1.77056e+07	1.73232e+07	1.37554e+07	1.40679e+07	1.51456e+07	1.60916e+07	1.73845e+07	1.59163e+07	1.29316e+07	1.61743e+07
O43290	SNUT1	U4/U6.U5 tri-snRNP-associated protein 1 (SNU66 homolog) (hSnu66) (Squamous cell carcinoma antigen recognized by T-cells 1) (SART-1) (hSART-1) (U4/U6.U5 tri-snRNP-associated 110 kDa protein) (allergen Hom s 1)	21	21	148.85	394	3.72671e+07	3.60926e+07	4.18087e+07	4.03482e+07	3.94795e+07	3.30192e+07	4.03258e+07	3.69994e+07	4.21696e+07	4.18377e+07	3.72671e+07	3.60926e+07	4.18087e+07	4.03482e+07	3.94795e+07	3.084e+07	3.65533e+07	3.55267e+07	3.71536e+07	3.64345e+07	3.36056e+07	4.20499e+07	3.86697e+07	4.12674e+07	4.02755e+07	3.32696e+07	3.56451e+07	3.67362e+07	4.04742e+07	4.1099e+07	4.07953e+07	3.9082e+07	4.24188e+07	4.06401e+07	4.03538e+07	3.96166e+07	3.95617e+07	4.22779e+07	4.04658e+07	4.38356e+07	4.10364e+07	4.22427e+07	3.71897e+07
O43301	HS12A	Heat shock 70 kDa protein 12A	14	13	25.774	136	9.1124e+06	9.19106e+06	1.15037e+07	9.46388e+06	1.13666e+07	7.59964e+06	6.81131e+06	7.53565e+06	7.05297e+06	1.07781e+07	9.1124e+06	9.19106e+06	1.15037e+07	9.46388e+06	1.13666e+07	8.53701e+06	8.55894e+06	7.70466e+06	8.36364e+06	7.26837e+06	1.10344e+07	1.15461e+07	1.0466e+07	1.14243e+07	1.06541e+07	8.85524e+06	9.17896e+06	7.98522e+06	7.92456e+06	8.78737e+06	1.1085e+07	1.04906e+07	1.17162e+07	1.10069e+07	1.17748e+07	8.04745e+06	7.88457e+06	7.41492e+06	7.33162e+06	6.85773e+06	1.05621e+07	1.21884e+07	7.97415e+06
O43324	MCA3	Eukaryotic translation elongation factor 1 epsilon-1 (Aminoacyl tRNA synthetase complex-interacting multifunctional protein 3) (Elongation factor p18) (Multisynthase complex auxiliary component p18)	5	5	55.082	223	1.2797e+07	1.30641e+07	1.38329e+07	1.126e+07	1.27961e+07	1.33247e+07	1.28762e+07	1.21622e+07	1.31449e+07	1.23636e+07	1.2797e+07	1.30641e+07	1.38329e+07	1.126e+07	1.27961e+07	1.02463e+07	1.49537e+07	1.27448e+07	1.18682e+07	1.26077e+07	1.18239e+07	1.37478e+07	1.32998e+07	1.28788e+07	1.29271e+07	1.13682e+07	1.69232e+07	1.25632e+07	1.00947e+07	1.20807e+07	1.20047e+07	1.12288e+07	1.29972e+07	1.37784e+07	1.41236e+07	1.52447e+07	1.2074e+07	1.47213e+07	1.53954e+07	1.38636e+07	1.30306e+07	1.31668e+07	1.2274e+07
O43347	MSI1H	RNA-binding protein Musashi homolog 1 (Musashi-1)	7	7	124.06	220	2.5426e+07	2.55302e+07	2.43058e+07	2.68162e+07	2.50204e+07	2.11991e+07	2.18965e+07	1.62891e+07	2.25903e+07	2.29215e+07	2.5426e+07	2.55302e+07	2.43058e+07	2.68162e+07	2.50204e+07	2.64195e+07	2.30107e+07	2.16475e+07	2.29597e+07	2.18087e+07	2.65259e+07	2.46571e+07	2.39463e+07	2.13791e+07	3.14052e+07	2.42587e+07	2.71773e+07	2.46212e+07	2.33238e+07	2.41012e+07	2.62188e+07	2.41832e+07	2.52101e+07	2.12875e+07	2.85127e+07	2.45004e+07	2.29168e+07	1.97726e+07	2.35725e+07	2.32512e+07	2.29311e+07	2.38966e+07	2.13421e+07
O43390	HNRPR	Heterogeneous nuclear ribonucleoprotein R (hnRNP R)	39	32	323.31	1807	2.14202e+08	2.59328e+08	2.5931e+08	2.38746e+08	2.41978e+08	1.49048e+08	2.54872e+08	2.55686e+08	2.27596e+08	2.16516e+08	2.14202e+08	2.59328e+08	2.5931e+08	2.38746e+08	2.41978e+08	2.26102e+08	2.67284e+08	2.8621e+08	2.2582e+08	2.32846e+08	2.04695e+08	2.41978e+08	2.54713e+08	2.38266e+08	2.51887e+08	2.48798e+08	9.80558e+07	2.39924e+08	2.35084e+08	2.39094e+08	2.41676e+08	1.92516e+08	3.0211e+08	2.43982e+08	2.32507e+08	2.67507e+08	2.58448e+08	2.36194e+08	2.35345e+08	2.65401e+08	2.60643e+08	2.78365e+08	2.51433e+08
O43395	PRPF3	U4/U6 small nuclear ribonucleoprotein Prp3 (Pre-mRNA-splicing factor 3) (hPrp3) (U4/U6 snRNP 90 kDa protein)	25	25	152.31	520	3.96056e+07	3.69712e+07	4.0421e+07	4.68388e+07	4.80855e+07	4.25159e+07	4.28384e+07	4.63768e+07	5.5647e+07	4.2363e+07	3.96056e+07	3.69712e+07	4.0421e+07	4.68388e+07	4.80855e+07	3.88147e+07	3.97238e+07	4.58018e+07	4.42477e+07	5.1519e+07	3.26708e+07	3.56945e+07	4.34213e+07	5.19673e+07	4.77931e+07	3.46848e+07	4.73644e+07	4.15948e+07	4.97364e+07	5.63261e+07	4.60948e+07	4.35479e+07	4.53657e+07	5.10497e+07	4.63864e+07	4.76146e+07	3.41623e+07	5.43358e+07	4.69428e+07	4.72202e+07	4.55674e+07	4.92595e+07	4.46792e+07
O43396	TXNL1	Thioredoxin-like protein 1 (32 kDa thioredoxin-related protein)	14	14	323.31	614	9.69609e+07	9.20491e+07	9.75204e+07	7.94696e+07	8.49612e+07	1.076e+08	1.00792e+08	1.00297e+08	8.79207e+07	9.18324e+07	9.69609e+07	9.20491e+07	9.75204e+07	7.94696e+07	8.49612e+07	1.07854e+08	1.02418e+08	1.09572e+08	9.11286e+07	9.52622e+07	9.45648e+07	7.4297e+07	8.17321e+07	8.60159e+07	7.58686e+07	8.99488e+07	1.05539e+08	9.95419e+07	9.08259e+07	8.78842e+07	8.16981e+07	7.54857e+07	6.72859e+07	6.72253e+07	7.58897e+07	7.95137e+07	7.47515e+07	7.90192e+07	7.24408e+07	7.87131e+07	8.4767e+07	5.82963e+07	7.37275e+07
O43399	TPD54	Tumor protein D54 (hD54) (Tumor protein D52-like 2)	11	11	228.77	403	5.18665e+07	3.74951e+07	4.14308e+07	4.70731e+07	4.35419e+07	5.18162e+07	3.84532e+07	4.02504e+07	4.57986e+07	4.18812e+07	5.18665e+07	3.74951e+07	4.14308e+07	4.70731e+07	4.35419e+07	3.84612e+07	4.20937e+07	3.93729e+07	4.88617e+07	4.54224e+07	4.49214e+07	3.89954e+07	3.814e+07	4.4608e+07	4.61651e+07	4.50243e+07	4.46792e+07	3.63411e+07	4.51493e+07	5.11524e+07	5.4415e+07	3.61151e+07	4.30408e+07	4.45493e+07	3.69738e+07	4.93587e+07	3.67693e+07	4.91095e+07	3.64067e+07	4.11161e+07	4.74433e+07	4.21404e+07	3.67923e+07
O43447	PPIH	Peptidyl-prolyl cis-trans isomerase H (PPIase H) (EC 5.2.1.8) (Rotamase H) (Small nuclear ribonucleoprotein particle-specific cyclophilin H) (CypH) (U-snRNP-associated cyclophilin SnuCyp-20) (USA-CYP)	7	7	25.803	137	1.18272e+07	3.87993e+06	6.36311e+06	7.09317e+06	7.0062e+06	1.29469e+07	4.64259e+06	6.9083e+06	8.45985e+06	8.59163e+06	1.18272e+07	3.87993e+06	6.36311e+06	7.09317e+06	7.0062e+06	1.05431e+07	5.42503e+06	7.03783e+06	6.0567e+06	9.21722e+06	8.5625e+06	1.76544e+06	6.10348e+06	8.09612e+06	8.15187e+06	1.0799e+07	5.64366e+06	5.51565e+06	7.12619e+06	1.20966e+07	8.28919e+06	9.5053e+06	6.32924e+06	1.01417e+07	7.33111e+06	7.66312e+06	6.27507e+06	8.51987e+06	5.93781e+06	7.27946e+06	7.27442e+06	7.79112e+06	4.93699e+06
O43464	HTRA2	Serine protease HTRA2, mitochondrial (EC 3.4.21.108) (High temperature requirement protein A2) (HtrA2) (Omi stress-regulated endoprotease) (Serine protease 25) (Serine proteinase OMI)	5	5	8.865	53	3.36786e+06	2.52543e+06	3.45248e+06	3.11845e+06	2.03726e+06	3.10508e+06	2.91649e+06	2.76587e+06	1.97415e+06	3.19083e+06	3.36786e+06	2.52543e+06	3.45248e+06	3.11845e+06	2.03726e+06	3.45152e+06	2.65283e+06	2.75133e+06	1.1762e+06	2.78762e+06	3.11068e+06	2.81226e+06	2.59338e+06	1.08774e+06	2.72968e+06	3.5048e+06	2.68297e+06	2.71722e+06	2.64677e+06	3.29398e+06	3.46735e+06	3.11241e+06	726851	2.67499e+06	3.07574e+06	2.70444e+06	3.1734e+06	3.00826e+06	3.71801e+06	2.83477e+06	3.23447e+06	2.69154e+06	2.9181e+06
O43488	ARK72	Aflatoxin B1 aldehyde reductase member 2 (EC 1.1.1.n11) (AFB1 aldehyde reductase 1) (AFB1-AR 1) (Aldoketoreductase 7) (Succinic semialdehyde reductase) (SSA reductase)	5	5	27.451	27	6.39805e+06	3.43791e+06	855970	3.47119e+06	1.49291e+06	7.29259e+06	3.04646e+06	3.60308e+06	870871	4.4829e+06	6.39805e+06	3.43791e+06	855970	3.47119e+06	1.49291e+06	6.10136e+06	2.82183e+06	2.94942e+06	3.4611e+06	880766	6.55607e+06	2.59859e+06	2.67833e+06	4.08924e+06	2.74049e+06	7.79112e+06	2.83634e+06	3.24976e+06	3.59311e+06	3.3395e+06	3.81143e+06	1.85168e+06	1.26833e+06	3.10702e+06	1.50205e+06	1.32835e+06	2.36482e+06	853245	955635	2.73555e+06	3.16879e+06	678505	1.40253e+06
O43491	E41L2	Band 4.1-like protein 2 (Erythrocyte membrane protein band 4.1-like 2) (Generally expressed protein 4.1) (4.1G)	30	29	165.83	676	5.23868e+07	4.18029e+07	5.35989e+07	5.18593e+07	4.67706e+07	5.13087e+07	4.08377e+07	4.61012e+07	5.43923e+07	5.25286e+07	5.23868e+07	4.18029e+07	5.35989e+07	5.18593e+07	4.67706e+07	4.52841e+07	5.05708e+07	4.60788e+07	5.10922e+07	5.25177e+07	5.31586e+07	4.2569e+07	5.00373e+07	6.28235e+07	5.07393e+07	4.89804e+07	5.31512e+07	4.77468e+07	5.27366e+07	6.3094e+07	6.03855e+07	4.93416e+07	5.09578e+07	5.45887e+07	5.18054e+07	5.49456e+07	4.69623e+07	5.42305e+07	5.5593e+07	5.27695e+07	5.62442e+07	5.30225e+07	4.75025e+07
O43583	DENR	Density-regulated protein (DRP) (Protein DRP1) (Smooth muscle cell-associated protein 3) (SMAP-3)	8	8	37.776	237	1.34379e+07	2.19985e+07	2.04118e+07	2.45616e+07	2.67234e+07	1.66094e+07	2.39165e+07	2.08147e+07	2.74652e+07	3.04218e+07	1.34379e+07	2.19985e+07	2.04118e+07	2.45616e+07	2.67234e+07	1.80814e+07	2.87628e+07	2.41614e+07	2.72056e+07	2.41112e+07	1.82185e+07	2.35888e+07	2.40045e+07	2.59063e+07	2.39613e+07	1.87606e+07	2.58991e+07	2.27995e+07	2.55532e+07	2.52994e+07	1.97699e+07	2.11565e+07	2.23706e+07	3.29597e+07	2.63007e+07	2.9895e+07	2.15383e+07	2.82706e+07	2.55691e+07	2.76256e+07	2.2055e+07	2.18465e+07	2.16911e+07
O43592	XPOT	Exportin-T (Exportin(tRNA)) (tRNA exportin)	20	20	80.076	161	1.19881e+07	1.37278e+07	1.18979e+07	7.98245e+06	4.86194e+06	1.23166e+07	1.43914e+07	1.17944e+07	9.0069e+06	1.06592e+07	1.19881e+07	1.37278e+07	1.18979e+07	7.98245e+06	4.86194e+06	1.2911e+07	1.50181e+07	1.421e+07	9.27811e+06	8.82889e+06	1.10543e+07	1.74461e+07	1.56667e+07	5.16379e+06	1.13982e+07	9.55351e+06	1.22247e+07	1.51278e+07	5.78185e+06	6.00986e+06	1.20472e+07	1.76945e+07	1.17471e+07	9.48358e+06	1.15253e+07	1.21428e+07	2.09595e+07	9.93232e+06	9.64133e+06	9.08402e+06	8.80871e+06	1.09581e+07	1.41422e+07
O43615	TIM44	Mitochondrial import inner membrane translocase subunit TIM44	15	15	51.609	264	1.05293e+07	1.70894e+07	1.79415e+07	1.59959e+07	1.53369e+07	1.62518e+07	1.95898e+07	1.95017e+07	1.99115e+07	2.1079e+07	1.05293e+07	1.70894e+07	1.79415e+07	1.59959e+07	1.53369e+07	2.09116e+07	1.98536e+07	1.61329e+07	1.93899e+07	1.83274e+07	1.57582e+07	1.72286e+07	1.77473e+07	1.59086e+07	1.56743e+07	1.50015e+07	2.30794e+07	1.71345e+07	1.68005e+07	1.59782e+07	1.53965e+07	1.99019e+07	1.83694e+07	1.90885e+07	1.77584e+07	1.91654e+07	1.74219e+07	1.57823e+07	1.5016e+07	1.65497e+07	1.46734e+07	1.16748e+07	1.67238e+07
O43617	TPPC3	Trafficking protein particle complex subunit 3 (BET3 homolog)	5	5	24.943	208	2.9001e+07	1.86258e+07	2.19878e+07	2.16191e+07	2.51368e+07	2.46742e+07	2.12344e+07	2.21576e+07	2.50238e+07	2.10075e+07	2.9001e+07	1.86258e+07	2.19878e+07	2.16191e+07	2.51368e+07	2.47324e+07	2.42369e+07	1.91973e+07	2.32673e+07	2.37842e+07	2.50933e+07	1.87931e+07	2.27632e+07	2.49183e+07	2.10585e+07	2.23226e+07	2.48424e+07	1.96715e+07	2.74785e+07	2.974e+07	3.03165e+07	2.21622e+07	2.33351e+07	2.53556e+07	2.32754e+07	2.75988e+07	1.88675e+07	2.49892e+07	2.29931e+07	2.40962e+07	2.67642e+07	2.23768e+07	2.15129e+07
O43633	CHM2A	Charged multivesicular body protein 2a (Chromatin-modifying protein 2a) (CHMP2a) (Putative breast adenocarcinoma marker BC-2) (Vacuolar protein sorting-associated protein 2-1) (Vps2-1) (hVps2-1)	3	3	2.3746	18	1.46778e+06	1.94603e+06	867017	2.40716e+06	808395	2.06742e+06	1.70755e+06	768667	1.68545e+06	790442	1.46778e+06	1.94603e+06	867017	2.40716e+06	808395	1.78612e+06	1.23373e+06	1.88862e+06	1.79954e+06	2.44127e+06	4.01342e+06	2.23091e+06	2.00435e+06	2.58942e+06	2.26456e+06	2.11525e+06	1.6679e+06	1.85926e+06	2.93433e+06	3.00306e+06	5.05297e+06	2.07704e+06	1.00072e+06	2.68241e+06	2.53034e+06	1.21187e+06	1.46138e+06	2.20967e+06	1.9854e+06	2.22597e+06	2.10429e+06	2.14716e+06	1.96337e+06
O43639	NCK2	Cytoplasmic protein NCK2 (Growth factor receptor-bound protein 4) (NCK adaptor protein 2) (Nck-2) (SH2/SH3 adaptor protein NCK-beta)	4	4	22.879	69	5.29243e+06	7.39593e+06	5.707e+06	5.35183e+06	3.81936e+06	2.2272e+06	6.23302e+06	5.58296e+06	6.40026e+06	5.07368e+06	5.29243e+06	7.39593e+06	5.707e+06	5.35183e+06	3.81936e+06	6.04998e+06	6.54427e+06	6.38343e+06	5.45444e+06	4.96066e+06	5.07121e+06	6.68039e+06	5.71254e+06	5.25879e+06	5.37562e+06	4.97064e+06	5.65267e+06	6.88106e+06	5.51718e+06	5.95223e+06	5.6218e+06	5.44877e+06	6.30384e+06	5.15843e+06	6.21835e+06	6.44478e+06	5.54978e+06	4.97236e+06	5.66954e+06	5.50954e+06	6.21706e+06	6.07562e+06	5.82812e+06
O43660	PLRG1	Pleiotropic regulator 1	16	16	160.42	380	3.22993e+07	3.18546e+07	2.75682e+07	2.66291e+07	2.66217e+07	3.13248e+07	3.2515e+07	2.74233e+07	2.98536e+07	2.56704e+07	3.22993e+07	3.18546e+07	2.75682e+07	2.66291e+07	2.66217e+07	3.03522e+07	3.21987e+07	3.22814e+07	2.66457e+07	2.83373e+07	3.02724e+07	3.26754e+07	3.39522e+07	2.62862e+07	2.90896e+07	3.13269e+07	2.29613e+07	3.47064e+07	2.83098e+07	2.74271e+07	3.26844e+07	3.25488e+07	3.0678e+07	2.66568e+07	2.91158e+07	3.25894e+07	3.293e+07	3.1512e+07	3.01363e+07	2.94181e+07	3.24272e+07	3.4357e+07	3.40559e+07
O43663	PRC1	Protein regulator of cytokinesis 1	5	5	9.7339	18	2.93575e+06	811651	775894	837657	1.67659e+06	1.45259e+06	713028	3.21525e+06	1.79195e+06	1.84821e+06	2.93575e+06	811651	775894	837657	1.67659e+06	1.116e+06	2.59445e+06	3.44507e+06	1.53191e+06	1.03342e+06	1.32054e+06	1.74585e+06	3.58167e+06	747545	1.12641e+06	1.74803e+06	2.87933e+06	548982	1.59221e+06	1.35297e+06	3.37393e+06	628085	820532	1.33981e+06	1.36021e+06	2.31439e+06	3.34807e+06	815429	1.03859e+06	913408	1.20041e+06	1.2091e+06	1.14705e+06
O43670	ZN207	BUB3-interacting and GLEBS motif-containing protein ZNF207 (BuGZ) (hBuGZ) (Zinc finger protein 207)	4	4	18.874	175	1.95735e+07	1.84102e+07	1.75431e+07	2.14816e+07	2.01615e+07	2.25668e+07	2.04076e+07	1.97179e+07	2.44698e+07	1.77892e+07	1.95735e+07	1.84102e+07	1.75431e+07	2.14816e+07	2.01615e+07	2.24887e+07	2.12727e+07	2.1933e+07	2.19695e+07	2.22747e+07	1.58942e+07	1.56093e+07	1.94518e+07	2.29374e+07	2.31868e+07	1.74304e+07	2.45854e+07	2.01392e+07	2.54207e+07	2.76696e+07	2.06437e+07	2.10833e+07	2.00764e+07	2.44308e+07	2.28977e+07	2.26514e+07	1.70209e+07	2.82393e+07	2.23365e+07	2.58991e+07	2.07025e+07	2.35545e+07	1.80939e+07
O43674	NDUB5	NADH dehydrogenase [ubiquinone] 1 beta subcomplex subunit 5, mitochondrial (Complex I-SGDH) (CI-SGDH) (NADH-ubiquinone oxidoreductase SGDH subunit)	3	3	16.064	122	1.38291e+07	1.43635e+07	1.22706e+07	1.33598e+07	1.24903e+07	1.1765e+07	1.06408e+07	8.84052e+06	1.10428e+07	1.15613e+07	1.38291e+07	1.43635e+07	1.22706e+07	1.33598e+07	1.24903e+07	1.28583e+07	9.64868e+06	9.58336e+06	1.13022e+07	1.25223e+07	1.36377e+07	9.79423e+06	9.28519e+06	1.51488e+07	1.32043e+07	1.22944e+07	9.3142e+06	1.00153e+07	1.25536e+07	1.58601e+07	1.32061e+07	1.20022e+07	1.40279e+07	1.11319e+07	1.26164e+07	1.28931e+07	1.3297e+07	1.20122e+07	1.03061e+07	1.09969e+07	1.21033e+07	1.77105e+07	1.3463e+07
O43678	NDUA2	NADH dehydrogenase [ubiquinone] 1 alpha subcomplex subunit 2 (Complex I-B8) (CI-B8) (NADH-ubiquinone oxidoreductase B8 subunit)	4	4	60.837	86	1.03527e+07	8.31682e+06	9.76169e+06	1.18723e+07	1.07632e+07	7.52208e+06	6.90591e+06	7.14103e+06	1.00849e+07	8.41656e+06	1.03527e+07	8.31682e+06	9.76169e+06	1.18723e+07	1.07632e+07	7.68013e+06	6.72918e+06	6.75255e+06	8.42123e+06	7.62497e+06	8.70975e+06	8.91807e+06	8.7825e+06	6.13699e+06	1.03269e+07	7.75556e+06	7.33619e+06	7.14449e+06	7.94822e+06	8.49687e+06	1.2972e+07	7.42058e+06	8.80994e+06	9.02628e+06	8.82889e+06	7.04564e+06	4.92981e+06	8.42474e+06	8.53938e+06	8.74544e+06	9.34589e+06	3.38635e+06	8.76365e+06
O43681	ASNA	ATPase GET3 (EC 3.6.-.-) (Arsenical pump-driving ATPase) (Arsenite-stimulated ATPase) (Guided entry of tail-anchored proteins factor 3, ATPase) (Transmembrane domain recognition complex 40 kDa ATPase subunit) (hARSA-I) (hASNA-I)	12	12	48.335	285	2.77368e+07	2.54771e+07	2.11243e+07	2.07945e+07	2.15353e+07	3.01844e+07	2.2383e+07	2.32013e+07	2.27317e+07	1.85665e+07	2.77368e+07	2.54771e+07	2.11243e+07	2.07945e+07	2.15353e+07	2.52696e+07	2.61408e+07	2.52276e+07	2.14118e+07	2.2534e+07	2.22469e+07	2.58006e+07	2.91562e+07	2.01127e+07	2.07686e+07	2.26907e+07	2.57738e+07	2.68273e+07	2.39082e+07	2.45735e+07	2.30954e+07	2.82785e+07	2.20473e+07	1.72656e+07	2.37974e+07	2.38552e+07	2.21991e+07	1.97877e+07	2.32222e+07	2.34161e+07	2.22423e+07	2.17543e+07	2.41413e+07
O43684	BUB3	Mitotic checkpoint protein BUB3	22	22	323.31	891	9.64648e+07	8.92903e+07	8.86674e+07	8.67825e+07	9.79743e+07	9.75947e+07	8.95941e+07	9.35413e+07	9.29596e+07	8.24891e+07	9.64648e+07	8.92903e+07	8.86674e+07	8.67825e+07	9.79743e+07	8.77259e+07	1.02539e+08	8.43158e+07	8.96313e+07	9.18579e+07	8.29248e+07	9.38595e+07	1.03088e+08	9.61045e+07	8.67103e+07	8.34726e+07	1.00638e+08	1.02192e+08	8.95692e+07	9.43291e+07	9.35089e+07	9.66523e+07	8.45206e+07	9.93351e+07	8.76651e+07	9.1826e+07	8.84709e+07	9.64381e+07	9.31337e+07	9.22151e+07	9.63512e+07	8.7653e+07	9.78521e+07
O43707	ACTN4	Alpha-actinin-4 (Non-muscle alpha-actinin 4)	54	35	323.31	1367	1.28154e+08	1.41694e+08	1.39578e+08	1.22499e+08	1.26758e+08	1.29682e+08	1.44061e+08	1.37476e+08	1.26661e+08	1.11078e+08	1.28154e+08	1.41694e+08	1.39578e+08	1.22499e+08	1.26758e+08	1.29592e+08	1.4666e+08	1.45798e+08	1.12208e+08	1.28349e+08	1.37399e+08	1.45738e+08	1.54679e+08	1.29511e+08	1.21949e+08	1.16213e+08	1.05123e+08	1.44651e+08	1.13208e+08	1.07369e+08	1.36469e+08	1.31483e+08	1.45123e+08	1.34236e+08	1.32049e+08	1.42659e+08	1.39917e+08	1.376e+08	1.36271e+08	1.30394e+08	1.55345e+08	1.42166e+08	1.46528e+08
O43709	BUD23	Probable 18S rRNA (guanine-N(7))-methyltransferase (EC 2.1.1.-) (Bud site selection protein 23 homolog) (Metastasis-related methyltransferase 1) (Williams-Beuren syndrome chromosomal region 22 protein) (rRNA methyltransferase and ribosome maturation factor)	2	2	5.6943	20	2.07762e+06	4.94178e+06	5.07931e+06	1.11685e+06	4.65581e+06	4.59107e+06	4.30894e+06	1.12555e+06	5.78105e+06	4.6166e+06	2.07762e+06	4.94178e+06	5.07931e+06	1.11685e+06	4.65581e+06	3.13102e+06	5.81199e+06	1.56432e+06	5.47376e+06	4.66712e+06	4.32839e+06	4.56062e+06	4.3236e+06	5.13524e+06	5.2577e+06	3.90611e+06	944309	4.96066e+06	5.27998e+06	4.88931e+06	1.86753e+06	4.64002e+06	4.55715e+06	4.93254e+06	5.07157e+06	5.19035e+06	4.7123e+06	5.48515e+06	4.89236e+06	4.37333e+06	5.41827e+06	4.80232e+06	4.7675e+06
O43719	HTSF1	HIV Tat-specific factor 1 (Tat-SF1)	10	10	90.183	345	2.64213e+07	3.02703e+07	3.6698e+07	2.99448e+07	3.04407e+07	3.14815e+07	2.93183e+07	2.99406e+07	3.05507e+07	3.3212e+07	2.64213e+07	3.02703e+07	3.6698e+07	2.99448e+07	3.04407e+07	3.41954e+07	3.09428e+07	3.37293e+07	3.03333e+07	3.22725e+07	3.30489e+07	3.25082e+07	3.12705e+07	3.02787e+07	2.95161e+07	3.29551e+07	3.2946e+07	3.34523e+07	3.61402e+07	3.08935e+07	3.73292e+07	3.32903e+07	3.53719e+07	2.7616e+07	3.25826e+07	3.1837e+07	2.92149e+07	3.50619e+07	3.14226e+07	3.10373e+07	3.20473e+07	3.10588e+07	3.07994e+07
O43747	AP1G1	AP-1 complex subunit gamma-1 (Adaptor protein complex AP-1 subunit gamma-1) (Adaptor-related protein complex 1 subunit gamma-1) (Clathrin assembly protein complex 1 gamma-1 large chain) (Gamma1-adaptin) (Golgi adaptor HA1/AP1 adaptin subunit gamma-1)	10	10	8.0781	102	4.39399e+06	4.12196e+06	3.98017e+06	3.56384e+06	3.98708e+06	3.21637e+06	453675	4.29581e+06	4.03462e+06	3.27576e+06	4.39399e+06	4.12196e+06	3.98017e+06	3.56384e+06	3.98708e+06	3.99399e+06	3.4422e+06	3.936e+06	3.74907e+06	3.74413e+06	3.44578e+06	3.84007e+06	3.43529e+06	3.71956e+06	3.45583e+06	3.4465e+06	4.01926e+06	3.4465e+06	4.4393e+06	4.6973e+06	4.3233e+06	3.99372e+06	4.40253e+06	3.59859e+06	3.99565e+06	3.93082e+06	4.33229e+06	4.08527e+06	3.88909e+06	3.5155e+06	4.2188e+06	3.87832e+06	3.21547e+06
O43752	STX6	Syntaxin-6	2	2	2.0031	6	1.30824e+06	1.58659e+06	1.51596e+06	1.31506e+06	3.35365e+06	1.36806e+06	1.46696e+06	1.25009e+06	1.90571e+06	846705	1.30824e+06	1.58659e+06	1.51596e+06	1.31506e+06	3.35365e+06	1.81546e+06	1.45663e+06	550774	2.84816e+06	1.15896e+06	1.78786e+06	1.02047e+06	861864	879851	1.58187e+06	2.96994e+06	1.75398e+06	878450	1.79905e+06	1.12813e+06	2.46593e+06	1.41209e+06	3.25201e+06	673772	2.30016e+06	1.99437e+06	1.44346e+06	1.19585e+06	2.33615e+06	1.47022e+06	1.46595e+06	855673	951867
O43765	SGTA	Small glutamine-rich tetratricopeptide repeat-containing protein alpha (Alpha-SGT) (Vpu-binding protein) (UBP)	10	10	58.009	159	3.22277e+07	1.74255e+07	2.16116e+07	1.5791e+07	1.66037e+07	3.42263e+07	1.64856e+07	1.79988e+07	1.55768e+07	1.25449e+07	3.22277e+07	1.74255e+07	2.16116e+07	1.5791e+07	1.66037e+07	2.97235e+07	1.78683e+07	2.37727e+07	1.49413e+07	9.42525e+06	3.03712e+07	1.41824e+07	1.36113e+07	1.18839e+07	8.93787e+06	2.77311e+07	2.36937e+07	2.23939e+07	1.61866e+07	1.50765e+07	1.89737e+07	1.1065e+07	1.11667e+07	1.06076e+07	9.15038e+06	1.42712e+07	1.33886e+07	7.5928e+06	7.4919e+06	8.95524e+06	2.00111e+07	9.49871e+06	1.52341e+07
O43768	ENSA	Alpha-endosulfine (ARPP-19e)	6	4	10.744	93	2.30075e+07	9.46847e+06	1.72107e+07	7.3637e+06	1.35811e+07	4.12903e+07	8.6119e+06	9.81393e+06	8.33586e+06	8.46747e+06	2.30075e+07	9.46847e+06	1.72107e+07	7.3637e+06	1.35811e+07	2.19817e+07	1.14719e+07	9.44029e+06	1.3584e+07	9.35885e+06	3.16521e+07	6.60488e+06	1.1603e+07	1.22281e+07	7.4103e+06	2.27332e+07	1.50504e+07	1.17536e+07	5.91563e+06	1.71785e+07	1.78386e+07	8.1141e+06	5.6257e+06	7.95704e+06	4.90425e+06	1.1595e+07	6.14465e+06	8.04856e+06	6.76238e+06	6.89013e+06	1.92399e+07	6.05502e+06	1.19549e+07
O43776	SYNC	Asparagine--tRNA ligase, cytoplasmic (EC 6.1.1.22) (Asparaginyl-tRNA synthetase) (AsnRS) (Asparaginyl-tRNA synthetase 1)	25	25	229.58	756	7.89043e+07	8.50967e+07	8.31262e+07	8.78476e+07	9.65384e+07	8.34553e+07	8.51675e+07	9.10465e+07	8.852e+07	8.73497e+07	7.89043e+07	8.50967e+07	8.31262e+07	8.78476e+07	9.65384e+07	7.63381e+07	9.68803e+07	8.44035e+07	8.26723e+07	8.19647e+07	8.19136e+07	1.00652e+08	9.87926e+07	9.26958e+07	8.80305e+07	7.0783e+07	9.7764e+07	9.72301e+07	8.86428e+07	8.3931e+07	1.07973e+08	1.00387e+08	8.58551e+07	9.95005e+07	9.85601e+07	8.73982e+07	8.76165e+07	9.26251e+07	9.69945e+07	9.47814e+07	9.4205e+07	9.24583e+07	9.72234e+07
O43795	MYO1B	Unconventional myosin-Ib (MYH-1c) (Myosin I alpha) (MMI-alpha) (MMIa)	31	28	168.07	354	5.22526e+07	4.76674e+07	4.84435e+07	4.8794e+07	4.2407e+07	4.59226e+07	5.27219e+07	5.12376e+07	5.41891e+07	4.5999e+07	5.22526e+07	4.76674e+07	4.84435e+07	4.8794e+07	4.2407e+07	4.58176e+07	5.42493e+07	5.15404e+07	4.71809e+07	4.97433e+07	5.23578e+07	5.03469e+07	5.9344e+07	4.60756e+07	4.58939e+07	5.20646e+07	5.34098e+07	4.85073e+07	5.60535e+07	6.27538e+07	5.92577e+07	5.27329e+07	5.49075e+07	5.33173e+07	4.81322e+07	5.83893e+07	5.22345e+07	5.92577e+07	5.443e+07	5.15225e+07	5.61507e+07	5.25942e+07	5.39717e+07
O43808	PM34	Peroxisomal membrane protein PMP34 (34 kDa peroxisomal membrane protein) (Solute carrier family 25 member 17)	3	3	2.9117	16	459244	791593	1.21633e+06	992151	1.6627e+06	639773	1.60518e+06	570711	734600	1.42635e+06	459244	791593	1.21633e+06	992151	1.6627e+06	766433	2.97632e+06	591246	1.12954e+06	1.11121e+06	1.35382e+06	869243	1.44897e+06	843659	1.00621e+06	2.14241e+06	976933	1.41121e+06	851531	912585	2.04023e+06	1.06277e+06	1.63686e+06	757297	1.06927e+06	857870	727708	1.16049e+06	1.1438e+06	997046	1.50205e+06	1.08397e+06	734142
O43809	CPSF5	Cleavage and polyadenylation specificity factor subunit 5 (Cleavage and polyadenylation specificity factor 25 kDa subunit) (CPSF 25 kDa subunit) (Cleavage factor Im complex 25 kDa subunit) (CFIm25) (Nucleoside diphosphate-linked moiety X motif 21) (Nudix motif 21) (Nudix hydrolase 21) (Pre-mRNA cleavage factor Im 68 kDa subunit)	15	15	183.15	552	1.11472e+08	7.10731e+07	7.68851e+07	9.56592e+07	8.40474e+07	8.94824e+07	8.88027e+07	8.62069e+07	9.9115e+07	7.91343e+07	1.11472e+08	7.10731e+07	7.68851e+07	9.56592e+07	8.40474e+07	9.92731e+07	8.2198e+07	8.58015e+07	8.65422e+07	9.35802e+07	8.35595e+07	7.84353e+07	8.72469e+07	9.27407e+07	8.37334e+07	8.5262e+07	8.3867e+07	7.65447e+07	8.28214e+07	9.89434e+07	1.07801e+08	8.16019e+07	8.09765e+07	8.87596e+07	9.80354e+07	9.39181e+07	8.25463e+07	1.0022e+08	9.07063e+07	9.38921e+07	9.82327e+07	9.11728e+07	8.34148e+07
O43813	LANC1	Glutathione S-transferase LANCL1 (EC 2.5.1.18) (40 kDa erythrocyte membrane protein) (p40) (LanC-like protein 1)	7	7	15.099	71	7.29613e+06	5.7451e+06	5.97456e+06	5.42917e+06	2.86618e+06	7.55133e+06	5.11499e+06	5.69317e+06	4.67943e+06	3.74777e+06	7.29613e+06	5.7451e+06	5.97456e+06	5.42917e+06	2.86618e+06	9.68419e+06	5.83459e+06	7.39388e+06	4.6291e+06	4.39795e+06	9.90002e+06	4.3377e+06	4.2267e+06	5.04562e+06	1.03278e+06	7.42366e+06	6.24729e+06	6.12594e+06	3.29078e+06	3.92157e+06	4.55557e+06	4.35095e+06	847175	2.82144e+06	859120	4.93459e+06	3.91885e+06	2.42222e+06	1.58012e+06	3.46638e+06	1.83151e+06	3.0547e+06	4.23227e+06
O43815	STRN	Striatin	5	5	19.114	22	848821	3.04076e+06	3.20391e+06	3.14843e+06	2.52473e+06	2.98562e+06	2.97839e+06	2.56087e+06	2.31551e+06	3.19149e+06	848821	3.04076e+06	3.20391e+06	3.14843e+06	2.52473e+06	2.91265e+06	2.73669e+06	3.37136e+06	2.97529e+06	1.98761e+06	1.35335e+06	3.42601e+06	3.09949e+06	2.72779e+06	3.41535e+06	3.0634e+06	3.12495e+06	759768	2.83182e+06	2.06084e+06	3.25088e+06	3.03297e+06	2.1491e+06	2.1903e+06	1.88496e+06	3.2128e+06	3.20213e+06	1.46788e+06	3.72601e+06	3.77122e+06	3.19814e+06	1.11082e+06	2.93881e+06
O43818	U3IP2	U3 small nucleolar RNA-interacting protein 2 (RRP9 homolog) (U3 small nucleolar ribonucleoprotein-associated 55 kDa protein) (U3 snoRNP-associated 55 kDa protein) (U3-55K)	17	17	97.37	390	2.9553e+07	3.83547e+07	4.09001e+07	3.3884e+07	4.02644e+07	2.84534e+07	3.88928e+07	4.12445e+07	3.25082e+07	3.56031e+07	2.9553e+07	3.83547e+07	4.09001e+07	3.3884e+07	4.02644e+07	3.5208e+07	2.58902e+07	4.52903e+07	4.33191e+07	3.65635e+07	3.18613e+07	3.86724e+07	3.81188e+07	4.03789e+07	3.07333e+07	3.92476e+07	1.93738e+07	3.88901e+07	4.03398e+07	3.5811e+07	3.86295e+07	3.02116e+07	4.63672e+07	4.10478e+07	3.80133e+07	4.03146e+07	4.12875e+07	3.50692e+07	3.66777e+07	3.565e+07	4.10193e+07	3.61502e+07	3.79843e+07
O43823	AKAP8	A-kinase anchor protein 8 (AKAP-8) (A-kinase anchor protein 95 kDa) (AKAP 95)	7	7	6.5872	31	2.76472e+06	3.28099e+06	3.61083e+06	3.90719e+06	3.48928e+06	3.18906e+06	3.38893e+06	4.11996e+06	3.34297e+06	4.8883e+06	2.76472e+06	3.28099e+06	3.61083e+06	3.90719e+06	3.48928e+06	4.20507e+06	3.51697e+06	4.53258e+06	4.11254e+06	3.15476e+06	1.19014e+06	4.18124e+06	3.70284e+06	4.34101e+06	1.89491e+06	3.91994e+06	4.23579e+06	4.024e+06	4.8421e+06	3.35318e+06	1.31142e+06	3.95323e+06	3.57299e+06	616867	3.57027e+06	3.15498e+06	3.91478e+06	1.00698e+06	4.48601e+06	5.00625e+06	2.01061e+06	2.52578e+06	3.98735e+06
O43824	GTPB6	Putative GTP-binding protein 6 (Pseudoautosomal GTP-binding protein-like)	6	6	7.9434	44	5.55055e+06	1.78662e+06	1.3638e+06	790935	3.19304e+06	8.19436e+06	4.10827e+06	4.75891e+06	5.70225e+06	1.44717e+06	5.55055e+06	1.78662e+06	1.3638e+06	790935	3.19304e+06	1.8142e+06	3.17649e+06	2.40532e+06	1.29238e+06	2.56335e+06	1.02771e+06	2.44516e+06	3.79324e+06	5.41001e+06	6.15531e+06	2.28047e+06	5.74709e+06	4.76089e+06	4.60765e+06	4.29969e+06	2.57975e+06	4.02651e+06	2.15925e+06	1.69435e+06	1.24689e+06	5.99322e+06	1.31552e+06	3.8802e+06	2.11848e+06	3.7964e+06	6.24989e+06	4.01815e+06	3.64908e+06
O43837	IDH3B	Isocitrate dehydrogenase [NAD] subunit beta, mitochondrial (Isocitric dehydrogenase subunit beta) (NAD(+)-specific ICDH subunit beta)	5	5	9.8613	34	3.31919e+06	1.95062e+06	578718	2.20676e+06	1.12618e+06	1.26359e+06	1.02465e+06	1.94091e+06	2.22643e+06	2.48808e+06	3.31919e+06	1.95062e+06	578718	2.20676e+06	1.12618e+06	2.24129e+06	1.64505e+06	1.95116e+06	2.23617e+06	1.7123e+06	1.00949e+06	1.25078e+06	1.90387e+06	1.96677e+06	2.28174e+06	1.19701e+06	1.67624e+06	1.25504e+06	2.63962e+06	2.85132e+06	3.70258e+06	1.35607e+06	864197	1.7569e+06	1.45008e+06	2.27952e+06	1.45784e+06	2.38078e+06	1.83037e+06	3.09284e+06	2.23679e+06	2.48911e+06	1.95414e+06
O43847	NRDC	Nardilysin (EC 3.4.24.61) (N-arginine dibasic convertase) (NRD convertase) (NRD-C) (Nardilysin convertase)	33	33	252.85	811	8.59384e+07	9.0996e+07	7.43536e+07	8.23977e+07	8.04729e+07	9.0261e+07	9.07252e+07	1.00387e+08	9.30821e+07	9.03675e+07	8.59384e+07	9.0996e+07	7.43536e+07	8.23977e+07	8.04729e+07	8.24376e+07	9.13183e+07	9.83758e+07	8.58313e+07	9.52292e+07	7.57058e+07	8.68125e+07	9.59447e+07	9.14513e+07	9.03612e+07	7.17264e+07	1.10801e+08	9.49392e+07	8.85384e+07	9.23047e+07	7.53393e+07	9.34635e+07	7.96626e+07	9.43291e+07	8.50142e+07	8.28501e+07	8.98927e+07	1.08363e+08	9.91081e+07	8.96003e+07	7.80232e+07	8.56945e+07	9.29725e+07
O43852	CALU	Calumenin (Crocalbin) (IEF SSP 9302)	8	8	38.873	369	3.4376e+07	4.19917e+07	4.10848e+07	3.51251e+07	3.80449e+07	3.5608e+07	4.01891e+07	3.79422e+07	3.45432e+07	4.06373e+07	3.4376e+07	4.19917e+07	4.10848e+07	3.51251e+07	3.80449e+07	3.37831e+07	4.38995e+07	4.28206e+07	3.60126e+07	3.32212e+07	3.86134e+07	4.19946e+07	3.84639e+07	3.59677e+07	4.04883e+07	3.34476e+07	4.57954e+07	3.97872e+07	3.55168e+07	3.2201e+07	3.46343e+07	4.8179e+07	4.2082e+07	4.01445e+07	4.41558e+07	4.05922e+07	3.94877e+07	3.77821e+07	3.67388e+07	3.55661e+07	4.11617e+07	4.21433e+07	3.97265e+07
O43865	SAHH2	S-adenosylhomocysteine hydrolase-like protein 1 (DC-expressed AHCY-like molecule) (IP(3)Rs binding protein released with IP(3)) (IRBIT) (Putative adenosylhomocysteinase 2) (S-adenosyl-L-homocysteine hydrolase 2) (AdoHcyase 2)	24	24	107.31	506	5.36026e+07	4.40885e+07	3.86509e+07	4.59353e+07	5.23033e+07	4.79757e+07	4.45154e+07	4.04041e+07	4.69786e+07	4.16554e+07	5.36026e+07	4.40885e+07	3.86509e+07	4.59353e+07	5.23033e+07	4.63447e+07	4.81055e+07	4.54507e+07	4.61491e+07	4.61044e+07	4.14337e+07	4.52401e+07	4.61331e+07	4.54003e+07	4.64669e+07	4.42293e+07	5.19277e+07	4.36053e+07	4.69233e+07	5.37738e+07	3.94002e+07	5.37067e+07	4.46359e+07	4.90857e+07	4.66379e+07	5.03574e+07	4.83932e+07	5.48695e+07	5.32213e+07	5.00061e+07	5.39642e+07	4.42968e+07	5.16369e+07
O43913	ORC5	Origin recognition complex subunit 5	7	7	10.012	52	3.64074e+06	4.01036e+06	1.21726e+06	3.80694e+06	5.31633e+06	2.51687e+06	399739	3.68287e+06	3.29832e+06	3.86249e+06	3.64074e+06	4.01036e+06	1.21726e+06	3.80694e+06	5.31633e+06	2.54089e+06	3.92674e+06	3.66022e+06	3.57943e+06	2.66056e+06	1.19196e+06	4.79733e+06	5.76624e+06	2.93698e+06	3.68568e+06	3.31804e+06	4.3706e+06	4.29492e+06	2.56016e+06	3.04477e+06	2.66961e+06	4.33049e+06	1.40584e+06	2.75936e+06	3.33071e+06	3.61359e+06	4.06691e+06	2.34085e+06	3.44244e+06	2.70857e+06	1.6141e+06	3.67624e+06	3.86919e+06
O43920	NDUS5	NADH dehydrogenase [ubiquinone] iron-sulfur protein 5 (Complex I-15 kDa) (CI-15 kDa) (NADH-ubiquinone oxidoreductase 15 kDa subunit)	6	6	4.9387	16	2.85567e+06	2.84264e+06	1.84003e+06	3.23313e+06	1.70803e+06	2.39037e+06	1.65695e+06	1.03471e+06	4.18878e+06	2.66352e+06	2.85567e+06	2.84264e+06	1.84003e+06	3.23313e+06	1.70803e+06	2.92215e+06	1.13866e+06	1.26877e+06	1.51996e+06	2.50243e+06	3.27327e+06	468471	1.77489e+06	2.78742e+06	3.17979e+06	3.87187e+06	2.35697e+06	828246	1.19072e+06	1.94373e+06	4.16851e+06	1.21069e+06	3.57547e+06	2.47964e+06	2.74886e+06	2.98956e+06	2.43434e+06	1.45996e+06	2.45518e+06	2.38524e+06	3.33973e+06	1.37167e+06	969781
O43929	ORC4	Origin recognition complex subunit 4	6	6	12.834	82	8.50925e+06	6.7666e+06	8.62743e+06	7.79382e+06	4.58122e+06	7.38415e+06	7.92951e+06	7.59227e+06	7.14994e+06	5.73833e+06	8.50925e+06	6.7666e+06	8.62743e+06	7.79382e+06	4.58122e+06	6.05544e+06	6.35782e+06	7.57282e+06	6.72592e+06	5.95595e+06	8.46278e+06	7.75556e+06	7.02467e+06	7.17327e+06	7.78626e+06	8.74847e+06	6.88727e+06	5.28034e+06	6.89109e+06	6.41448e+06	9.93577e+06	7.4665e+06	6.71102e+06	7.43242e+06	6.54835e+06	7.284e+06	6.79103e+06	8.72667e+06	6.53248e+06	6.80564e+06	8.58746e+06	8.51102e+06	7.20616e+06
O60216	RAD21	Double-strand-break repair protein rad21 homolog (hHR21) (Nuclear matrix protein 1) (NXP-1) (SCC1 homolog) [Cleaved into: 64-kDa C-terminal product (64-kDa carboxy-terminal product) (65-kDa carboxy-terminal product)]	17	17	75.272	298	2.45718e+07	2.20061e+07	2.40244e+07	2.58507e+07	2.94609e+07	2.0275e+07	2.46674e+07	2.38933e+07	2.26342e+07	2.53415e+07	2.45718e+07	2.20061e+07	2.40244e+07	2.58507e+07	2.94609e+07	2.13318e+07	2.22207e+07	2.69354e+07	2.64965e+07	2.37003e+07	2.49978e+07	2.20458e+07	2.21392e+07	2.13925e+07	2.39148e+07	2.5109e+07	2.11375e+07	2.12757e+07	2.80578e+07	2.13185e+07	2.56686e+07	2.32963e+07	2.75567e+07	2.41313e+07	2.52784e+07	2.37052e+07	2.07585e+07	2.47616e+07	2.67234e+07	2.5874e+07	2.21177e+07	3.00946e+07	2.41196e+07
O60220	TIM8A	Mitochondrial import inner membrane translocase subunit Tim8 A (Deafness dystonia protein 1) (X-linked deafness dystonia protein)	4	4	11.202	67	9.26976e+06	5.53864e+06	3.99787e+06	4.06212e+06	5.41676e+06	1.5645e+07	4.68689e+06	1.96909e+06	2.50521e+06	4.73489e+06	9.26976e+06	5.53864e+06	3.99787e+06	4.06212e+06	5.41676e+06	1.1974e+07	1.51145e+06	6.67437e+06	962549	4.46491e+06	8.02684e+06	4.6529e+06	4.31043e+06	6.29685e+06	4.17516e+06	8.93601e+06	5.43067e+06	4.92605e+06	4.71361e+06	4.96169e+06	2.92357e+06	6.75255e+06	3.00222e+06	3.99012e+06	4.96479e+06	1.30643e+06	4.60605e+06	2.84481e+06	3.43672e+06	4.05059e+06	2.37024e+06	2.97117e+06	5.05647e+06
O60231	DHX16	Pre-mRNA-splicing factor ATP-dependent RNA helicase DHX16 (EC 3.6.4.13) (ATP-dependent RNA helicase #3) (DEAH-box protein 16)	22	21	57.195	356	2.27238e+07	2.07686e+07	2.40978e+07	2.64433e+07	2.66402e+07	2.32093e+07	2.12934e+07	1.68717e+07	2.30442e+07	2.58902e+07	2.27238e+07	2.07686e+07	2.40978e+07	2.64433e+07	2.66402e+07	2.08032e+07	1.96551e+07	1.47622e+07	2.4158e+07	2.46059e+07	2.14118e+07	2.09915e+07	1.95045e+07	2.36724e+07	2.66402e+07	2.25762e+07	1.80151e+07	1.81303e+07	2.31402e+07	2.28486e+07	2.40378e+07	1.88845e+07	2.34421e+07	2.13007e+07	2.19848e+07	2.50082e+07	2.00709e+07	2.26514e+07	2.20687e+07	2.1625e+07	2.06681e+07	2.8487e+07	1.85549e+07
O60256	KPRB	Phosphoribosyl pyrophosphate synthase-associated protein 2 (PRPP synthase-associated protein 2) (41 kDa phosphoribosypyrophosphate synthetase-associated protein) (PAP41)	16	15	97.502	443	2.91158e+07	3.02682e+07	3.01802e+07	3.08999e+07	3.92476e+07	2.88566e+07	3.30948e+07	2.89468e+07	3.02934e+07	3.58209e+07	2.91158e+07	3.02682e+07	3.01802e+07	3.08999e+07	3.92476e+07	3.3265e+07	3.00362e+07	2.51421e+07	3.46079e+07	3.28844e+07	3.2551e+07	2.70852e+07	3.05718e+07	3.33781e+07	3.3573e+07	3.38323e+07	3.57664e+07	2.92331e+07	3.16961e+07	2.90292e+07	3.59229e+07	3.22322e+07	3.30077e+07	3.01656e+07	3.30009e+07	3.54775e+07	2.95858e+07	3.29803e+07	3.30833e+07	3.05464e+07	3.29049e+07	3.15099e+07	2.69971e+07
O60264	SMCA5	SWI/SNF-related matrix-associated actin-dependent regulator of chromatin subfamily A member 5 (SWI/SNF-related matrix-associated actin-dependent regulator of chromatin A5) (EC 3.6.4.-) (Sucrose nonfermenting protein 2 homolog) (hSNF2H)	66	48	323.31	2517	1.94029e+08	2.57786e+08	2.51276e+08	2.38019e+08	2.51642e+08	1.53685e+08	2.39674e+08	2.44405e+08	2.39774e+08	2.07811e+08	1.94029e+08	2.57786e+08	2.51276e+08	2.38019e+08	2.51642e+08	2.01555e+08	2.61911e+08	2.53358e+08	2.24992e+08	2.49835e+08	1.85212e+08	2.35361e+08	2.50598e+08	2.56077e+08	2.60318e+08	1.96234e+08	1.08281e+08	2.65512e+08	2.43172e+08	2.36982e+08	2.37837e+08	1.90036e+08	2.90065e+08	2.77844e+08	2.48936e+08	2.47577e+08	2.44524e+08	2.58753e+08	2.48402e+08	2.62474e+08	2.52096e+08	2.67433e+08	2.45747e+08
O60271	JIP4	C-Jun-amino-terminal kinase-interacting protein 4 (JIP-4) (JNK-interacting protein 4) (Cancer/testis antigen 89) (CT89) (Human lung cancer oncogene 6 protein) (HLC-6) (JNK-associated leucine-zipper protein) (JLP) (Mitogen-activated protein kinase 8-interacting protein 4) (Proliferation-inducing protein 6) (Protein highly expressed in testis) (PHET) (Sperm surface protein) (Sperm-associated antige…	23	22	63.523	247	2.13066e+07	1.48844e+07	1.87502e+07	2.01573e+07	2.06795e+07	1.89055e+07	1.97754e+07	1.80201e+07	2.03977e+07	2.15025e+07	2.13066e+07	1.48844e+07	1.87502e+07	2.01573e+07	2.06795e+07	1.85318e+07	1.64001e+07	1.69303e+07	1.71048e+07	1.90198e+07	1.90304e+07	1.83274e+07	1.65485e+07	1.64673e+07	1.93174e+07	2.05381e+07	1.89566e+07	1.62541e+07	2.0521e+07	1.91867e+07	2.36658e+07	1.81228e+07	2.13096e+07	1.84217e+07	1.928e+07	2.00973e+07	1.70161e+07	2.01127e+07	2.07283e+07	1.98454e+07	2.06982e+07	2.01266e+07	1.69068e+07
O60282	KIF5C	Kinesin heavy chain isoform 5C (Kinesin heavy chain neuron-specific 2)	24	14	54.895	89	7.43757e+06	1.00083e+07	1.12389e+07	1.09189e+06	1.15069e+07	9.17006e+06	9.10041e+06	1.12569e+07	1.08877e+07	8.13494e+06	7.43757e+06	1.00083e+07	1.12389e+07	1.09189e+06	1.15069e+07	8.50512e+06	1.08862e+07	1.15597e+07	1.01741e+07	1.45693e+06	1.02897e+07	1.2805e+07	1.14029e+07	7.76794e+06	8.96517e+06	7.25528e+06	1.41275e+07	9.18342e+06	8.79651e+06	2.24798e+06	8.90386e+06	1.11242e+07	8.1434e+06	1.04848e+07	732617	1.0743e+07	1.07423e+07	7.51166e+06	8.25365e+06	9.14721e+06	1.23542e+07	3.7348e+06	9.28455e+06
O60287	NPA1P	Nucleolar pre-ribosomal-associated protein 1 (Nucleolar protein 254 kDa) (URB1 ribosome biogenesis 1 homolog)	13	13	17.482	49	5.06243e+06	5.23551e+06	5.44764e+06	4.82735e+06	3.33996e+06	855673	1.40146e+06	4.21062e+06	4.31431e+06	5.13097e+06	5.06243e+06	5.23551e+06	5.44764e+06	4.82735e+06	3.33996e+06	5.19395e+06	5.03235e+06	891021	4.27739e+06	4.76518e+06	3.24368e+06	4.79766e+06	4.65968e+06	4.62044e+06	4.58058e+06	1.80092e+06	5.37823e+06	3.4118e+06	4.8866e+06	5.11074e+06	2.04519e+06	4.44268e+06	4.46646e+06	5.37599e+06	4.72637e+06	4.17487e+06	6.84681e+06	4.63616e+06	4.96651e+06	4.61916e+06	4.58281e+06	4.6166e+06	5.32925e+06
O60294	TYW4	tRNA wybutosine-synthesizing protein 4 (tRNA yW-synthesizing protein 4) (EC 2.1.1.290) (EC 2.3.1.231) (Leucine carboxyl methyltransferase 2) (tRNA(Phe) (7-(3-amino-3-(methoxycarbonyl)propyl)wyosine(37)-N)-methoxycarbonyltransferase) (tRNA(Phe) (7-(3-amino-3-carboxypropyl)wyosine(37)-O)-methyltransferase)	8	8	35.451	57	7.58859e+06	5.07368e+06	4.84042e+06	4.89576e+06	1.9397e+06	1.00426e+06	2.91285e+06	4.10201e+06	6.06846e+06	5.8439e+06	7.58859e+06	5.07368e+06	4.84042e+06	4.89576e+06	1.9397e+06	2.47638e+06	604843	4.99378e+06	7.25629e+06	5.36669e+06	3.73869e+06	4.97788e+06	5.64797e+06	1.8603e+06	5.13773e+06	4.18878e+06	6.46492e+06	3.80931e+06	5.52598e+06	7.18621e+06	2.57582e+06	5.82005e+06	2.29936e+06	6.1183e+06	1.54449e+06	5.21487e+06	6.00819e+06	5.27961e+06	1.01017e+07	5.35851e+06	5.54748e+06	4.08839e+06	4.16187e+06
O60306	AQR	RNA helicase aquarius (EC 3.6.4.13) (Intron-binding protein of 160 kDa) (IBP160)	17	17	23.723	109	8.4335e+06	9.47635e+06	1.17887e+07	1.15053e+07	2.14895e+06	8.04578e+06	7.92951e+06	7.08237e+06	8.8534e+06	1.21563e+07	8.4335e+06	9.47635e+06	1.17887e+07	1.15053e+07	2.14895e+06	9.56809e+06	9.36469e+06	6.82738e+06	1.18321e+07	8.80566e+06	1.28788e+07	9.59998e+06	1.02038e+07	8.97077e+06	1.52679e+07	1.51268e+07	7.81763e+06	8.87429e+06	1.09361e+07	1.1013e+07	1.0487e+07	7.59859e+06	1.27607e+07	9.95645e+06	8.32201e+06	1.18789e+07	1.14568e+07	9.50266e+06	9.43767e+06	9.43048e+06	1.23679e+07	1.27536e+07	7.27593e+06
O60313	OPA1	Dynamin-like 120 kDa protein, mitochondrial (EC 3.6.5.5) (Optic atrophy protein 1) [Cleaved into: Dynamin-like 120 kDa protein, form S1]	42	42	144.83	684	4.96503e+07	5.55545e+07	5.4672e+07	5.77293e+07	5.911e+07	4.63415e+07	5.33284e+07	5.48695e+07	5.08625e+07	5.51172e+07	4.96503e+07	5.55545e+07	5.4672e+07	5.77293e+07	5.911e+07	5.27658e+07	4.86454e+07	5.02737e+07	5.10958e+07	4.77005e+07	5.61273e+07	5.59642e+07	5.65883e+07	5.62832e+07	4.85309e+07	4.76344e+07	4.41558e+07	5.19997e+07	4.82793e+07	5.25359e+07	5.46948e+07	5.89791e+07	5.19961e+07	5.506e+07	5.9065e+07	5.78014e+07	5.48542e+07	5.40616e+07	5.15261e+07	4.9304e+07	5.17803e+07	5.33543e+07	5.73623e+07
O60341	KDM1A	Lysine-specific histone demethylase 1A (EC 1.14.99.66) (BRAF35-HDAC complex protein BHC110) (Flavin-containing amine oxidase domain-containing protein 2) ([histone H3]-dimethyl-L-lysine(4) FAD-dependent demethylase 1A)	31	31	206.88	783	4.75058e+07	6.20015e+07	5.18629e+07	5.60496e+07	6.122e+07	5.55198e+07	5.27073e+07	5.96575e+07	5.54583e+07	4.79857e+07	4.75058e+07	6.20015e+07	5.18629e+07	5.60496e+07	6.122e+07	5.39007e+07	5.72352e+07	5.62988e+07	4.30169e+07	5.20213e+07	5.25796e+07	5.96782e+07	6.7909e+07	5.79538e+07	5.31549e+07	4.79757e+07	6.27451e+07	5.80463e+07	5.23723e+07	5.16835e+07	5.5937e+07	6.11267e+07	5.48657e+07	6.13942e+07	5.92947e+07	4.74301e+07	5.69424e+07	5.97651e+07	5.81631e+07	5.45812e+07	5.58402e+07	6.42191e+07	6.10632e+07
O60427	FADS1	Acyl-CoA (8-3)-desaturase (EC 1.14.19.44) (Delta(5) fatty acid desaturase) (D5D) (Delta(5) desaturase) (Delta-5 desaturase) (Fatty acid desaturase 1)	8	8	27.173	38	1.89767e+06	1.43598e+06	6.16855e+06	6.22611e+06	1.74513e+06	8.35495e+06	7.76417e+06	1.20732e+07	6.83495e+06	6.11279e+06	1.89767e+06	1.43598e+06	6.16855e+06	6.22611e+06	1.74513e+06	5.95389e+06	6.91118e+06	6.75863e+06	4.31581e+06	8.28115e+06	5.12813e+06	6.33406e+06	5.9928e+06	6.57518e+06	1.3157e+06	2.91346e+06	8.46043e+06	6.52977e+06	3.12062e+06	6.38741e+06	1.13984e+06	5.32555e+06	5.66718e+06	5.65737e+06	563673	5.34367e+06	6.21232e+06	6.32617e+06	4.54863e+06	759768	5.93082e+06	7.15837e+06	5.56674e+06
O60443	GSDME	Gasdermin-E (Inversely correlated with estrogen receptor expression 1) (ICERE-1) (Non-syndromic hearing impairment protein 5) [Cleaved into: Gasdermin-E, N-terminal (GSDME-NT); Gasdermin-E, C-terminal (GSDME-CT)]	8	8	11.674	14	2.43232e+06	8.14792e+06	7.53199e+06	6.77129e+06	3.04793e+06	7.66046e+06	8.56072e+06	8.73696e+06	2.41451e+06	8.30702e+06	2.43232e+06	8.14792e+06	7.53199e+06	6.77129e+06	3.04793e+06	7.44428e+06	8.4224e+06	8.98197e+06	7.85947e+06	8.2365e+06	5.42842e+06	8.94159e+06	7.63131e+06	7.34484e+06	7.17079e+06	7.555e+06	1.10092e+07	6.82407e+06	1.04662e+06	2.10268e+06	6.52389e+06	1.08726e+07	7.47375e+06	2.09497e+06	7.92456e+06	6.65727e+06	8.61488e+06	6.94961e+06	7.43396e+06	6.966e+06	7.25377e+06	7.62973e+06	7.42315e+06
O60488	ACSL4	Long-chain-fatty-acid--CoA ligase 4 (EC 6.2.1.3) (Arachidonate--CoA ligase) (EC 6.2.1.15) (Long-chain acyl-CoA synthetase 4) (LACS 4)	4	2	2.3102	12	1.51292e+06	687929	577035	2.63999e+06	1.60607e+06	1.51848e+06	2.02853e+06	1.52481e+06	4.62525e+06	639241	1.51292e+06	687929	577035	2.63999e+06	1.60607e+06	1.86339e+06	1.18208e+06	1.31734e+06	4.76287e+06	1.20308e+06	2.42541e+06	540599	851354	1.58637e+06	541875	1.03715e+06	1.74706e+06	1.07963e+06	420428	1.74476e+06	1.39062e+06	1.34344e+06	1.04379e+06	1.07634e+06	1.18561e+06	1.37719e+06	1.82315e+06	2.1675e+06	884621	1.07366e+06	1.26009e+06	1.46544e+06	754102
O60493	SNX3	Sorting nexin-3 (Protein SDP3)	8	7	12.851	89	8.4951e+06	1.14631e+07	1.3765e+07	1.31485e+07	1.232e+07	1.15037e+07	1.28824e+07	1.42435e+07	1.42702e+07	1.90436e+07	8.4951e+06	1.14631e+07	1.3765e+07	1.31485e+07	1.232e+07	1.20247e+07	1.15237e+07	1.03068e+07	1.84459e+07	1.345e+07	1.69502e+07	7.68652e+06	1.09028e+07	1.45226e+07	1.89055e+07	1.24773e+07	1.24764e+07	9.28712e+06	1.68075e+07	1.23937e+07	2.35398e+07	1.17952e+07	1.60237e+07	1.56993e+07	1.9495e+07	1.1108e+07	9.57539e+06	1.6922e+07	1.82868e+07	8.81666e+06	1.06062e+07	9.71983e+06	1.02477e+07
O60502	OGA	Protein O-GlcNAcase (OGA) (EC 3.2.1.169) (Beta-N-acetylglucosaminidase) (Beta-N-acetylhexosaminidase) (Beta-hexosaminidase) (Meningioma-expressed antigen 5) (N-acetyl-beta-D-glucosaminidase) (N-acetyl-beta-glucosaminidase) (Nuclear cytoplasmic O-GlcNAcase and acetyltransferase) (NCOAT)	17	17	24.611	210	1.17609e+07	9.84323e+06	1.02399e+07	1.07133e+07	1.67609e+07	1.10367e+07	8.68624e+06	8.47393e+06	8.56606e+06	1.30958e+07	1.17609e+07	9.84323e+06	1.02399e+07	1.07133e+07	1.67609e+07	9.62997e+06	8.48569e+06	9.43767e+06	1.40309e+07	1.00863e+07	1.20623e+07	1.04572e+07	1.0108e+07	1.10252e+07	1.16272e+07	9.93577e+06	1.00661e+07	8.92178e+06	6.95877e+06	9.24089e+06	1.52183e+07	1.15822e+07	1.1221e+07	1.11227e+07	1.17952e+07	1.1491e+07	1.04819e+07	1.1221e+07	1.21529e+07	9.28262e+06	9.13327e+06	8.6706e+06	1.04819e+07
O60506	HNRPQ	Heterogeneous nuclear ribonucleoprotein Q (hnRNP Q) (Glycine- and tyrosine-rich RNA-binding protein) (GRY-RBP) (NS1-associated protein 1) (Synaptotagmin-binding, cytoplasmic RNA-interacting protein)	41	34	323.31	2359	3.99688e+08	5.41768e+08	4.97872e+08	4.79515e+08	5.2626e+08	4.37862e+08	5.05242e+08	4.95428e+08	4.73635e+08	4.81914e+08	3.99688e+08	5.41768e+08	4.97872e+08	4.79515e+08	5.2626e+08	4.5893e+08	5.49674e+08	4.99151e+08	4.85098e+08	4.94879e+08	4.0395e+08	4.95531e+08	5.39931e+08	5.13931e+08	4.52079e+08	4.29624e+08	3.3577e+08	5.51391e+08	4.98908e+08	4.20375e+08	4.68606e+08	4.49423e+08	5.15715e+08	5.3468e+08	5.14038e+08	5.30104e+08	5.32129e+08	5.16646e+08	5.29516e+08	5.51353e+08	4.99324e+08	5.09074e+08	5.30471e+08
O60508	PRP17	Pre-mRNA-processing factor 17 (Cell division cycle 40 homolog) (EH-binding protein 3) (Ehb3) (PRP17 homolog) (hPRP17)	9	9	28.334	118	7.99408e+06	7.81655e+06	9.09789e+06	9.0119e+06	8.66039e+06	9.66407e+06	8.12987e+06	8.01294e+06	8.68142e+06	8.06588e+06	7.99408e+06	7.81655e+06	9.09789e+06	9.0119e+06	8.66039e+06	8.29264e+06	7.70359e+06	8.90139e+06	9.16815e+06	9.0595e+06	9.87466e+06	7.6218e+06	9.32583e+06	8.17734e+06	8.1293e+06	8.79773e+06	5.00278e+06	9.20955e+06	7.22667e+06	8.673e+06	8.30012e+06	5.98077e+06	1.20941e+07	1.07498e+07	8.47041e+06	8.20004e+06	8.06867e+06	9.59133e+06	9.04695e+06	8.3428e+06	9.45404e+06	8.8663e+06	8.14679e+06
O60518	RNBP6	Ran-binding protein 6 (RanBP6)	10	7	9.8462	32	1.89649e+06	4.65194e+06	7.93941e+06	5.61946e+06	2.75095e+06	9.23576e+06	5.45406e+06	5.60818e+06	5.17849e+06	1.76581e+06	1.89649e+06	4.65194e+06	7.93941e+06	5.61946e+06	2.75095e+06	7.24824e+06	6.4488e+06	1.75471e+06	7.15688e+06	6.41714e+06	1.85514e+06	5.94811e+06	641016	5.62297e+06	4.54107e+06	3.07616e+06	4.65678e+06	5.05297e+06	5.63311e+06	6.0588e+06	2.82712e+06	4.89949e+06	6.75161e+06	5.1767e+06	6.27899e+06	7.07157e+06	7.70252e+06	6.64022e+06	5.83783e+06	5.69317e+06	3.59934e+06	5.00764e+06	4.43284e+06
O60524	NEMF	Nuclear export mediator factor NEMF (Antigen NY-CO-1) (Serologically defined colon cancer antigen 1)	10	10	17.86	105	9.18215e+06	1.11822e+07	1.04892e+07	9.40763e+06	2.39883e+06	8.79468e+06	1.00153e+07	9.09789e+06	1.43983e+07	1.15053e+07	9.18215e+06	1.11822e+07	1.04892e+07	9.40763e+06	2.39883e+06	8.75879e+06	1.1487e+07	1.07319e+07	1.17593e+07	1.18797e+07	8.14566e+06	9.45339e+06	9.59133e+06	1.26989e+07	1.26278e+07	7.60649e+06	1.19981e+07	1.0078e+07	9.85552e+06	1.24427e+07	1.68693e+07	9.66541e+06	9.39785e+06	1.06179e+07	1.03011e+07	1.14838e+07	6.47792e+06	1.33284e+07	1.24816e+07	1.10757e+07	1.09142e+07	1.18337e+07	9.91101e+06
O60563	CCNT1	Cyclin-T1 (CycT1) (Cyclin-T)	4	4	15.755	49	5.60157e+06	3.83927e+06	749153	1.23527e+06	2.65946e+06	4.86059e+06	5.4658e+06	5.30014e+06	5.10154e+06	3.79719e+06	5.60157e+06	3.83927e+06	749153	1.23527e+06	2.65946e+06	1.91299e+06	1.61769e+06	1.16113e+06	5.30639e+06	5.05752e+06	5.26353e+06	4.30744e+06	405235	5.19323e+06	5.54824e+06	4.81032e+06	6.0207e+06	3.93791e+06	1.97251e+06	2.29745e+06	4.54233e+06	4.98997e+06	4.34553e+06	4.86565e+06	3.95131e+06	5.94852e+06	4.3879e+06	5.52062e+06	1.0931e+06	5.52905e+06	5.15771e+06	1.8181e+06	4.18327e+06
O60568	PLOD3	Multifunctional procollagen lysine hydroxylase and glycosyltransferase LH3 [Includes: Procollagen-lysine,2-oxoglutarate 5-dioxygenase 3 (EC 1.14.11.4) (Lysyl hydroxylase 3) (LH3); Procollagen glycosyltransferase (EC 2.4.1.50) (EC 2.4.1.66) (Galactosylhydroxylysine-glucosyltransferase) (Procollagen galactosyltransferase) (Procollagen glucosyltransferase)]	14	14	33.52	200	1.19102e+07	9.7888e+06	1.01572e+07	1.09718e+07	1.03829e+07	9.26847e+06	9.07962e+06	9.24601e+06	8.69467e+06	1.21142e+07	1.19102e+07	9.7888e+06	1.01572e+07	1.09718e+07	1.03829e+07	9.22809e+06	8.9323e+06	8.93849e+06	1.09901e+07	1.00111e+07	1.31613e+07	8.58806e+06	8.0324e+06	1.19119e+07	9.91513e+06	1.27669e+07	9.10483e+06	7.08482e+06	9.98063e+06	1.06327e+07	1.04037e+07	7.32857e+06	1.03778e+07	9.68352e+06	9.96128e+06	1.08448e+07	1.11659e+07	8.33124e+06	9.35561e+06	9.1726e+06	9.0094e+06	1.12779e+07	8.70492e+06
O60573	IF4E2	Eukaryotic translation initiation factor 4E type 2 (eIF-4E type 2) (eIF4E type 2) (Eukaryotic translation initiation factor 4E homologous protein) (Eukaryotic translation initiation factor 4E-like 3) (eIF4E-like protein 4E-LP) (mRNA cap-binding protein 4EHP) (h4EHP) (mRNA cap-binding protein type 3)	6	6	17.55	68	5.84836e+06	5.11747e+06	4.63873e+06	5.90866e+06	4.83807e+06	5.11393e+06	5.39204e+06	3.34205e+06	6.07773e+06	5.44575e+06	5.84836e+06	5.11747e+06	4.63873e+06	5.90866e+06	4.83807e+06	6.40071e+06	4.215e+06	4.5717e+06	5.85404e+06	6.56653e+06	5.30345e+06	4.88017e+06	4.01509e+06	4.98409e+06	5.73157e+06	7.5461e+06	2.68334e+06	4.27028e+06	6.17668e+06	4.92605e+06	5.78626e+06	4.61468e+06	6.20586e+06	6.29293e+06	5.75546e+06	6.246e+06	5.72959e+06	4.52379e+06	5.58993e+06	5.58219e+06	5.58258e+06	5.78025e+06	4.31461e+06
O60610	DIAP1	Protein diaphanous homolog 1 (Diaphanous-related formin-1) (DRF1)	27	27	103.78	497	2.09726e+07	2.98391e+07	2.98081e+07	3.05634e+07	3.1158e+07	2.38933e+07	2.77503e+07	2.83393e+07	2.98971e+07	3.10804e+07	2.09726e+07	2.98391e+07	2.98081e+07	3.05634e+07	3.1158e+07	2.5944e+07	2.9553e+07	2.68143e+07	3.02095e+07	2.8353e+07	2.35219e+07	2.68106e+07	2.85582e+07	2.65646e+07	2.69466e+07	2.58991e+07	2.74328e+07	2.85048e+07	2.86593e+07	2.68292e+07	2.6072e+07	3.01259e+07	2.79298e+07	2.93346e+07	2.87887e+07	2.68999e+07	3.20495e+07	2.54577e+07	2.87847e+07	2.88426e+07	2.79879e+07	2.8719e+07	2.97132e+07
O60664	PLIN3	Perilipin-3 (47 kDa mannose 6-phosphate receptor-binding protein) (47 kDa MPR-binding protein) (Cargo selection protein TIP47) (Mannose-6-phosphate receptor-binding protein 1) (Placental protein 17) (PP17)	17	17	220.71	426	2.70046e+07	2.98805e+07	2.8163e+07	2.77849e+07	3.02787e+07	2.59962e+07	2.61336e+07	3.14968e+07	2.64305e+07	2.70552e+07	2.70046e+07	2.98805e+07	2.8163e+07	2.77849e+07	3.02787e+07	2.63829e+07	3.07568e+07	3.56352e+07	2.62425e+07	2.51403e+07	3.07504e+07	3.3081e+07	2.38717e+07	2.79472e+07	2.9357e+07	2.82726e+07	3.21407e+07	3.11451e+07	3.18811e+07	2.20275e+07	2.8483e+07	3.42785e+07	2.96494e+07	2.78004e+07	3.11623e+07	3.17598e+07	3.41741e+07	2.48372e+07	2.35202e+07	2.72433e+07	3.13856e+07	2.82941e+07	2.97895e+07
O60678	ANM3	Protein arginine N-methyltransferase 3 (EC 2.1.1.-) (Heterogeneous nuclear ribonucleoprotein methyltransferase-like protein 3)	14	14	27.828	183	1.09021e+07	1.19069e+07	1.07557e+07	1.23029e+07	1.17593e+07	1.29981e+07	1.28842e+07	1.16627e+07	1.05519e+07	1.39224e+07	1.09021e+07	1.19069e+07	1.07557e+07	1.23029e+07	1.17593e+07	1.05761e+07	1.19061e+07	1.15029e+07	1.0657e+07	1.10757e+07	1.14647e+07	1.08448e+07	1.26681e+07	1.14077e+07	1.02158e+07	1.14528e+07	1.46216e+07	1.17422e+07	9.24794e+06	1.3018e+07	1.33016e+07	1.47734e+07	1.11768e+07	1.21698e+07	1.02612e+07	1.36236e+07	1.01438e+07	1.45731e+07	1.30976e+07	1.0835e+07	1.19276e+07	1.3551e+07	1.19723e+07
O60684	IMA7	Importin subunit alpha-7 (Karyopherin subunit alpha-6)	25	20	323.31	712	6.60978e+07	7.41683e+07	7.28336e+07	6.68674e+07	7.49487e+07	7.28992e+07	7.54857e+07	7.62535e+07	7.12655e+07	7.04648e+07	6.60978e+07	7.41683e+07	7.28336e+07	6.68674e+07	7.49487e+07	7.63064e+07	8.0551e+07	8.05287e+07	7.0896e+07	7.28033e+07	7.22904e+07	7.76186e+07	8.55165e+07	7.70131e+07	6.82441e+07	6.43662e+07	7.72965e+07	7.88168e+07	6.89908e+07	6.32473e+07	6.09913e+07	7.96571e+07	8.05622e+07	7.79043e+07	7.40861e+07	6.89239e+07	8.02835e+07	7.50059e+07	7.67839e+07	7.0499e+07	7.75165e+07	7.67307e+07	8.11282e+07
O60701	UGDH	UDP-glucose 6-dehydrogenase (UDP-Glc dehydrogenase) (UDP-GlcDH) (UDPGDH) (EC 1.1.1.22)	31	31	242.69	785	7.78935e+07	7.61901e+07	7.20003e+07	7.45084e+07	7.04453e+07	7.88223e+07	7.77694e+07	7.83973e+07	7.70558e+07	7.21152e+07	7.78935e+07	7.61901e+07	7.20003e+07	7.45084e+07	7.04453e+07	7.09697e+07	7.59686e+07	7.37224e+07	7.14683e+07	8.09036e+07	7.86585e+07	7.70772e+07	7.86913e+07	7.35234e+07	8.01278e+07	7.43124e+07	8.27984e+07	7.47412e+07	7.71627e+07	7.70878e+07	7.47826e+07	8.06348e+07	7.26722e+07	7.56795e+07	7.89152e+07	7.96074e+07	7.69544e+07	8.03726e+07	8.41873e+07	7.79854e+07	7.72697e+07	8.17945e+07	8.10439e+07
O60716	CTND1	Catenin delta-1 (Cadherin-associated Src substrate) (CAS) (p120 catenin) (p120(ctn)) (p120(cas))	21	21	130.94	403	2.91946e+07	2.84081e+07	2.82883e+07	2.87309e+07	2.88287e+07	2.8487e+07	2.84278e+07	2.51612e+07	3.14379e+07	2.63044e+07	2.91946e+07	2.84081e+07	2.82883e+07	2.87309e+07	2.88287e+07	2.63738e+07	2.72982e+07	2.77984e+07	2.56046e+07	2.60793e+07	2.55213e+07	2.60829e+07	2.89007e+07	2.97379e+07	2.91158e+07	2.28565e+07	2.951e+07	2.43581e+07	2.76275e+07	2.79143e+07	2.63372e+07	2.60215e+07	2.70608e+07	3.07056e+07	2.86156e+07	2.85048e+07	2.59476e+07	3.11278e+07	2.83727e+07	2.85364e+07	3.19055e+07	2.96885e+07	2.55567e+07
O60739	EIF1B	Eukaryotic translation initiation factor 1b (eIF1b) (Protein translation factor SUI1 homolog GC20)	5	2	170.73	166	1.63615e+07	4.14739e+07	2.26169e+07	1.7125e+07	2.59602e+07	2.69728e+07	3.86938e+07	3.33088e+07	1.47878e+07	7.8133e+06	1.63615e+07	4.14739e+07	2.26169e+07	1.7125e+07	2.59602e+07	3.20029e+07	3.75654e+07	3.07952e+07	9.1143e+06	1.50817e+07	2.30714e+07	3.33874e+07	3.28184e+07	1.39542e+07	1.35887e+07	2.73645e+07	4.2996e+07	3.7845e+07	1.70646e+07	3.084e+07	1.81316e+07	2.98039e+07	2.51822e+07	758032	1.6832e+07	2.5069e+07	4.21667e+07	2.14578e+07	1.33886e+07	1.65749e+07	2.54754e+07	3.24519e+07	3.16214e+07
O60749	SNX2	Sorting nexin-2 (Transformation-related gene 9 protein) (TRG-9)	17	16	182.24	493	5.07287e+07	3.95644e+07	4.68193e+07	4.67739e+07	4.35962e+07	4.99506e+07	4.09171e+07	4.6274e+07	4.61619e+07	4.241e+07	5.07287e+07	3.95644e+07	4.68193e+07	4.67739e+07	4.35962e+07	4.4214e+07	4.19626e+07	4.29513e+07	4.31782e+07	4.40213e+07	5.21658e+07	4.09483e+07	4.13476e+07	4.71776e+07	4.44814e+07	4.64669e+07	4.50586e+07	4.15516e+07	4.39147e+07	5.14226e+07	5.67257e+07	4.29365e+07	5.02423e+07	4.61683e+07	5.02876e+07	4.87129e+07	3.84585e+07	4.39177e+07	4.77435e+07	4.82826e+07	5.23614e+07	4.93655e+07	4.26754e+07
O60762	DPM1	Dolichol-phosphate mannosyltransferase subunit 1 (EC 2.4.1.83) (Dolichol-phosphate mannose synthase subunit 1) (DPM synthase subunit 1) (Dolichyl-phosphate beta-D-mannosyltransferase subunit 1) (Mannose-P-dolichol synthase subunit 1) (MPD synthase subunit 1)	7	7	10.306	127	9.56146e+06	9.87329e+06	8.48569e+06	1.0403e+07	1.06918e+07	1.00132e+07	9.4246e+06	1.07311e+07	1.01812e+07	9.51123e+06	9.56146e+06	9.87329e+06	8.48569e+06	1.0403e+07	1.06918e+07	9.73872e+06	8.19493e+06	9.29807e+06	1.12381e+07	1.05431e+07	9.61197e+06	6.8288e+06	1.08103e+07	1.14069e+07	1.27846e+07	9.05762e+06	1.14362e+07	1.0299e+07	7.78626e+06	1.13407e+07	9.30065e+06	9.11619e+06	8.39268e+06	1.0041e+07	8.99318e+06	1.29523e+07	8.49923e+06	9.95645e+06	8.38628e+06	1.0604e+07	1.05198e+07	9.49213e+06	8.24507e+06
O60763	USO1	General vesicular transport factor p115 (Protein USO1 homolog) (Transcytosis-associated protein) (TAP) (Vesicle-docking protein)	24	23	174.53	562	4.23982e+07	3.82644e+07	4.37233e+07	3.89846e+07	4.01445e+07	3.96853e+07	4.05529e+07	4.15199e+07	3.89981e+07	4.1196e+07	4.23982e+07	3.82644e+07	4.37233e+07	3.89846e+07	4.01445e+07	3.66879e+07	3.89981e+07	4.12817e+07	4.11019e+07	4.04182e+07	4.41497e+07	4.14509e+07	4.26369e+07	3.94822e+07	4.33491e+07	3.67209e+07	4.34906e+07	3.87099e+07	4.66347e+07	3.83042e+07	4.09909e+07	4.19597e+07	4.21901e+07	4.47319e+07	4.46668e+07	3.94494e+07	4.13877e+07	4.23512e+07	4.23835e+07	3.84959e+07	4.45617e+07	4.49432e+07	4.10023e+07
O60783	RT14	28S ribosomal protein S14, mitochondrial (MRP-S14) (S14mt) (Mitochondrial small ribosomal subunit protein uS14m)	2	2	17.041	47	4.09548e+06	2.06799e+06	3.8398e+06	4.07537e+06	2.26645e+06	2.89554e+06	938307	521497	3.43243e+06	2.79245e+06	4.09548e+06	2.06799e+06	3.8398e+06	4.07537e+06	2.26645e+06	855495	2.9908e+06	576396	5.02781e+06	2.01871e+06	3.9442e+06	3.07616e+06	1.50977e+06	3.06531e+06	3.83076e+06	3.25833e+06	3.66784e+06	2.74486e+06	860789	3.98017e+06	3.81645e+06	3.08406e+06	1.36314e+06	3.50286e+06	3.56137e+06	1.64197e+06	3.27395e+06	999606	3.10121e+06	3.29763e+06	915563	2.23277e+06	1.09972e+06
O60784	TOM1	Target of Myb protein 1	6	6	26.927	108	5.87599e+06	787707	7.74213e+06	1.00313e+07	1.02307e+07	4.22465e+06	6.97712e+06	1.13627e+07	5.36037e+06	5.27047e+06	5.87599e+06	787707	7.74213e+06	1.00313e+07	1.02307e+07	1.42211e+06	8.54589e+06	6.79621e+06	9.0219e+06	5.61907e+06	5.80112e+06	5.41039e+06	1.61679e+06	3.84273e+06	6.89109e+06	5.94811e+06	8.91189e+06	4.96375e+06	6.47568e+06	7.29057e+06	6.29729e+06	4.25374e+06	6.18653e+06	4.90357e+06	8.86507e+06	4.15121e+06	6.34945e+06	2.7772e+06	3.23627e+06	5.10861e+06	3.75349e+06	4.34643e+06	4.94281e+06
O60826	CCD22	Coiled-coil domain-containing protein 22	4	4	3.8013	35	859358	740069	2.40816e+06	1.39971e+06	2.54635e+06	1.70969e+06	1.79021e+06	1.6312e+06	867678	932859	859358	740069	2.40816e+06	1.39971e+06	2.54635e+06	894610	1.50476e+06	1.44466e+06	720680	1.43051e+06	1.09053e+06	1.50653e+06	730589	894176	819963	2.95106e+06	752692	1.03385e+06	1.17685e+06	2.18424e+06	2.34182e+06	616012	1.96964e+06	701557	770267	861028	1.08842e+06	1.3002e+06	782754	899336	4.53981e+06	801365	728061
O60828	PQBP1	Polyglutamine-binding protein 1 (PQBP-1) (38 kDa nuclear protein containing a WW domain) (Npw38) (Polyglutamine tract-binding protein 1)	5	5	52.511	184	2.30011e+07	1.33321e+07	1.94451e+07	2.06523e+07	1.87827e+07	2.03694e+07	1.79839e+07	1.4705e+07	2.3697e+07	1.96115e+07	2.30011e+07	1.33321e+07	1.94451e+07	2.06523e+07	1.87827e+07	2.08465e+07	1.73388e+07	1.47683e+07	2.08667e+07	2.14548e+07	1.60337e+07	1.54725e+07	1.65703e+07	2.31707e+07	1.82185e+07	1.99074e+07	1.60893e+07	1.75821e+07	2.04685e+07	2.65572e+07	2.08696e+07	1.54104e+07	1.61262e+07	2.21853e+07	1.84204e+07	2.30922e+07	1.47203e+07	2.77965e+07	2.10673e+07	2.38007e+07	1.98165e+07	1.8119e+07	1.66995e+07
O60830	TI17B	Mitochondrial import inner membrane translocase subunit Tim17-B	4	3	3.8212	29	3.14189e+06	1.36097e+06	3.26081e+06	2.18137e+06	1.06167e+06	2.81558e+06	1.49354e+06	768082	544586	898899	3.14189e+06	1.36097e+06	3.26081e+06	2.18137e+06	1.06167e+06	780317	1.97196e+06	2.07474e+06	6.22093e+06	3.2475e+06	4.14115e+06	1.77686e+06	2.33777e+06	1.821e+06	1.71004e+06	5.41114e+06	1.69376e+06	950812	2.4182e+06	1.78934e+06	3.766e+06	1.55588e+06	1.77133e+06	1.06838e+06	1.17971e+06	3.97438e+06	833718	1.34792e+06	1.5741e+06	1.76068e+06	3.12668e+06	1.43269e+06	2.15611e+06
O60832	DKC1	H/ACA ribonucleoprotein complex subunit DKC1 (EC 5.4.99.-) (CBF5 homolog) (Dyskerin) (Nopp140-associated protein of 57 kDa) (Nucleolar protein NAP57) (Nucleolar protein family A member 4) (snoRNP protein DKC1)	24	24	303.37	1010	7.60424e+07	1.08341e+08	9.8369e+07	1.12801e+08	1.04599e+08	5.52971e+07	9.53613e+07	9.83826e+07	1.01359e+08	9.0086e+07	7.60424e+07	1.08341e+08	9.8369e+07	1.12801e+08	1.04599e+08	8.14437e+07	1.00408e+08	1.04817e+08	9.75542e+07	1.04093e+08	6.72206e+07	9.60112e+07	9.86626e+07	1.08131e+08	1.13334e+08	7.79583e+07	3.35521e+07	1.08747e+08	9.51764e+07	1.01099e+08	9.77166e+07	7.52193e+07	1.19298e+08	1.12294e+08	1.02008e+08	1.06879e+08	9.82531e+07	1.08958e+08	1.1368e+08	1.14296e+08	1.03002e+08	1.23018e+08	1.06679e+08
O60841	IF2P	Eukaryotic translation initiation factor 5B (eIF-5B) (EC 3.6.5.3) (Translation initiation factor IF-2)	28	28	281.23	872	9.53216e+07	9.21896e+07	9.00174e+07	1.02291e+08	9.81987e+07	8.84403e+07	9.21385e+07	9.71291e+07	9.98805e+07	8.9793e+07	9.53216e+07	9.21896e+07	9.00174e+07	1.02291e+08	9.81987e+07	9.07126e+07	9.51896e+07	8.77807e+07	9.58251e+07	9.64181e+07	7.65925e+07	9.13309e+07	9.34765e+07	1.04173e+08	9.83622e+07	8.38612e+07	1.00158e+08	8.85323e+07	9.89434e+07	1.06413e+08	1.03109e+08	9.97076e+07	9.70685e+07	1.04592e+08	1.01479e+08	1.04941e+08	8.60338e+07	9.87926e+07	1.00047e+08	1.06008e+08	9.95695e+07	1.02383e+08	1.02149e+08
O60869	EDF1	Endothelial differentiation-related factor 1 (EDF-1) (Multiprotein-bridging factor 1) (MBF1)	10	10	115.75	385	4.18435e+07	4.48188e+07	4.02644e+07	3.79185e+07	4.54224e+07	3.83308e+07	3.91525e+07	3.39145e+07	3.99198e+07	3.88309e+07	4.18435e+07	4.48188e+07	4.02644e+07	3.79185e+07	4.54224e+07	3.97321e+07	3.6238e+07	4.00362e+07	3.36359e+07	3.7249e+07	3.67108e+07	4.83663e+07	4.69721e+07	4.45431e+07	3.81558e+07	3.51958e+07	3.76175e+07	4.38873e+07	3.57912e+07	4.50399e+07	4.54098e+07	4.59258e+07	4.00667e+07	4.80223e+07	4.27286e+07	4.09142e+07	4.56623e+07	4.38843e+07	3.93838e+07	4.32052e+07	4.77335e+07	4.23512e+07	4.64927e+07
O60870	KIN17	DNA/RNA-binding protein KIN17 (Binding to curved DNA) (KIN, antigenic determinant of recA protein homolog)	3	3	7.0204	62	2.64622e+06	2.63944e+06	3.5326e+06	4.15927e+06	2.0319e+06	2.45927e+06	2.51739e+06	2.30223e+06	4.51596e+06	3.21815e+06	2.64622e+06	2.63944e+06	3.5326e+06	4.15927e+06	2.0319e+06	2.42558e+06	3.07851e+06	3.25878e+06	4.03937e+06	3.62613e+06	2.41568e+06	2.40116e+06	2.38606e+06	3.0952e+06	4.30147e+06	2.89775e+06	2.12893e+06	2.72571e+06	3.63796e+06	3.50699e+06	2.78472e+06	2.78086e+06	2.97302e+06	3.72162e+06	2.74562e+06	3.23089e+06	2.3099e+06	2.97055e+06	3.51965e+06	4.06155e+06	1.40136e+06	2.35435e+06	2.61467e+06
O60884	DNJA2	DnaJ homolog subfamily A member 2 (Cell cycle progression restoration gene 3 protein) (Dnj3) (Dj3) (HIRA-interacting protein 4) (Renal carcinoma antigen NY-REN-14)	12	12	121.35	246	1.54617e+07	2.17755e+07	1.83732e+07	1.36217e+07	1.39407e+07	1.86206e+07	1.91654e+07	2.15726e+07	8.85708e+06	1.78114e+07	1.54617e+07	2.17755e+07	1.83732e+07	1.36217e+07	1.39407e+07	2.91078e+07	1.84127e+07	1.61116e+07	1.4869e+07	1.23602e+07	2.20764e+07	2.31466e+07	2.35692e+07	1.29747e+07	1.21968e+07	2.77291e+07	2.41698e+07	2.4158e+07	1.58667e+07	1.10773e+07	1.54403e+07	2.19848e+07	1.82665e+07	1.40786e+07	1.80751e+07	1.55305e+07	2.31098e+07	1.07968e+07	1.40017e+07	1.2079e+07	1.75164e+07	1.56255e+07	2.19848e+07
O60885	BRD4	Bromodomain-containing protein 4 (Protein HUNK1)	8	5	15	69	9.9337e+06	1.0811e+07	9.3297e+06	1.01431e+07	1.03183e+07	9.27618e+06	8.42415e+06	9.87672e+06	1.07311e+07	7.54453e+06	9.9337e+06	1.0811e+07	9.3297e+06	1.01431e+07	1.03183e+07	8.42123e+06	9.55484e+06	1.1003e+07	9.99171e+06	8.71519e+06	8.70372e+06	8.37641e+06	1.15741e+07	1.11621e+07	1.09817e+07	6.73478e+06	7.67854e+06	1.08268e+07	9.37054e+06	1.06452e+07	1.08561e+07	8.27943e+06	1.11566e+07	1.01207e+07	1.00347e+07	7.44428e+06	7.88457e+06	9.70973e+06	1.06018e+07	9.99309e+06	1.09969e+07	1.1214e+07	6.61129e+06
O60888	CUTA	Protein CutA (Acetylcholinesterase-associated protein) (Brain acetylcholinesterase putative membrane anchor)	5	5	112.83	195	2.9007e+07	1.40835e+07	2.54189e+07	1.73725e+07	1.84677e+07	2.9806e+07	1.06876e+06	1.34053e+07	1.09878e+07	1.17756e+07	2.9007e+07	1.40835e+07	2.54189e+07	1.73725e+07	1.84677e+07	3.00675e+07	8.52814e+06	4.44576e+06	1.5606e+07	6.89634e+06	3.70328e+07	1.01748e+07	4.4677e+06	1.23414e+07	1.06312e+07	4.07049e+07	1.20422e+07	7.22868e+06	1.16659e+07	1.84127e+07	2.07197e+07	4.61564e+06	1.18592e+07	6.36664e+06	7.06716e+06	1.39688e+07	1.056e+07	2.97963e+06	4.87071e+06	6.85868e+06	1.34044e+07	6.61771e+06	8.57022e+06
O60925	PFD1	Prefoldin subunit 1	8	8	38.348	132	2.26216e+07	1.98633e+07	1.94828e+07	2.08248e+07	1.73004e+07	2.47942e+07	1.96088e+07	2.01224e+07	1.83885e+07	1.33663e+07	2.26216e+07	1.98633e+07	1.94828e+07	2.08248e+07	1.73004e+07	2.10177e+07	1.95817e+07	1.79005e+07	1.72525e+07	1.48309e+07	2.02175e+07	1.77007e+07	1.50692e+07	1.65635e+07	1.21033e+07	2.19787e+07	1.97891e+07	2.01503e+07	1.7548e+07	1.43724e+07	2.02961e+07	1.26532e+07	1.64149e+07	8.18641e+06	8.30645e+06	1.51456e+07	1.31969e+07	9.20892e+06	9.97648e+06	1.11042e+07	1.52679e+07	1.61116e+07	1.48844e+07
O60934	NBN	Nibrin (Cell cycle regulatory protein p95) (Nijmegen breakage syndrome protein 1)	12	12	27.367	85	2.37019e+07	1.60425e+07	1.5214e+07	1.78535e+07	1.84485e+07	1.75735e+07	2.06294e+07	1.27483e+07	707809	1.59904e+07	2.37019e+07	1.60425e+07	1.5214e+07	1.78535e+07	1.84485e+07	1.63513e+07	1.68752e+07	1.6027e+07	1.75443e+07	1.6513e+07	1.5305e+07	1.64604e+07	1.97001e+07	2.09784e+07	1.89869e+07	1.73785e+07	1.85575e+07	1.50004e+07	1.44614e+07	710759	2.13466e+07	1.66025e+07	1.61083e+07	2.09857e+07	1.41275e+07	1.89764e+07	1.63842e+07	2.16926e+07	1.95518e+07	1.81454e+07	1.85459e+07	1.61956e+07	1.619e+07
O60942	MCE1	mRNA-capping enzyme (HCAP1) (HCE) [Includes: Polynucleotide 5'-triphosphatase (EC 3.1.3.33) (mRNA 5'-triphosphatase) (TPase); mRNA guanylyltransferase (EC 2.7.7.50) (GTP--RNA guanylyltransferase) (GTase)]	6	6	11.546	136	7.78881e+07	4.67998e+07	4.8642e+07	5.15475e+07	1.87739e+06	4.356e+07	3.13639e+07	3.88739e+07	5.77133e+07	3.53572e+07	7.78881e+07	4.67998e+07	4.8642e+07	5.15475e+07	1.87739e+06	3.64698e+07	3.85172e+07	4.62837e+07	4.29454e+07	4.2699e+07	5.77933e+07	4.96228e+07	4.24776e+07	4.95335e+07	5.10533e+07	4.36204e+07	3.79659e+07	3.56574e+07	3.72852e+07	4.76245e+07	5.67415e+07	5.02841e+07	7.37633e+07	4.94032e+07	4.49183e+07	4.83295e+07	3.44643e+07	4.02142e+07	3.49503e+07	3.64749e+07	6.1114e+07	5.53047e+07	5.62091e+07
O75027	ABCB7	ATP-binding cassette sub-family B member 7, mitochondrial (ATP-binding cassette transporter 7) (ABC transporter 7 protein)	6	6	6.1022	72	6.33319e+06	4.86227e+06	5.62141e+06	6.063e+06	4.62301e+06	5.73237e+06	2.67091e+06	4.19925e+06	5.17741e+06	1.66052e+06	6.33319e+06	4.86227e+06	5.62141e+06	6.063e+06	4.62301e+06	7.04906e+06	668747	1.35475e+06	990570	5.83216e+06	5.02642e+06	4.3209e+06	5.96711e+06	4.56189e+06	5.12706e+06	7.57282e+06	4.80165e+06	656165	5.69277e+06	6.35694e+06	5.7161e+06	5.54133e+06	1.13369e+06	5.25697e+06	5.83783e+06	5.92835e+06	4.34252e+06	6.25813e+06	5.30419e+06	6.39627e+06	6.03491e+06	6.32529e+06	4.82702e+06
O75054	IGSF3	Immunoglobulin superfamily member 3 (IgSF3) (Glu-Trp-Ile EWI motif-containing protein 3) (EWI-3)	16	16	16.595	76	1.1717e+07	7.33467e+06	9.67144e+06	7.82956e+06	1.72035e+07	6.11025e+06	7.23319e+06	5.90375e+06	7.57702e+06	1.05409e+07	1.1717e+07	7.33467e+06	9.67144e+06	7.82956e+06	1.72035e+07	6.78586e+06	8.52519e+06	6.35077e+06	5.58258e+06	2.34166e+06	1.03262e+07	9.83504e+06	7.18671e+06	870449	1.17243e+07	8.66039e+06	6.30428e+06	6.81886e+06	7.60649e+06	1.5416e+06	1.23679e+07	9.22745e+06	7.92786e+06	6.27203e+06	7.91304e+06	1.01368e+07	7.04662e+06	8.17451e+06	5.77384e+06	5.90252e+06	1.22053e+07	9.81189e+06	5.98533e+06
O75083	WDR1	WD repeat-containing protein 1 (Actin-interacting protein 1) (AIP1) (NORI-1)	26	26	217.14	781	8.48376e+07	6.93792e+07	6.94321e+07	7.06654e+07	7.12062e+07	9.23879e+07	8.16019e+07	8.4386e+07	8.40241e+07	7.89316e+07	8.48376e+07	6.93792e+07	6.94321e+07	7.06654e+07	7.12062e+07	8.47494e+07	8.46555e+07	8.30859e+07	7.80557e+07	8.67764e+07	7.54648e+07	7.52819e+07	7.66137e+07	7.31472e+07	7.50267e+07	8.28903e+07	8.80793e+07	8.24491e+07	7.9834e+07	8.84709e+07	8.03781e+07	7.07487e+07	7.93045e+07	7.14832e+07	7.02113e+07	9.23943e+07	8.54454e+07	9.87995e+07	8.63804e+07	8.30226e+07	8.72045e+07	8.35711e+07	8.05343e+07
O75116	ROCK2	Rho-associated protein kinase 2 (EC 2.7.11.1) (Rho kinase 2) (Rho-associated, coiled-coil-containing protein kinase 2) (Rho-associated, coiled-coil-containing protein kinase II) (ROCK-II) (p164 ROCK-2)	4	3	4.0476	8	2.49084e+06	1.49903e+06	2.37797e+06	1.11956e+06	3.42174e+06	1.70342e+06	1.47318e+06	951141	1.47226e+06	1.68253e+06	2.49084e+06	1.49903e+06	2.37797e+06	1.11956e+06	3.42174e+06	2.06513e+06	960216	1.43857e+06	1.91472e+06	2.09193e+06	987622	2.62012e+06	1.02026e+06	821215	1.86766e+06	1.84706e+06	720481	1.25217e+06	2.62612e+06	1.47236e+06	1.65489e+06	842198	3.16791e+06	968908	637515	1.43657e+06	3.94064e+06	1.81886e+06	2.41769e+06	1.80029e+06	2.36745e+06	2.50764e+06	512894
O75122	CLAP2	CLIP-associating protein 2 (Cytoplasmic linker-associated protein 2) (Protein Orbit homolog 2) (hOrbit2)	21	16	66.461	300	2.15547e+07	2.55496e+07	1.98344e+07	2.08234e+07	2.27143e+07	2.04005e+07	2.74138e+07	2.34373e+07	2.07183e+07	2.30954e+07	2.15547e+07	2.55496e+07	1.98344e+07	2.08234e+07	2.27143e+07	2.05695e+07	2.36166e+07	2.09682e+07	2.05737e+07	2.19878e+07	2.02357e+07	2.21377e+07	2.37036e+07	1.93375e+07	1.87359e+07	1.80426e+07	2.3597e+07	2.22963e+07	2.05937e+07	2.14965e+07	1.92146e+07	2.52014e+07	1.88976e+07	2.18359e+07	2.30234e+07	2.08407e+07	1.86219e+07	2.30938e+07	2.44088e+07	2.17604e+07	2.1205e+07	2.12757e+07	2.54807e+07
O75131	CPNE3	Copine-3 (Copine III)	16	15	34.924	195	1.64604e+07	1.93281e+07	2.09188e+07	1.71286e+07	1.89698e+07	2.10527e+07	2.58722e+07	2.68776e+07	1.97069e+07	2.23954e+07	1.64604e+07	1.93281e+07	2.09188e+07	1.71286e+07	1.89698e+07	1.95776e+07	2.31868e+07	1.95844e+07	2.04231e+07	2.10819e+07	2.08855e+07	2.37545e+07	1.98096e+07	1.74921e+07	1.86323e+07	1.80026e+07	2.46229e+07	2.34828e+07	2.16415e+07	2.10133e+07	1.90396e+07	2.39895e+07	1.8758e+07	2.25809e+07	2.18344e+07	1.87684e+07	2.30218e+07	2.18163e+07	2.17076e+07	1.98564e+07	1.94047e+07	1.77806e+07	1.94397e+07
O75150	BRE1B	E3 ubiquitin-protein ligase BRE1B (BRE1-B) (EC 2.3.2.27) (95 kDa retinoblastoma-associated protein) (RBP95) (RING finger protein 40) (RING-type E3 ubiquitin transferase BRE1B)	23	21	41.166	244	2.21392e+07	2.42352e+07	2.35986e+07	2.30458e+07	2.80326e+07	2.80792e+07	2.67883e+07	2.45225e+07	2.81338e+07	2.54454e+07	2.21392e+07	2.42352e+07	2.35986e+07	2.30458e+07	2.80326e+07	2.48183e+07	2.60089e+07	2.38817e+07	2.24545e+07	2.75357e+07	2.25153e+07	2.4158e+07	2.68832e+07	2.69111e+07	2.66217e+07	2.63975e+07	2.53732e+07	2.52346e+07	3.08914e+07	3.11149e+07	2.75204e+07	2.35692e+07	2.38668e+07	2.65131e+07	2.83511e+07	2.77272e+07	2.22947e+07	2.65572e+07	2.71416e+07	2.61952e+07	2.67345e+07	2.56135e+07	2.47787e+07
O75152	ZC11A	Zinc finger CCCH domain-containing protein 11A	16	16	44.167	148	1.94761e+07	1.82716e+07	2.07643e+07	1.79839e+07	1.90753e+07	1.88583e+07	2.02624e+07	2.41095e+07	1.92533e+07	1.40493e+07	1.94761e+07	1.82716e+07	2.07643e+07	1.79839e+07	1.90753e+07	1.6867e+07	2.50152e+07	2.13273e+07	1.85768e+07	2.11111e+07	1.44985e+07	2.09217e+07	2.21346e+07	1.86271e+07	1.83363e+07	2.12653e+07	2.47719e+07	2.05866e+07	1.80488e+07	1.94599e+07	1.47929e+07	2.22469e+07	1.65566e+07	2.25778e+07	2.46451e+07	2.03567e+07	2.01406e+07	2.52784e+07	2.11126e+07	2.25621e+07	2.05695e+07	1.8283e+07	2.20703e+07
O75153	CLU	Clustered mitochondria protein homolog	34	33	128.52	547	4.80356e+07	4.02002e+07	3.81082e+07	4.06542e+07	4.44075e+07	4.89532e+07	3.90793e+07	4.84301e+07	4.64154e+07	4.3869e+07	4.80356e+07	4.02002e+07	3.81082e+07	4.06542e+07	4.44075e+07	3.98783e+07	4.61939e+07	4.10591e+07	4.41711e+07	4.21754e+07	4.44599e+07	3.78791e+07	4.01863e+07	3.92666e+07	4.45123e+07	4.65572e+07	5.14904e+07	4.44599e+07	5.18701e+07	4.18609e+07	4.51368e+07	5.05427e+07	4.2457e+07	4.42232e+07	4.43245e+07	4.93313e+07	3.82114e+07	4.44568e+07	4.96779e+07	4.15746e+07	4.26133e+07	4.62612e+07	4.31632e+07
O75165	DJC13	DnaJ homolog subfamily C member 13 (Required for receptor-mediated endocytosis 8) (RME-8)	16	16	19.104	71	8.88167e+06	8.71277e+06	911953	1.03843e+07	2.43552e+06	7.12224e+06	8.59639e+06	7.31487e+06	8.47746e+06	9.36859e+06	8.88167e+06	8.71277e+06	911953	1.03843e+07	2.43552e+06	8.83195e+06	8.04076e+06	8.09388e+06	6.7166e+06	8.47099e+06	1.06489e+07	8.47804e+06	8.3735e+06	7.71802e+06	9.62997e+06	6.80659e+06	9.51848e+06	6.94239e+06	1.05988e+07	9.72118e+06	7.41184e+06	9.09536e+06	9.42329e+06	9.95438e+06	2.76548e+06	8.50807e+06	7.57808e+06	1.06836e+07	8.10736e+06	8.96828e+06	7.50489e+06	9.85893e+06	8.16941e+06
O75175	CNOT3	CCR4-NOT transcription complex subunit 3 (CCR4-associated factor 3) (Leukocyte receptor cluster member 2)	3	3	16.74	61	5.43293e+06	3.22552e+06	3.90394e+06	3.79009e+06	1.40877e+06	3.2157e+06	2.87076e+06	2.9937e+06	3.64705e+06	3.5941e+06	5.43293e+06	3.22552e+06	3.90394e+06	3.79009e+06	1.40877e+06	3.10702e+06	3.10272e+06	3.11565e+06	3.86383e+06	3.52014e+06	3.83501e+06	1.71206e+06	3.10961e+06	3.70053e+06	3.94803e+06	3.24346e+06	2.50087e+06	2.85785e+06	4.28392e+06	3.38987e+06	3.28418e+06	2.96582e+06	3.81513e+06	4.0717e+06	4.16245e+06	3.98349e+06	3.55989e+06	3.61634e+06	4.31372e+06	3.73713e+06	3.36226e+06	4.02261e+06	3.83687e+06
O75179	ANR17	Ankyrin repeat domain-containing protein 17 (Gene trap ankyrin repeat protein) (Serologically defined breast cancer antigen NY-BR-16)	18	9	22.866	42	2.36171e+06	1.09339e+07	1.36144e+06	1.73945e+06	2.29077e+06	9.83777e+06	1.00961e+07	7.89824e+06	1.24732e+06	7.19868e+06	2.36171e+06	1.09339e+07	1.36144e+06	1.73945e+06	2.29077e+06	1.07157e+06	8.32374e+06	840856	7.55029e+06	1.30372e+06	1.39139e+06	1.04001e+07	1.0184e+07	740428	950285	1.44526e+06	9.60198e+06	9.29485e+06	5.18028e+06	2.52578e+06	1.20333e+06	1.17446e+07	1.89952e+06	2.28966e+06	1.75386e+06	1.7374e+06	9.21402e+06	6.70079e+06	1.13511e+06	7.16185e+06	7.11287e+06	7.69132e+06	1.11621e+07
O75190	DNJB6	DnaJ homolog subfamily B member 6 (HHDJ1) (Heat shock protein J2) (HSJ-2) (MRJ) (MSJ-1)	2	2	2.5553	39	2.43434e+06	1.08985e+06	2.11467e+06	1.18069e+06	2.46884e+06	1.00656e+06	1.14904e+06	606228	1.0638e+06	1.78848e+06	2.43434e+06	1.08985e+06	2.11467e+06	1.18069e+06	2.46884e+06	1.04908e+06	1.66305e+06	1.09447e+06	1.37557e+06	1.56855e+06	1.34549e+06	1.00635e+06	1.69494e+06	855258	1.81886e+06	1.20801e+06	1.05998e+06	788581	921931	874016	2.17066e+06	472580	1.78538e+06	3.86678e+06	1.16137e+06	2.03402e+06	2.17397e+06	2.73233e+06	1.64084e+06	1.49426e+06	1.47686e+06	2.60563e+06	715950
O75208	COQ9	Ubiquinone biosynthesis protein COQ9, mitochondrial	3	3	7.4327	31	1.89111e+06	2.37122e+06	2.29267e+06	2.00365e+06	1.99271e+06	3.20279e+06	1.61634e+06	1.58406e+06	1.32458e+06	1.64175e+06	1.89111e+06	2.37122e+06	2.29267e+06	2.00365e+06	1.99271e+06	2.50278e+06	1.66559e+06	1.98995e+06	1.71075e+06	1.92844e+06	1.96187e+06	972272	1.64551e+06	2.22381e+06	1.59818e+06	2.34426e+06	1.28479e+06	1.83825e+06	2.47792e+06	3.52698e+06	1.74525e+06	729728	1.37681e+06	1.91498e+06	1.56356e+06	1.0836e+06	1.44506e+06	619653	534637	1.99036e+06	2.14746e+06	741764	1.40916e+06
O75223	GGCT	Gamma-glutamylcyclotransferase (EC 4.3.2.9) (Cytochrome c-releasing factor 21)	8	8	25.699	48	1.22646e+07	1.06467e+07	1.06792e+07	1.05251e+06	1.17701e+06	1.11729e+07	9.41089e+06	1.04529e+07	2.93047e+06	7.60175e+06	1.22646e+07	1.06467e+07	1.06792e+07	1.05251e+06	1.17701e+06	1.41324e+07	8.82399e+06	1.24238e+07	1.32485e+06	1.8385e+06	1.41863e+07	5.49771e+06	1.21515e+06	1.12836e+06	1.86352e+06	1.50776e+07	1.74642e+07	1.11173e+07	1.75775e+06	1.83978e+06	2.8642e+06	1.32118e+06	1.21489e+06	1.37653e+06	3.00368e+06	1.82226e+06	7.13113e+06	1.44446e+06	1.42428e+06	901208	3.59909e+06	603753	7.5127e+06
O75251	NDUS7	NADH dehydrogenase [ubiquinone] iron-sulfur protein 7, mitochondrial (EC 7.1.1.2) (Complex I-20kD) (CI-20kD) (NADH-ubiquinone oxidoreductase 20 kDa subunit) (PSST subunit)	3	3	10.492	48	1.97388e+06	4.57265e+06	4.14661e+06	946800	3.96173e+06	1.16767e+06	3.60558e+06	1.79481e+06	847703	3.79719e+06	1.97388e+06	4.57265e+06	4.14661e+06	946800	3.96173e+06	918487	3.93628e+06	4.42179e+06	4.1882e+06	3.14996e+06	1.80104e+06	5.49847e+06	5.86297e+06	4.75792e+06	4.73194e+06	3.37674e+06	1.92416e+06	690030	3.66022e+06	1.40974e+06	2.70819e+06	1.64072e+06	3.65794e+06	4.43345e+06	4.64324e+06	1.9582e+06	3.73299e+06	1.77994e+06	4.26171e+06	2.91447e+06	3.51526e+06	4.1446e+06	1.01468e+06
O75306	NDUS2	NADH dehydrogenase [ubiquinone] iron-sulfur protein 2, mitochondrial (EC 7.1.1.2) (Complex I-49kD) (CI-49kD) (NADH-ubiquinone oxidoreductase 49 kDa subunit)	15	15	65.379	361	3.24789e+07	3.21363e+07	3.20873e+07	3.31729e+07	2.92331e+07	3.10481e+07	3.15011e+07	2.91825e+07	3.14815e+07	3.02284e+07	3.24789e+07	3.21363e+07	3.20873e+07	3.31729e+07	2.92331e+07	3.34754e+07	3.01886e+07	2.80773e+07	2.93021e+07	2.88227e+07	3.31959e+07	2.93305e+07	3.26708e+07	3.35614e+07	3.0975e+07	3.36569e+07	3.14924e+07	3.17224e+07	3.30009e+07	3.16939e+07	3.35591e+07	3.30879e+07	3.12684e+07	2.96617e+07	3.06673e+07	3.3265e+07	2.82902e+07	2.93204e+07	3.02661e+07	3.19741e+07	3.23778e+07	3.35451e+07	3.21898e+07
O75312	ZPR1	Zinc finger protein ZPR1 (Zinc finger protein 259)	5	5	7.7086	10	3.84993e+06	2.08108e+06	2.44483e+06	1.51208e+06	2.43164e+06	5.00383e+06	899024	1.64825e+06	3.02457e+06	1.35833e+06	3.84993e+06	2.08108e+06	2.44483e+06	1.51208e+06	2.43164e+06	4.38456e+06	2.62375e+06	1.2203e+06	1.82758e+06	1.52186e+06	3.0376e+06	1.56714e+06	603837	2.92702e+06	854547	3.44053e+06	943524	2.5905e+06	1.21304e+06	956231	1.16621e+06	832217	2.09077e+06	1.39884e+06	2.93372e+06	2.06041e+06	1.55815e+06	2.63085e+06	898027	2.1645e+06	1.8486e+06	2.94799e+06	1.59752e+06
O75323	NIPS2	Protein NipSnap homolog 2 (NipSnap2) (Glioblastoma-amplified sequence)	7	7	7.7145	40	8.57913e+06	6.03532e+06	2.77778e+06	8.45398e+06	2.30399e+06	8.40898e+06	1.54631e+06	1.14306e+07	6.67576e+06	7.38927e+06	8.57913e+06	6.03532e+06	2.77778e+06	8.45398e+06	2.30399e+06	5.82207e+06	7.44686e+06	830546	7.3306e+06	9.13897e+06	9.96612e+06	4.96169e+06	4.54611e+06	9.94197e+06	8.55538e+06	7.52729e+06	6.90447e+06	5.52713e+06	7.60438e+06	1.12397e+07	7.27492e+06	1.2546e+06	7.62867e+06	8.53287e+06	6.83448e+06	7.26383e+06	5.71174e+06	7.46701e+06	6.23734e+06	7.7771e+06	6.7774e+06	8.61907e+06	1.57203e+06
O75330	HMMR	Hyaluronan mediated motility receptor (Intracellular hyaluronic acid-binding protein) (Receptor for hyaluronan-mediated motility) (CD antigen CD168)	4	4	3.0284	27	1.41434e+06	2.38784e+07	903522	1.39303e+06	2.17804e+06	451166	2.76773e+07	2.46144e+07	1.02985e+06	850587	1.41434e+06	2.38784e+07	903522	1.39303e+06	2.17804e+06	839750	1.47553e+06	567791	2.05129e+06	1.54128e+06	2.09077e+06	875410	1.10285e+06	720630	978695	2.30766e+06	2.8489e+07	1.90836e+06	2.75605e+07	1.12135e+06	3.64756e+06	2.25137e+07	580284	2.17246e+06	1.29912e+06	1.69282e+06	1.74864e+06	1.52048e+06	3.47167e+06	2.86976e+06	1.74416e+06	2.37122e+06	1.52376e+06
O75340	PDCD6	Programmed cell death protein 6 (Apoptosis-linked gene 2 protein homolog) (ALG-2)	4	4	13.285	22	8.33991e+06	1.72995e+06	2.71233e+06	1.57979e+06	1.65065e+06	1.25432e+07	2.11452e+06	2.28443e+06	2.97447e+06	2.62012e+06	8.33991e+06	1.72995e+06	2.71233e+06	1.57979e+06	1.65065e+06	9.42003e+06	1.061e+06	2.15611e+06	2.50938e+06	2.39767e+06	6.99843e+06	2.54776e+06	688215	3.79298e+06	2.68837e+06	1.2878e+07	2.66739e+06	693242	2.05399e+06	3.40164e+06	2.3995e+06	2.45655e+06	2.95187e+06	5.82247e+06	4.57329e+06	3.44578e+06	3.40801e+06	3.91288e+06	1.11399e+06	1.86559e+06	2.15701e+06	898401	2.40432e+06
O75347	TBCA	Tubulin-specific chaperone A (TCP1-chaperonin cofactor A) (Tubulin-folding cofactor A) (CFA)	6	6	201.05	400	2.6441e+08	1.05957e+08	1.55701e+08	9.41789e+07	1.01177e+08	2.58556e+08	9.515e+07	8.44972e+07	1.00868e+08	7.91727e+07	2.6441e+08	1.05957e+08	1.55701e+08	9.41789e+07	1.01177e+08	2.29417e+08	7.69011e+07	1.15683e+08	9.03236e+07	6.63687e+07	2.31446e+08	6.48409e+07	6.4068e+07	9.64448e+07	6.13857e+07	2.01081e+08	9.93626e+07	9.64181e+07	8.68547e+07	1.2826e+08	1.07481e+08	5.17229e+07	5.4332e+07	3.74562e+07	3.7958e+07	8.015e+07	4.92425e+07	3.61828e+07	3.01154e+07	3.95397e+07	1.19059e+08	5.30886e+07	6.39349e+07
O75348	VATG1	V-type proton ATPase subunit G 1 (V-ATPase subunit G 1) (V-ATPase 13 kDa subunit 1) (Vacuolar proton pump subunit G 1) (Vacuolar proton pump subunit M16)	6	6	195.37	154	2.68534e+07	1.94006e+07	2.35317e+07	2.23195e+07	2.72811e+07	2.60757e+07	1.96646e+07	2.04217e+07	2.84653e+07	2.12344e+07	2.68534e+07	1.94006e+07	2.35317e+07	2.23195e+07	2.72811e+07	2.33934e+07	2.1006e+07	1.76064e+07	2.1504e+07	2.45293e+07	2.04812e+07	1.80288e+07	2.29836e+07	2.82119e+07	2.41966e+07	2.14504e+07	2.06595e+07	2.46042e+07	2.20458e+07	3.15536e+07	2.69933e+07	2.46469e+07	2.37908e+07	3.23127e+07	3.1251e+07	2.5539e+07	1.63105e+07	3.43379e+07	2.94099e+07	2.95878e+07	2.58149e+07	2.63939e+07	2.11375e+07
O75351	VPS4B	Vacuolar protein sorting-associated protein 4B (EC 3.6.4.6) (Cell migration-inducing gene 1 protein) (Suppressor of K(+) transport growth defect 1) (Protein SKD1)	12	10	54.146	266	3.11127e+07	2.34746e+07	2.39198e+07	2.67623e+07	2.56277e+07	2.79724e+07	2.37677e+07	2.64525e+07	3.09922e+07	2.35463e+07	3.11127e+07	2.34746e+07	2.39198e+07	2.67623e+07	2.56277e+07	2.56579e+07	2.5396e+07	2.36838e+07	2.73379e+07	3.09449e+07	2.29788e+07	2.31483e+07	2.48131e+07	2.82589e+07	2.64268e+07	2.5516e+07	2.93448e+07	2.41815e+07	2.58167e+07	3.48173e+07	3.165e+07	2.50256e+07	2.63664e+07	2.99988e+07	2.68125e+07	2.93082e+07	2.02483e+07	3.31522e+07	2.84239e+07	3.09021e+07	2.65811e+07	2.84357e+07	2.50343e+07
O75352	MPU1	Mannose-P-dolichol utilization defect 1 protein (Suppressor of Lec15 and Lec35 glycosylation mutation homolog) (SL15)	3	3	5.9794	60	2.412e+06	8.26681e+06	741712	8.62863e+06	7.5346e+06	7.74589e+06	1.13132e+07	7.87255e+06	6.90256e+06	7.3586e+06	2.412e+06	8.26681e+06	741712	8.62863e+06	7.5346e+06	8.03797e+06	7.65834e+06	6.59573e+06	8.20857e+06	7.66365e+06	7.18571e+06	7.75288e+06	7.62021e+06	3.90205e+06	6.03867e+06	7.28855e+06	7.36574e+06	7.92072e+06	6.71381e+06	7.82305e+06	3.02248e+06	6.71893e+06	2.63615e+06	2.7144e+06	7.45977e+06	1.22408e+07	9.91788e+06	7.70413e+06	8.82644e+06	6.73665e+06	9.31743e+06	8.46161e+06	7.78141e+06
O75362	ZN217	Zinc finger protein 217	4	4	2.903	12	1.41013e+06	1.05976e+06	811707	2.21166e+06	1.83799e+06	743205	979645	1.73127e+06	2.02782e+06	2.98541e+06	1.41013e+06	1.05976e+06	811707	2.21166e+06	1.83799e+06	1.80617e+06	1.21641e+06	1.65168e+06	773102	2.11028e+06	3.23672e+06	632497	1.05039e+06	2.18076e+06	1.98568e+06	1.0821e+06	804649	2.48532e+06	1.7552e+06	2.37501e+06	4.09065e+06	1.20458e+06	1.42527e+06	2.32178e+06	2.14716e+06	1.46087e+06	1.55018e+06	2.6761e+06	3.5951e+06	2.39169e+06	1.81621e+06	1.46503e+06	943524
O75367	H2AY	Core histone macro-H2A.1 (Histone macroH2A1) (mH2A1) (Histone H2A.y) (H2A/y) (Medulloblastoma antigen MU-MB-50.205)	26	24	323.31	1647	2.75237e+08	3.30574e+08	3.15836e+08	3.3935e+08	3.09186e+08	1.52412e+08	3.11812e+08	3.3085e+08	3.10604e+08	2.50251e+08	2.75237e+08	3.30574e+08	3.15836e+08	3.3935e+08	3.09186e+08	2.69648e+08	3.38012e+08	3.40387e+08	2.93361e+08	3.39303e+08	2.43678e+08	2.75791e+08	3.54891e+08	3.36003e+08	3.2902e+08	2.58269e+08	1.6664e+06	3.34307e+08	3.29979e+08	2.98716e+08	3.31469e+08	1.84315e+08	3.96955e+08	3.95691e+08	3.36446e+08	3.29979e+08	2.88721e+08	3.63379e+08	3.18011e+08	3.86502e+08	3.46121e+08	3.58476e+08	3.22539e+08
O75369	FLNB	Filamin-B (FLN-B) (ABP-278) (ABP-280 homolog) (Actin-binding-like protein) (Beta-filamin) (Filamin homolog 1) (Fh1) (Filamin-3) (Thyroid autoantigen) (Truncated actin-binding protein) (Truncated ABP)	60	55	280.56	742	7.3702e+07	6.6872e+07	6.8192e+07	6.68674e+07	6.69741e+07	6.2915e+07	6.06288e+07	6.72159e+07	6.43439e+07	6.24501e+07	7.3702e+07	6.6872e+07	6.8192e+07	6.68674e+07	6.69741e+07	6.18813e+07	5.61974e+07	6.09828e+07	5.96782e+07	6.19156e+07	6.71833e+07	6.58966e+07	6.76694e+07	6.42993e+07	6.58144e+07	6.19886e+07	5.70056e+07	5.81873e+07	6.10209e+07	6.03604e+07	7.98008e+07	6.45539e+07	7.36356e+07	7.3056e+07	7.09845e+07	7.53602e+07	5.8446e+07	7.13001e+07	7.3794e+07	6.56549e+07	6.94562e+07	7.22753e+07	6.66961e+07
O75376	NCOR1	Nuclear receptor corepressor 1 (N-CoR) (N-CoR1)	6	6	9.4556	9	3.933e+06	1.36323e+06	2.13174e+06	975377	2.20432e+06	2.09977e+06	1.15719e+06	3.25111e+06	1.99644e+06	2.04845e+06	3.933e+06	1.36323e+06	2.13174e+06	975377	2.20432e+06	2.54882e+06	1.22989e+06	2.65927e+06	636676	1.69776e+06	1.42576e+06	1.39806e+06	1.47614e+06	496454	1.01223e+06	1.66674e+06	2.14865e+06	731704	1.22947e+06	2.48016e+06	1.42093e+06	2.49793e+06	2.31599e+06	814695	2.10677e+06	2.18985e+06	1.96637e+06	1.07671e+06	1.33851e+06	795554	1.1671e+06	1.4528e+06	2.39866e+06
O75380	NDUS6	NADH dehydrogenase [ubiquinone] iron-sulfur protein 6, mitochondrial (Complex I-13kD-A) (CI-13kD-A) (NADH-ubiquinone oxidoreductase 13 kDa-A subunit)	3	3	8.8038	32	1.98059e+06	2.83772e+06	1.00496e+06	2.69042e+06	2.47827e+06	1.15543e+06	2.81636e+06	3.23179e+06	3.373e+06	871173	1.98059e+06	2.83772e+06	1.00496e+06	2.69042e+06	2.47827e+06	2.58458e+06	2.79303e+06	2.89052e+06	555335	1.03092e+06	3.13362e+06	3.18641e+06	3.01996e+06	2.77643e+06	1.57465e+06	1.03831e+06	2.97158e+06	2.74239e+06	1.23365e+06	885234	1.92416e+06	3.27667e+06	2.65872e+06	2.36351e+06	2.78414e+06	2.67647e+06	795499	2.72836e+06	1.85656e+06	2.40833e+06	3.00181e+06	3.2291e+06	3.30519e+06
O75390	CISY	Citrate synthase, mitochondrial (EC 2.3.3.1) (Citrate (Si)-synthase)	22	22	177.49	827	1.47772e+08	1.34357e+08	1.39067e+08	1.47987e+08	1.43175e+08	1.34992e+08	1.52148e+08	1.39453e+08	1.41615e+08	1.35133e+08	1.47772e+08	1.34357e+08	1.39067e+08	1.47987e+08	1.43175e+08	1.46863e+08	1.38826e+08	1.33837e+08	1.39588e+08	1.3739e+08	1.46558e+08	1.4092e+08	1.47885e+08	1.378e+08	1.46061e+08	1.53951e+08	1.45213e+08	1.27719e+08	1.38001e+08	1.56849e+08	1.38259e+08	1.34684e+08	1.42304e+08	1.44852e+08	1.49368e+08	1.35752e+08	1.37123e+08	1.42087e+08	1.41331e+08	1.41635e+08	1.37428e+08	1.41282e+08	1.55776e+08
O75391	SPAG7	Sperm-associated antigen 7	3	3	5.4482	14	1.28256e+06	958620	2.38276e+06	1.19892e+06	2.07647e+06	2.67573e+06	1.10967e+06	2.54071e+06	556029	819566	1.28256e+06	958620	2.38276e+06	1.19892e+06	2.07647e+06	1.36248e+06	1.04126e+06	1.11237e+06	2.46507e+06	802087	1.99963e+06	1.43121e+06	2.41117e+06	1.98568e+06	1.18356e+06	1.44056e+06	1.34046e+06	1.12711e+06	666664	2.07402e+06	2.49412e+06	1.31689e+06	1.73596e+06	2.00018e+06	695022	1.87674e+06	1.00733e+06	1.28292e+06	1.71396e+06	701265	2.19319e+06	2.462e+06	934089
O75396	SC22B	Vesicle-trafficking protein SEC22b (ER-Golgi SNARE of 24 kDa) (ERS-24) (ERS24) (SEC22 vesicle-trafficking protein homolog B) (SEC22 vesicle-trafficking protein-like 1)	8	8	214.04	384	4.27998e+07	3.46512e+07	4.18812e+07	4.236e+07	4.18957e+07	4.15487e+07	3.66066e+07	3.81347e+07	4.1615e+07	4.22252e+07	4.27998e+07	3.46512e+07	4.18812e+07	4.236e+07	4.18957e+07	3.82247e+07	3.85145e+07	3.56006e+07	4.30945e+07	4.45215e+07	3.83467e+07	3.82512e+07	3.6238e+07	3.82379e+07	4.27405e+07	4.24305e+07	4.01835e+07	3.68689e+07	3.98562e+07	4.91538e+07	4.27316e+07	3.95151e+07	4.2155e+07	3.74095e+07	4.00029e+07	5.21332e+07	3.87986e+07	4.15804e+07	4.25277e+07	4.00667e+07	4.21345e+07	4.21667e+07	3.4011e+07
O75400	PR40A	Pre-mRNA-processing factor 40 homolog A (Fas ligand-associated factor 1) (Formin-binding protein 11) (Formin-binding protein 3) (Huntingtin yeast partner A) (Huntingtin-interacting protein 10) (HIP-10) (Huntingtin-interacting protein A) (Renal carcinoma antigen NY-REN-6)	19	19	115.36	396	3.96633e+07	3.52104e+07	3.64547e+07	3.83122e+07	3.2732e+07	4.02532e+07	3.5576e+07	3.6632e+07	4.15833e+07	3.64294e+07	3.96633e+07	3.52104e+07	3.64547e+07	3.83122e+07	3.2732e+07	3.62229e+07	3.68791e+07	3.79843e+07	3.60326e+07	3.96688e+07	3.73395e+07	3.63411e+07	4.71482e+07	3.69584e+07	3.94221e+07	3.68561e+07	4.33551e+07	3.8576e+07	3.81902e+07	4.17421e+07	4.33822e+07	4.23101e+07	3.39192e+07	3.91633e+07	4.09625e+07	3.46608e+07	3.58831e+07	4.36476e+07	4.15717e+07	3.53009e+07	3.40276e+07	3.69661e+07	3.71176e+07
O75419	CDC45	Cell division control protein 45 homolog (PORC-PI-1)	3	3	2.7676	24	1.09151e+06	1.55362e+06	1.5889e+06	2.42878e+06	1.22462e+06	1.50174e+06	2.22921e+06	2.54194e+06	1.49758e+06	1.65202e+06	1.09151e+06	1.55362e+06	1.5889e+06	2.42878e+06	1.22462e+06	1.38668e+06	1.23862e+06	1.88613e+06	1.25018e+06	1.72349e+06	1.14443e+06	4.54642e+06	771924	973890	1.34456e+06	2.30878e+06	888123	1.60729e+06	754311	2.16435e+06	2.30478e+06	1.39526e+06	3.35574e+06	1.8536e+06	1.57421e+06	1.39275e+06	1.12259e+06	895851	1.71443e+06	2.92418e+06	857276	2.08223e+06	2.33226e+06
O75431	MTX2	Metaxin-2 (Mitochondrial outer membrane import complex protein 2)	3	3	7.0301	19	2.0657e+06	763887	1.26789e+06	1.98114e+06	6.95153e+06	2.53508e+06	3.20768e+06	1.56269e+06	1.81055e+06	2.37385e+06	2.0657e+06	763887	1.26789e+06	1.98114e+06	6.95153e+06	2.2086e+06	1.19022e+06	1.48147e+06	893681	2.33566e+06	902208	2.32307e+06	1.95035e+06	1.88208e+06	1.68323e+06	2.73916e+06	2.54953e+06	846412	1.42853e+06	1.96528e+06	2.23927e+06	996907	2.57653e+06	2.25485e+06	893557	2.25735e+06	822582	2.15447e+06	2.04136e+06	1.92683e+06	1.03278e+06	1.73885e+06	1.03436e+06
O75436	VP26A	Vacuolar protein sorting-associated protein 26A (Vesicle protein sorting 26A) (hVPS26)	13	13	94.504	224	2.99199e+07	2.35333e+07	2.86951e+07	2.34454e+07	2.70946e+07	2.91199e+07	2.56082e+07	2.82706e+07	2.48028e+07	2.63099e+07	2.99199e+07	2.35333e+07	2.86951e+07	2.34454e+07	2.70946e+07	2.85008e+07	2.54983e+07	2.16611e+07	2.27885e+07	2.55815e+07	2.65535e+07	2.32996e+07	2.68292e+07	2.43278e+07	2.81318e+07	2.80734e+07	2.83079e+07	2.83629e+07	2.64635e+07	2.61336e+07	2.82315e+07	3.12142e+07	2.7355e+07	2.18965e+07	2.61173e+07	3.04471e+07	2.33028e+07	2.53169e+07	2.45293e+07	2.49805e+07	2.54136e+07	3.39333e+07	2.40361e+07
O75439	MPPB	Mitochondrial-processing peptidase subunit beta (EC 3.4.24.64) (Beta-MPP) (P-52)	14	14	157.11	285	2.39812e+07	3.09922e+07	2.58453e+07	2.61952e+07	3.09428e+07	2.84298e+07	3.18745e+07	3.21876e+07	2.68385e+07	2.59746e+07	2.39812e+07	3.09922e+07	2.58453e+07	2.61952e+07	3.09428e+07	2.71378e+07	3.25307e+07	3.08849e+07	2.71528e+07	2.83609e+07	2.51717e+07	3.02011e+07	2.90191e+07	2.67697e+07	2.7104e+07	2.81416e+07	3.4596e+07	2.87588e+07	2.4531e+07	2.60558e+07	2.78717e+07	2.99531e+07	2.1501e+07	3.05507e+07	2.92392e+07	2.62097e+07	2.72169e+07	2.70514e+07	3.04809e+07	2.71453e+07	3.06015e+07	2.76927e+07	3.16039e+07
O75448	MED24	Mediator of RNA polymerase II transcription subunit 24 (Activator-recruited cofactor 100 kDa component) (ARC100) (Cofactor required for Sp1 transcriptional activation subunit 4) (CRSP complex subunit 4) (Mediator complex subunit 24) (Thyroid hormone receptor-associated protein 4) (Thyroid hormone receptor-associated protein complex 100 kDa component) (Trap100) (hTRAP100) (Vitamin D3 receptor-inte…	5	5	11.444	27	3.06e+06	593340	3.48783e+06	2.27494e+06	3.04097e+06	736232	1.26693e+06	944571	1.3232e+06	1.49779e+06	3.06e+06	593340	3.48783e+06	2.27494e+06	3.04097e+06	1.77305e+06	1.43528e+06	1.26342e+06	1.56909e+06	1.28354e+06	1.55028e+06	1.70886e+06	2.43063e+06	1.31215e+06	1.11013e+06	972406	1.02019e+06	605976	917533	3.60633e+06	2.25032e+06	1.70495e+06	2.02726e+06	3.94037e+06	1.30679e+06	2.34361e+06	1.48086e+06	1.29624e+06	894176	2.79303e+06	763252	805542	781778
O75475	PSIP1	PC4 and SFRS1-interacting protein (CLL-associated antigen KW-7) (Dense fine speckles 70 kDa protein) (DFS 70) (Lens epithelium-derived growth factor) (Transcriptional coactivator p75/p52)	20	18	118	628	5.46531e+07	7.36867e+07	7.09648e+07	7.52663e+07	7.4793e+07	3.34708e+07	7.23204e+07	6.75054e+07	6.766e+07	6.15178e+07	5.46531e+07	7.36867e+07	7.09648e+07	7.52663e+07	7.4793e+07	5.87058e+07	7.20952e+07	7.19255e+07	6.77163e+07	7.03672e+07	5.64668e+07	7.58213e+07	7.78935e+07	8.24605e+07	7.60951e+07	4.87838e+07	8.23308e+06	7.50787e+07	6.49443e+07	7.28841e+07	6.82299e+07	5.00442e+07	7.9354e+07	8.77259e+07	8.4591e+07	6.44466e+07	6.78102e+07	7.66456e+07	7.47515e+07	8.04785e+07	7.28588e+07	7.07487e+07	7.52245e+07
O75477	ERLN1	Erlin-1 (Endoplasmic reticulum lipid raft-associated protein 1) (Protein KE04) (Stomatin-prohibitin-flotillin-HflC/K domain-containing protein 1) (SPFH domain-containing protein 1)	10	7	48.25	258	2.13318e+07	1.73966e+07	1.90053e+07	2.00695e+07	1.74679e+07	1.87515e+07	1.67006e+07	1.74485e+07	1.734e+07	1.92733e+07	2.13318e+07	1.73966e+07	1.90053e+07	2.00695e+07	1.74679e+07	1.5088e+07	1.61709e+07	1.65371e+07	1.97097e+07	1.95302e+07	1.90172e+07	1.74364e+07	1.76358e+07	2.05523e+07	1.85665e+07	2.01071e+07	1.92639e+07	1.62181e+07	1.75613e+07	2.06781e+07	2.60522e+07	1.65405e+07	1.91614e+07	2.23056e+07	2.05695e+07	1.88205e+07	1.59826e+07	2.07643e+07	1.96075e+07	1.93858e+07	2.22068e+07	2.04685e+07	1.71155e+07
O75489	NDUS3	NADH dehydrogenase [ubiquinone] iron-sulfur protein 3, mitochondrial (EC 7.1.1.2) (Complex I-30kD) (CI-30kD) (NADH-ubiquinone oxidoreductase 30 kDa subunit)	15	15	74.403	366	2.60793e+07	3.06631e+07	2.93488e+07	2.68627e+07	2.84081e+07	2.80015e+07	3.09535e+07	2.97276e+07	2.17332e+07	2.64947e+07	2.60793e+07	3.06631e+07	2.93488e+07	2.68627e+07	2.84081e+07	2.28343e+07	2.94242e+07	2.57702e+07	2.47959e+07	2.05025e+07	3.04112e+07	3.62531e+07	3.07482e+07	2.1434e+07	2.91663e+07	2.53257e+07	3.07333e+07	2.73853e+07	3.1061e+07	2.21807e+07	2.78351e+07	3.36429e+07	3.15426e+07	2.39945e+07	2.61245e+07	2.55302e+07	2.82452e+07	2.41162e+07	2.32737e+07	2.31868e+07	2.598e+07	3.05655e+07	3.16587e+07
O75494	SRS10	Serine/arginine-rich splicing factor 10 (40 kDa SR-repressor protein) (SRrp40) (FUS-interacting serine-arginine-rich protein 1) (Splicing factor SRp38) (Splicing factor, arginine/serine-rich 13A) (TLS-associated protein with Ser-Arg repeats) (TASR) (TLS-associated protein with SR repeats) (TLS-associated serine-arginine protein) (TLS-associated SR protein)	11	8	122.19	470	8.15737e+07	6.32166e+07	6.624e+07	7.52819e+07	7.13297e+07	6.0949e+07	5.3826e+07	6.23765e+07	7.24358e+07	6.87378e+07	8.15737e+07	6.32166e+07	6.624e+07	7.52819e+07	7.13297e+07	8.50495e+07	6.78385e+07	6.05994e+07	7.36611e+07	8.37915e+07	7.21852e+07	6.35197e+07	6.55776e+07	6.93167e+07	7.03282e+07	9.2638e+07	2.83589e+07	6.31028e+07	6.4335e+07	6.98376e+07	7.54282e+07	4.86791e+07	8.0406e+07	6.6162e+07	7.13693e+07	6.6673e+07	6.81353e+07	6.30459e+07	6.22556e+07	7.46583e+07	7.4431e+07	7.45652e+07	6.20273e+07
O75521	ECI2	Enoyl-CoA delta isomerase 2 (EC 5.3.3.8) (DRS-1) (Delta(3),delta(2)-enoyl-CoA isomerase) (D3,D2-enoyl-CoA isomerase) (Diazepam-binding inhibitor-related protein 1) (DBI-related protein 1) (Dodecenoyl-CoA isomerase) (Hepatocellular carcinoma-associated antigen 88) (Peroxisomal 3,2-trans-enoyl-CoA isomerase) (pECI) (Renal carcinoma antigen NY-REN-1)	4	4	11.298	22	843191	3.64958e+06	3.17274e+06	1.01124e+06	1.21987e+06	1.23194e+06	3.54757e+06	4.27354e+06	1.63697e+06	3.13993e+06	843191	3.64958e+06	3.17274e+06	1.01124e+06	1.21987e+06	2.21182e+06	4.00702e+06	3.6299e+06	2.59194e+06	1.26132e+06	702335	3.09155e+06	4.48601e+06	1.45249e+06	2.41937e+06	2.16345e+06	4.00758e+06	3.88397e+06	1.27335e+06	836033	776701	2.84599e+06	1.29453e+06	950943	2.94881e+06	1.72648e+06	3.39599e+06	1.70921e+06	3.33788e+06	930534	2.45501e+06	3.27804e+06	5.08988e+06
O75528	TADA3	Transcriptional adapter 3 (ADA3 homolog) (hADA3) (STAF54) (Transcriptional adapter 3-like) (ADA3-like protein)	3	3	5.5573	20	2.60725e+06	2.84028e+06	3.02814e+06	2.40766e+06	2.31086e+06	1.51627e+06	2.5536e+06	2.66666e+06	3.0116e+06	3.00868e+06	2.60725e+06	2.84028e+06	3.02814e+06	2.40766e+06	2.31086e+06	2.38524e+06	3.11219e+06	2.85884e+06	3.54659e+06	2.48274e+06	3.02751e+06	2.86936e+06	2.40516e+06	2.72514e+06	3.15367e+06	1.87583e+06	2.56815e+06	721380	2.9687e+06	2.37237e+06	3.03234e+06	2.7697e+06	3.20058e+06	2.41217e+06	4.0073e+06	2.75763e+06	2.09584e+06	2.67313e+06	3.15586e+06	2.7699e+06	2.43738e+06	4.41873e+06	1.88666e+06
O75530	EED	Polycomb protein EED (hEED) (Embryonic ectoderm development protein) (WD protein associating with integrin cytoplasmic tails 1) (WAIT-1)	5	5	3.1722	59	3.9708e+06	3.56063e+06	3.50844e+06	4.07481e+06	1.00719e+06	3.11543e+06	3.4777e+06	3.81222e+06	3.54118e+06	3.21547e+06	3.9708e+06	3.56063e+06	3.50844e+06	4.07481e+06	1.00719e+06	3.27826e+06	3.87053e+06	3.85901e+06	3.67752e+06	4.49036e+06	3.5099e+06	2.87474e+06	4.174e+06	4.66744e+06	3.41511e+06	3.41558e+06	3.22977e+06	3.39011e+06	3.68109e+06	3.96283e+06	4.3585e+06	3.42459e+06	4.18704e+06	4.04498e+06	4.21675e+06	3.65287e+06	3.13536e+06	3.37908e+06	4.79168e+06	4.66679e+06	3.64124e+06	4.37909e+06	3.70772e+06
O75531	BAF	Barrier-to-autointegration factor (Breakpoint cluster region protein 1) [Cleaved into: Barrier-to-autointegration factor, N-terminally processed]	8	8	57.799	307	2.56277e+07	3.90766e+07	2.98494e+07	2.93936e+07	3.26346e+07	3.0285e+07	3.85466e+07	2.69466e+07	2.31675e+07	2.74557e+07	2.56277e+07	3.90766e+07	2.98494e+07	2.93936e+07	3.26346e+07	2.9672e+07	3.54603e+07	2.77907e+07	3.06737e+07	2.61644e+07	3.55908e+07	3.67159e+07	2.89027e+07	2.5989e+07	2.18586e+07	3.55119e+07	2.49511e+07	3.38347e+07	3.11883e+07	1.87762e+07	2.63994e+07	2.86494e+07	3.72542e+07	2.37842e+07	2.49978e+07	2.74747e+07	4.45154e+07	1.97616e+07	2.88807e+07	2.39496e+07	2.47153e+07	2.38221e+07	2.82099e+07
O75533	SF3B1	Splicing factor 3B subunit 1 (Pre-mRNA-splicing factor SF3b 155 kDa subunit) (SF3b155) (Spliceosome-associated protein 155) (SAP 155)	55	55	323.31	1609	1.76305e+08	1.57535e+08	1.79935e+08	1.75659e+08	1.69452e+08	1.58851e+08	1.63691e+08	1.56936e+08	1.72056e+08	1.6483e+08	1.76305e+08	1.57535e+08	1.79935e+08	1.75659e+08	1.69452e+08	1.67119e+08	1.67955e+08	1.53823e+08	1.66483e+08	1.79835e+08	1.69522e+08	1.67734e+08	1.65356e+08	1.70524e+08	1.69781e+08	1.74615e+08	1.4419e+08	1.75342e+08	1.68258e+08	1.89839e+08	1.81589e+08	1.65459e+08	1.87667e+08	1.74724e+08	1.6855e+08	1.78197e+08	1.80485e+08	1.81036e+08	1.73312e+08	1.71579e+08	1.77421e+08	1.76305e+08	1.70075e+08
O75534	CSDE1	Cold shock domain-containing protein E1 (N-ras upstream gene protein) (Protein UNR)	41	41	323.31	1046	1.35179e+08	1.30069e+08	1.26188e+08	1.26083e+08	1.34078e+08	1.50825e+08	1.43801e+08	1.37399e+08	1.43016e+08	1.27693e+08	1.35179e+08	1.30069e+08	1.26188e+08	1.26083e+08	1.34078e+08	1.32544e+08	1.45213e+08	1.372e+08	1.25786e+08	1.41292e+08	1.20813e+08	1.24261e+08	1.34964e+08	1.36403e+08	1.2295e+08	1.31073e+08	1.67131e+08	1.41223e+08	1.24978e+08	1.40666e+08	1.26179e+08	1.37142e+08	1.17607e+08	1.38499e+08	1.24883e+08	1.51181e+08	1.33429e+08	1.52444e+08	1.46193e+08	1.46416e+08	1.40189e+08	1.33254e+08	1.37276e+08
O75569	PRKRA	Interferon-inducible double-stranded RNA-dependent protein kinase activator A (PKR-associated protein X) (PKR-associating protein X) (Protein activator of the interferon-induced protein kinase) (Protein kinase, interferon-inducible double-stranded RNA-dependent activator)	8	8	15.957	58	1.29092e+07	7.16781e+06	7.95814e+06	1.36047e+07	9.29678e+06	8.74726e+06	7.22667e+06	8.21711e+06	1.23354e+07	8.26739e+06	1.29092e+07	7.16781e+06	7.95814e+06	1.36047e+07	9.29678e+06	8.57854e+06	6.44702e+06	7.04418e+06	8.47746e+06	8.95648e+06	8.7752e+06	6.17925e+06	7.11977e+06	1.15429e+07	1.09718e+07	1.09756e+07	5.2701e+06	9.09473e+06	1.08133e+07	1.31322e+07	1.43237e+07	5.58451e+06	8.39093e+06	8.21483e+06	1.0357e+07	1.19177e+07	7.28501e+06	6.56198e+06	9.39785e+06	1.05548e+07	1.02449e+07	1.01179e+07	7.98356e+06
O75600	KBL	2-amino-3-ketobutyrate coenzyme A ligase, mitochondrial (AKB ligase) (EC 2.3.1.29) (Aminoacetone synthase) (Glycine acetyltransferase)	2	2	5.2416	9	1.14372e+06	820646	2.24036e+06	2.68613e+06	3.66378e+06	1.19113e+06	877719	733583	1.60551e+06	1.20466e+06	1.14372e+06	820646	2.24036e+06	2.68613e+06	3.66378e+06	1.38879e+06	1.95292e+06	925389	1.21036e+06	3.12365e+06	2.38226e+06	1.19568e+06	729880	1.08872e+06	1.45622e+06	798205	845181	1.55977e+06	734091	1.47952e+06	962148	1.20977e+06	1.65626e+06	608670	1.776e+06	1.33203e+06	854191	843483	1.37748e+06	1.87531e+06	767549	913408	1.43131e+06
O75607	NPM3	Nucleoplasmin-3	5	5	323.31	333	2.4441e+07	3.00841e+07	2.79278e+07	3.71125e+07	4.63479e+07	2.43733e+07	3.01551e+07	2.36396e+07	3.13009e+07	4.31842e+07	2.4441e+07	3.00841e+07	2.79278e+07	3.71125e+07	4.63479e+07	2.78023e+07	3.20962e+07	2.17317e+07	3.92041e+07	3.27298e+07	2.65388e+07	2.81026e+07	2.68869e+07	3.63588e+07	3.76279e+07	2.82569e+07	2.36019e+07	2.56224e+07	3.67541e+07	3.7887e+07	2.63646e+07	2.82217e+07	3.42191e+07	3.61903e+07	4.10819e+07	2.68106e+07	3.18811e+07	3.24857e+07	3.64471e+07	3.10739e+07	2.58149e+07	3.28457e+07	2.74671e+07
O75608	LYPA1	Acyl-protein thioesterase 1 (APT-1) (hAPT1) (EC 3.1.2.-) (Lysophospholipase 1) (Lysophospholipase I) (LPL-I) (LysoPLA I)	6	6	13.526	11	6.7059e+06	2.94738e+06	3.04498e+06	1.35119e+06	2.74962e+06	1.1483e+07	1.85901e+06	2.55732e+06	1.70165e+06	1.70294e+06	6.7059e+06	2.94738e+06	3.04498e+06	1.35119e+06	2.74962e+06	4.60446e+06	2.72231e+06	2.47672e+06	2.01983e+06	2.48653e+06	5.44915e+06	811314	2.61304e+06	2.76683e+06	2.48463e+06	6.23821e+06	2.67554e+06	3.18862e+06	946472	3.73402e+06	2.39983e+06	1.30299e+06	3.54487e+06	1.28141e+06	2.09686e+06	1.59232e+06	759610	3.24458e+06	1.11545e+06	1.41023e+06	1.41052e+06	2.75936e+06	2.47535e+06
O75616	ERAL1	GTPase Era, mitochondrial (H-ERA) (hERA) (Conserved ERA-like GTPase) (CEGA) (ERA-W) (ERA-like protein 1)	6	6	33.446	12	1.07267e+07	1.05098e+06	902145	7.96752e+06	4.18066e+06	1.13621e+06	961349	1.68288e+06	1.03529e+06	1.7421e+06	1.07267e+07	1.05098e+06	902145	7.96752e+06	4.18066e+06	9.60464e+06	1.25191e+06	1.81546e+06	1.29633e+06	2.43367e+06	1.62871e+06	1.43887e+06	1.00021e+07	1.89557e+06	1.97566e+06	1.09364e+06	1.53638e+06	1.51082e+06	2.52894e+06	1.47942e+06	8.48451e+06	1.70898e+06	2.14478e+06	1.08711e+07	1.72779e+06	2.76433e+06	1.22453e+06	1.11057e+07	1.27106e+06	1.41307e+06	1.75593e+06	1.91684e+06	1.52101e+06
O75643	U520	U5 small nuclear ribonucleoprotein 200 kDa helicase (EC 3.6.4.13) (Activating signal cointegrator 1 complex subunit 3-like 1) (BRR2 homolog) (U5 snRNP-specific 200 kDa protein) (U5-200KD)	106	106	323.31	3549	2.97105e+08	3.05585e+08	3.11898e+08	3.03748e+08	3.03369e+08	2.78538e+08	3.06774e+08	2.91072e+08	2.85655e+08	3.02047e+08	2.97105e+08	3.05585e+08	3.11898e+08	3.03748e+08	3.03369e+08	3.23884e+08	3.1192e+08	2.89763e+08	2.92751e+08	3.11552e+08	3.05818e+08	3.11963e+08	2.96365e+08	2.90246e+08	3.08565e+08	3.10109e+08	2.52709e+08	2.99442e+08	3.10905e+08	3.02152e+08	3.16537e+08	2.9853e+08	3.2861e+08	3.08801e+08	3.1446e+08	3.23861e+08	3.244e+08	2.96201e+08	3.06349e+08	3.09744e+08	3.0983e+08	3.23726e+08	3.13654e+08
O75663	TIPRL	TIP41-like protein (Putative MAPK-activating protein PM10) (Type 2A-interacting protein) (TIP)	11	11	70.336	276	4.01919e+07	3.44357e+07	3.42096e+07	3.12164e+07	3.26867e+07	3.83627e+07	3.27911e+07	3.36803e+07	3.78581e+07	3.139e+07	4.01919e+07	3.44357e+07	3.42096e+07	3.12164e+07	3.26867e+07	3.57961e+07	2.91643e+07	3.28161e+07	3.54259e+07	3.98507e+07	3.45888e+07	3.48873e+07	3.07014e+07	3.63034e+07	2.91683e+07	3.2163e+07	3.9633e+07	3.21497e+07	3.26708e+07	3.69661e+07	4.0719e+07	4.31453e+07	3.46008e+07	4.21462e+07	3.59902e+07	3.70867e+07	3.50449e+07	4.07501e+07	3.4656e+07	3.6632e+07	3.06334e+07	3.36033e+07	3.79843e+07
O75683	SURF6	Surfeit locus protein 6	5	5	31.102	42	5.18747e+06	5.20981e+06	5.71056e+06	1.29588e+06	5.66561e+06	3.0252e+06	2.11613e+06	4.40833e+06	4.78703e+06	1.20952e+06	5.18747e+06	5.20981e+06	5.71056e+06	1.29588e+06	5.66561e+06	4.9363e+06	970925	887938	7.43912e+06	4.85184e+06	1.5788e+06	670650	1.06432e+06	4.67359e+06	1.9597e+06	8.23993e+06	814469	479343	2.75401e+06	1.04097e+06	2.20707e+06	1.18824e+06	7.78195e+06	3.90611e+06	2.4389e+06	4.39765e+06	1.84233e+06	4.78073e+06	1.88443e+06	1.12969e+06	4.81499e+06	6.67113e+06	2.03359e+06
O75691	UTP20	Small subunit processome component 20 homolog (Down-regulated in metastasis protein) (Novel nucleolar protein 73) (NNP73) (Protein Key-1A6)	41	41	113.89	309	2.80384e+07	2.85978e+07	2.93631e+07	3.38136e+07	3.51958e+07	2.62461e+07	3.1639e+07	2.82334e+07	3.04935e+07	3.31844e+07	2.80384e+07	2.85978e+07	2.93631e+07	3.38136e+07	3.51958e+07	2.76658e+07	2.86176e+07	2.49459e+07	3.39616e+07	2.93041e+07	2.66033e+07	2.99572e+07	2.91279e+07	2.64837e+07	3.10094e+07	3.09922e+07	2.76562e+07	2.67512e+07	3.34963e+07	3.43808e+07	2.90634e+07	2.81494e+07	3.47137e+07	3.02116e+07	2.88287e+07	3.1277e+07	3.38769e+07	3.26867e+07	3.46992e+07	3.05231e+07	3.01823e+07	3.48777e+07	2.68869e+07
O75694	NU155	Nuclear pore complex protein Nup155 (155 kDa nucleoporin) (Nucleoporin Nup155)	29	29	248.41	611	4.16727e+07	3.95562e+07	4.45339e+07	4.12932e+07	4.15804e+07	4.02671e+07	4.7325e+07	4.5694e+07	3.60851e+07	4.22662e+07	4.16727e+07	3.95562e+07	4.45339e+07	4.12932e+07	4.15804e+07	3.94685e+07	3.85867e+07	4.22838e+07	3.99364e+07	3.72981e+07	4.41222e+07	4.4303e+07	4.14653e+07	3.94248e+07	4.23424e+07	4.35027e+07	4.62067e+07	4.06288e+07	3.76671e+07	3.84452e+07	4.32921e+07	4.00695e+07	4.41772e+07	4.08519e+07	4.16438e+07	4.29871e+07	4.37355e+07	3.9392e+07	4.24982e+07	4.11674e+07	4.18986e+07	4.16756e+07	4.26281e+07
O75717	WDHD1	WD repeat and HMG-box DNA-binding protein 1 (Acidic nucleoplasmic DNA-binding protein 1) (And-1)	37	37	189.7	410	3.63462e+07	4.45154e+07	4.35781e+07	4.12503e+07	4.29781e+07	4.42938e+07	4.5751e+07	4.75882e+07	3.79369e+07	4.12131e+07	3.63462e+07	4.45154e+07	4.35781e+07	4.12503e+07	4.29781e+07	3.84879e+07	4.08066e+07	4.08179e+07	4.00334e+07	3.70071e+07	4.36628e+07	4.52652e+07	5.29637e+07	4.24041e+07	4.37021e+07	3.21786e+07	5.04552e+07	4.2572e+07	4.07868e+07	4.30258e+07	4.22545e+07	5.21658e+07	3.61251e+07	4.64411e+07	4.34153e+07	4.44506e+07	4.12417e+07	4.27523e+07	4.33161e+07	4.00306e+07	4.50617e+07	3.37691e+07	4.69103e+07
O75718	CRTAP	Cartilage-associated protein	12	12	32.297	146	9.56345e+06	1.20548e+07	1.08991e+07	8.97201e+06	8.35495e+06	1.09931e+07	1.28824e+07	1.20757e+07	9.06515e+06	9.331e+06	9.56345e+06	1.20548e+07	1.08991e+07	8.97201e+06	8.35495e+06	1.10367e+07	1.20899e+07	1.3346e+07	9.38158e+06	9.69023e+06	1.03807e+07	1.34462e+07	1.39726e+07	7.33213e+06	8.50335e+06	8.18301e+06	1.36292e+07	1.28548e+07	7.2936e+06	1.04747e+07	1.141e+07	1.26409e+07	9.40828e+06	1.0403e+07	1.01481e+07	9.98271e+06	1.45015e+07	1.25911e+07	1.0274e+07	9.32259e+06	8.8663e+06	9.76508e+06	1.24998e+07
O75746	CMC1	Calcium-binding mitochondrial carrier protein Aralar1 (Mitochondrial aspartate glutamate carrier 1) (Solute carrier family 25 member 12)	16	7	14.367	117	3.95707e+06	4.37333e+06	4.6134e+06	5.284e+06	2.4867e+06	5.33035e+06	5.58374e+06	2.73916e+06	3.75661e+06	5.16845e+06	3.95707e+06	4.37333e+06	4.6134e+06	5.284e+06	2.4867e+06	3.4144e+06	3.40542e+06	2.7747e+06	4.54863e+06	3.48252e+06	4.85016e+06	6.86201e+06	5.37562e+06	3.4724e+06	3.41535e+06	1.02031e+07	3.98791e+06	3.19437e+06	3.80984e+06	4.72309e+06	5.00313e+06	3.83927e+06	4.70545e+06	5.81803e+06	5.10613e+06	3.57646e+06	3.82997e+06	3.24435e+06	4.13283e+06	3.47673e+06	3.349e+06	4.32989e+06	2.52929e+06
O75792	RNH2A	Ribonuclease H2 subunit A (RNase H2 subunit A) (EC 3.1.26.4) (Aicardi-Goutieres syndrome 4 protein) (AGS4) (RNase H(35)) (Ribonuclease HI large subunit) (RNase HI large subunit) (Ribonuclease HI subunit A)	12	12	68.921	270	2.5163e+07	2.01252e+07	2.05523e+07	2.47427e+07	2.35872e+07	2.14489e+07	2.1495e+07	1.98922e+07	2.18541e+07	2.20733e+07	2.5163e+07	2.01252e+07	2.05523e+07	2.47427e+07	2.35872e+07	2.18057e+07	2.12698e+07	2.0426e+07	2.62516e+07	2.83904e+07	2.34048e+07	2.14965e+07	2.33481e+07	2.66586e+07	2.81474e+07	2.24187e+07	2.27364e+07	2.05481e+07	2.60143e+07	3.02619e+07	2.87588e+07	2.23846e+07	2.04274e+07	2.48768e+07	2.78293e+07	2.51909e+07	2.00584e+07	2.28486e+07	2.32463e+07	2.62043e+07	2.46776e+07	2.53503e+07	2.28533e+07
O75794	CD123	Cell division cycle protein 123 homolog (Protein D123) (HT-1080) (PZ32)	5	5	15.205	42	3.22686e+06	2.30574e+06	2.82653e+06	2.44042e+06	2.53684e+06	2.42357e+06	2.47775e+06	2.75095e+06	2.43738e+06	3.08235e+06	3.22686e+06	2.30574e+06	2.82653e+06	2.44042e+06	2.53684e+06	2.42962e+06	2.56033e+06	2.26865e+06	2.54812e+06	2.47586e+06	2.86579e+06	2.26095e+06	2.2497e+06	2.36613e+06	2.34881e+06	3.21213e+06	2.49378e+06	2.24223e+06	2.31246e+06	2.64658e+06	3.06658e+06	1.08345e+06	2.81207e+06	2.28332e+06	2.23617e+06	2.81558e+06	2.43417e+06	2.58369e+06	3.2253e+06	2.75191e+06	2.57296e+06	2.40916e+06	2.28094e+06
O75821	EIF3G	Eukaryotic translation initiation factor 3 subunit G (eIF3g) (Eukaryotic translation initiation factor 3 RNA-binding subunit) (eIF-3 RNA-binding subunit) (Eukaryotic translation initiation factor 3 subunit 4) (eIF-3-delta) (eIF3 p42) (eIF3 p44)	13	13	323.31	723	6.88379e+07	9.81919e+07	8.75134e+07	9.28952e+07	8.91419e+07	8.89875e+07	1.00847e+08	1.02817e+08	8.45616e+07	9.44731e+07	6.88379e+07	9.81919e+07	8.75134e+07	9.28952e+07	8.91419e+07	7.95909e+07	9.92594e+07	9.47222e+07	9.12803e+07	8.94204e+07	8.015e+07	9.07755e+07	1.04382e+08	8.93398e+07	9.69072e+07	7.45859e+07	1.0676e+08	9.0261e+07	8.41232e+07	8.08531e+07	8.22835e+07	1.15251e+08	8.56827e+07	9.52424e+07	9.48537e+07	9.5434e+07	9.19789e+07	9.47551e+07	9.83417e+07	9.48471e+07	8.18285e+07	8.42282e+07	8.94018e+07
O75822	EIF3J	Eukaryotic translation initiation factor 3 subunit J (eIF3j) (Eukaryotic translation initiation factor 3 subunit 1) (eIF-3-alpha) (eIF3 p35)	13	13	201.31	351	3.08058e+07	2.9465e+07	2.98432e+07	3.78031e+07	3.54652e+07	3.3573e+07	3.09836e+07	3.72413e+07	3.69251e+07	3.8275e+07	3.08058e+07	2.9465e+07	2.98432e+07	3.78031e+07	3.54652e+07	3.11084e+07	3.10653e+07	3.07482e+07	3.81664e+07	3.89495e+07	2.71924e+07	3.27094e+07	3.18922e+07	3.87233e+07	3.1251e+07	3.43189e+07	3.46656e+07	3.12922e+07	3.63386e+07	4.0971e+07	3.2407e+07	3.0426e+07	3.04365e+07	3.41954e+07	4.01946e+07	3.41741e+07	3.42619e+07	4.20354e+07	3.44213e+07	3.98424e+07	3.43237e+07	3.31269e+07	3.11278e+07
O75832	PSD10	26S proteasome non-ATPase regulatory subunit 10 (26S proteasome regulatory subunit p28) (Gankyrin) (p28(GANK))	7	7	105.87	188	2.73834e+07	1.91508e+07	1.75224e+07	1.82539e+07	2.71779e+06	1.96605e+07	2.09769e+07	2.24451e+07	2.27285e+07	2.07312e+07	2.73834e+07	1.91508e+07	1.75224e+07	1.82539e+07	2.71779e+06	1.89015e+07	2.49183e+07	1.91044e+07	1.85614e+07	2.21484e+07	1.66925e+07	2.19087e+07	2.23133e+07	2.04118e+07	2.14787e+07	1.13297e+07	2.42722e+07	1.92146e+07	2.24934e+07	2.05923e+07	1.28958e+07	2.44461e+07	1.5707e+07	2.29327e+07	2.09813e+07	2.0337e+07	2.0416e+07	2.55904e+07	2.12123e+07	2.47427e+07	2.276e+07	2.10585e+07	1.96265e+07
O75844	FACE1	CAAX prenyl protease 1 homolog (EC 3.4.24.84) (Farnesylated proteins-converting enzyme 1) (FACE-1) (Prenyl protein-specific endoprotease 1) (Zinc metalloproteinase Ste24 homolog)	8	8	24.596	232	2.78023e+07	2.45667e+07	2.72906e+07	2.34535e+07	2.10892e+07	2.98929e+07	2.93488e+07	3.0367e+07	2.52503e+07	2.45803e+07	2.78023e+07	2.45667e+07	2.72906e+07	2.34535e+07	2.10892e+07	2.39962e+07	2.00904e+07	2.93834e+07	2.65922e+07	2.45157e+07	2.37694e+07	2.20932e+07	2.60107e+07	2.47822e+07	2.54101e+07	2.22793e+07	3.16873e+07	2.36003e+07	2.40428e+07	2.83157e+07	3.68203e+07	2.72207e+07	1.89474e+07	2.68981e+07	2.19452e+07	2.59009e+07	2.43852e+07	2.71773e+07	2.46161e+07	2.50082e+07	2.31338e+07	2.90433e+07	2.3548e+07
O75874	IDHC	Isocitrate dehydrogenase [NADP] cytoplasmic (IDH) (EC 1.1.1.42) (Cytosolic NADP-isocitrate dehydrogenase) (IDP) (NADP(+)-specific ICDH) (Oxalosuccinate decarboxylase)	27	26	218.97	977	1.05458e+08	9.3347e+07	9.51632e+07	1.10051e+08	1.0222e+08	1.03109e+08	7.41118e+07	6.75148e+07	9.38986e+07	9.39442e+07	1.05458e+08	9.3347e+07	9.51632e+07	1.10051e+08	1.0222e+08	1.09481e+08	8.78537e+07	8.02946e+07	8.77807e+07	1.00813e+08	1.03539e+08	9.39507e+07	1.03913e+08	1.00652e+08	1.10732e+08	8.87043e+07	7.51568e+07	9.55929e+07	9.90257e+07	9.69811e+07	9.36191e+07	1.09382e+08	1.00359e+08	1.057e+08	9.28115e+07	1.01373e+08	8.52089e+07	9.87995e+07	9.4094e+07	9.882e+07	1.00778e+08	1.02817e+08	1.01493e+08
O75879	GATB	Glutamyl-tRNA(Gln) amidotransferase subunit B, mitochondrial (Glu-AdT subunit B) (EC 6.3.5.-) (Cytochrome c oxidase assembly factor PET112 homolog)	5	5	6.6157	40	1.65511e+06	800088	3.55865e+06	1.58198e+06	1.88182e+06	660180	2.21826e+06	2.21197e+06	999190	2.29395e+06	1.65511e+06	800088	3.55865e+06	1.58198e+06	1.88182e+06	1.15455e+06	1.89767e+06	821670	1.52471e+06	2.35223e+06	2.77412e+06	1.35729e+06	728869	791045	3.11608e+06	2.2984e+06	1.67497e+06	1.98609e+06	3.35481e+06	3.18994e+06	837831	905654	1.47911e+06	1.60863e+06	1.70353e+06	3.25426e+06	2.65817e+06	810639	1.15575e+06	2.55909e+06	800921	1.85219e+06	1.57029e+06
O75880	SCO1	Protein SCO1 homolog, mitochondrial	4	4	5.482	13	1.40192e+07	749256	1.05543e+06	1.02522e+06	1.42386e+07	1.67377e+07	1.79954e+06	904148	1.3002e+06	1.58132e+06	1.40192e+07	749256	1.05543e+06	1.02522e+06	1.42386e+07	1.52891e+07	1.17154e+07	1.16945e+06	3.59311e+06	1.93433e+06	2.61377e+06	1.14443e+06	1.9934e+06	1.47471e+06	1.82606e+06	1.35868e+07	1.52365e+06	3.17737e+06	2.21581e+06	2.0597e+06	1.28423e+07	1.33423e+07	1.67392e+06	9.95162e+06	1.24998e+07	1.6614e+07	2.05784e+06	1.14362e+07	9.48687e+06	9.1023e+06	1.46887e+07	722631	1.11597e+07
O75884	RBBP9	Serine hydrolase RBBP9 (EC 3.-.-.-) (B5T-overexpressed gene protein) (Protein BOG) (Retinoblastoma-binding protein 10) (RBBP-10) (Retinoblastoma-binding protein 9) (RBBP-9)	7	7	15.302	71	5.45709e+06	1.08674e+07	5.97166e+06	1.02026e+06	1.65133e+06	6.79198e+06	6.49501e+06	7.37341e+06	6.82548e+06	7.01543e+06	5.45709e+06	1.08674e+07	5.97166e+06	1.02026e+06	1.65133e+06	6.86534e+06	8.52519e+06	7.8562e+06	7.57545e+06	7.05102e+06	7.22517e+06	6.95491e+06	9.26719e+06	7.35044e+06	8.73696e+06	8.61907e+06	8.78798e+06	8.18414e+06	8.2365e+06	3.39411e+06	1.31597e+06	1.1029e+07	7.68173e+06	7.678e+06	6.70172e+06	6.2395e+06	7.90755e+06	6.52841e+06	6.92172e+06	6.60442e+06	7.06863e+06	8.10174e+06	8.16941e+06
O75915	PRAF3	PRA1 family protein 3 (ADP-ribosylation factor-like protein 6-interacting protein 5) (ARL-6-interacting protein 5) (Aip-5) (Cytoskeleton-related vitamin A-responsive protein) (Dermal papilla-derived protein 11) (GTRAP3-18) (Glutamate transporter EAAC1-interacting protein) (JM5) (Prenylated Rab acceptor protein 2) (Protein JWa) (Putative MAPK-activating protein PM27)	4	4	16.178	51	2.16465e+06	710365	1.95414e+06	1.87909e+06	1.83227e+06	819622	2.25548e+06	1.9695e+06	2.28237e+06	992357	2.16465e+06	710365	1.95414e+06	1.87909e+06	1.83227e+06	1.44697e+06	2.49793e+06	1.37863e+06	1.377e+06	1.8329e+06	2.17744e+06	1.15127e+06	1.96065e+06	1.14523e+06	2.07964e+06	5.22717e+06	1.84655e+06	2.9908e+06	2.10545e+06	1.65225e+06	1.94414e+06	2.13766e+06	1.04691e+06	1.77292e+06	1.42576e+06	1.52513e+06	2.73764e+06	1.24654e+06	1.50153e+06	2.12731e+06	2.1037e+06	2.04604e+06	984001
O75925	PIAS1	E3 SUMO-protein ligase PIAS1 (EC 2.3.2.-) (DEAD/H box-binding protein 1) (E3 SUMO-protein transferase PIAS1) (Gu-binding protein) (GBP) (Protein inhibitor of activated STAT protein 1) (RNA helicase II-binding protein)	2	2	11.767	35	2.32355e+06	1.52523e+06	2.65007e+06	1.01574e+06	1.30029e+06	1.73463e+06	1.81194e+06	1.72289e+06	1.83991e+06	2.31519e+06	2.32355e+06	1.52523e+06	2.65007e+06	1.01574e+06	1.30029e+06	1.84169e+06	1.65271e+06	1.77994e+06	575677	1.75264e+06	2.08223e+06	2.01759e+06	1.42734e+06	2.33858e+06	1.3887e+06	2.23385e+06	2.79923e+06	1.89019e+06	1.88078e+06	1.90915e+06	2.20264e+06	837019	2.18061e+06	2.22689e+06	841614	1.55265e+06	1.56291e+06	833834	1.7142e+06	1.46391e+06	2.01423e+06	968505	1.37738e+06
O75934	SPF27	Pre-mRNA-splicing factor SPF27 (Breast carcinoma-amplified sequence 2) (DNA amplified in mammary carcinoma 1 protein) (Spliceosome-associated protein SPF 27)	11	11	119.21	214	2.31531e+07	1.81454e+07	2.23396e+07	2.24498e+07	2.34454e+07	2.23473e+07	1.71571e+07	1.67435e+07	2.08986e+07	2.33384e+07	2.31531e+07	1.81454e+07	2.23396e+07	2.24498e+07	2.34454e+07	2.39613e+07	2.17061e+07	1.64673e+07	2.28898e+07	2.20917e+07	2.58507e+07	1.94275e+07	1.73797e+07	2.28137e+07	1.92666e+07	2.3771e+07	1.68331e+07	2.13052e+07	2.59045e+07	2.39131e+07	2.11932e+07	1.72716e+07	2.28027e+07	2.28692e+07	2.42722e+07	2.48424e+07	2.08624e+07	2.34356e+07	2.28185e+07	2.11521e+07	2.33093e+07	1.89908e+07	2.0691e+07
O75935	DCTN3	Dynactin subunit 3 (Dynactin complex subunit 22 kDa subunit) (p22)	7	7	10.653	67	1.18707e+07	9.19807e+06	7.80518e+06	9.49081e+06	9.9599e+06	1.0746e+07	1.01593e+07	7.90481e+06	9.79355e+06	7.60913e+06	1.18707e+07	9.19807e+06	7.80518e+06	9.49081e+06	9.9599e+06	7.95428e+06	1.04182e+07	8.5453e+06	8.85156e+06	7.73034e+06	1.15477e+07	8.31682e+06	6.72732e+06	1.18962e+07	1.08817e+07	9.80441e+06	9.10419e+06	8.60832e+06	9.98202e+06	1.45005e+07	1.49537e+07	8.6724e+06	1.14982e+07	8.8866e+06	2.11613e+06	1.28396e+07	7.45512e+06	8.24335e+06	8.96642e+06	1.16732e+07	1.44533e+07	9.53631e+06	8.13156e+06
O75937	DNJC8	DnaJ homolog subfamily C member 8 (Splicing protein spf31)	16	16	282.5	745	8.9737e+07	7.40861e+07	7.68211e+07	9.10465e+07	8.31493e+07	8.91851e+07	7.61215e+07	8.00723e+07	9.94798e+07	7.6981e+07	8.9737e+07	7.40861e+07	7.68211e+07	9.10465e+07	8.31493e+07	8.30513e+07	7.57268e+07	8.32184e+07	8.27353e+07	9.04427e+07	7.55642e+07	7.95799e+07	8.36348e+07	9.69676e+07	8.22607e+07	7.97676e+07	8.64582e+07	8.20443e+07	8.11282e+07	9.67998e+07	8.86305e+07	7.37633e+07	8.10551e+07	1.01612e+08	8.49906e+07	8.53271e+07	6.83766e+07	9.42572e+07	8.73679e+07	8.55402e+07	8.31781e+07	7.5355e+07	7.79097e+07
O75940	SPF30	Survival of motor neuron-related-splicing factor 30 (30 kDa splicing factor SMNrp) (SMN-related protein) (Survival motor neuron domain-containing protein 1)	2	2	54.531	70	1.37386e+06	8.94345e+06	1.69376e+06	3.71157e+06	1.12358e+07	1.88823e+06	8.17054e+06	2.25329e+06	2.32532e+06	2.74163e+06	1.37386e+06	8.94345e+06	1.69376e+06	3.71157e+06	1.12358e+07	814582	1.40243e+06	1.643e+06	7.53617e+06	8.3053e+06	2.31391e+06	7.07599e+06	9.6547e+06	1.13069e+07	7.45925e+06	2.26817e+06	7.05542e+06	7.38108e+06	960150	1.03369e+07	1.87466e+06	8.40257e+06	828935	1.46442e+06	2.4793e+06	6.7194e+06	1.16433e+07	1.37882e+06	9.16752e+06	9.63598e+06	1.67415e+06	2.44262e+06	8.97699e+06
O75947	ATP5H	ATP synthase subunit d, mitochondrial (ATPase subunit d) (ATP synthase peripheral stalk subunit d)	16	16	221.67	575	6.45986e+07	6.61895e+07	6.44064e+07	6.15988e+07	6.4108e+07	7.06948e+07	4.84838e+07	3.7293e+07	5.70649e+07	6.35109e+07	6.45986e+07	6.61895e+07	6.44064e+07	6.15988e+07	6.4108e+07	6.55549e+07	6.021e+07	4.70307e+07	6.22685e+07	6.0654e+07	6.98424e+07	5.59215e+07	5.00477e+07	6.31203e+07	5.94841e+07	7.38605e+07	5.07217e+07	5.8369e+07	5.44414e+07	5.75974e+07	5.92659e+07	5.72789e+07	6.17699e+07	5.83326e+07	6.2489e+07	6.68072e+07	6.61024e+07	5.57358e+07	5.65491e+07	5.48885e+07	7.14485e+07	5.58324e+07	6.07424e+07
O75955	FLOT1	Flotillin-1	15	15	28.316	112	1.45953e+07	1.07037e+07	1.17634e+07	1.29846e+07	2.08281e+06	1.36585e+07	1.20072e+07	1.21352e+07	1.00898e+07	9.9062e+06	1.45953e+07	1.07037e+07	1.17634e+07	1.29846e+07	2.08281e+06	1.10888e+07	1.13383e+07	1.19301e+07	1.48669e+07	1.25449e+07	1.33839e+07	1.12257e+07	1.3046e+07	1.38061e+07	1.02009e+07	1.14077e+07	7.97637e+06	1.12803e+07	1.21917e+07	1.12047e+07	1.33719e+07	1.11977e+07	1.32841e+07	1.52626e+07	1.40095e+07	1.20081e+07	6.80281e+06	1.52531e+07	1.46754e+07	1.08779e+07	1.51362e+07	1.51803e+07	1.02598e+07
O75962	TRIO	Triple functional domain protein (EC 2.7.11.1) (PTPRF-interacting protein)	5	5	4.0672	26	2.60238e+06	2.08584e+06	2.794e+06	1.55039e+06	1.86417e+06	3.04013e+06	3.49001e+06	3.63318e+06	2.96932e+06	2.82281e+06	2.60238e+06	2.08584e+06	2.794e+06	1.55039e+06	1.86417e+06	2.00782e+06	2.91709e+06	2.57225e+06	2.28775e+06	2.50053e+06	2.5342e+06	2.54194e+06	3.07979e+06	1.62251e+06	2.74886e+06	2.48308e+06	3.57373e+06	2.87614e+06	2.61885e+06	2.05442e+06	3.02038e+06	2.66167e+06	3.66454e+06	2.2289e+06	2.86837e+06	1.17351e+06	2.56851e+06	3.26307e+06	3.14734e+06	2.27069e+06	1.88993e+06	3.43291e+06	2.76184e+06
O75964	ATP5L	ATP synthase subunit g, mitochondrial (ATPase subunit g) (ATP synthase membrane subunit g)	7	7	119.65	534	9.25224e+07	6.28714e+07	7.43124e+07	7.34012e+07	7.60055e+07	7.81477e+07	6.70205e+07	6.81353e+07	7.30915e+07	6.37314e+07	9.25224e+07	6.28714e+07	7.43124e+07	7.34012e+07	7.60055e+07	7.7495e+07	6.66684e+07	6.05154e+07	6.5924e+07	7.05186e+07	8.14719e+07	6.81165e+07	7.19854e+07	8.14776e+07	7.43176e+07	7.58161e+07	6.76928e+07	6.34581e+07	6.6872e+07	8.27468e+07	9.11159e+07	6.9823e+07	7.9332e+07	7.83212e+07	7.08861e+07	7.94256e+07	5.80463e+07	8.68306e+07	7.20652e+07	7.20303e+07	7.90137e+07	7.98451e+07	6.85665e+07
O75976	CBPD	Carboxypeptidase D (EC 3.4.17.22) (Metallocarboxypeptidase D) (gp180)	6	6	16.27	86	612012	3.76913e+06	4.21558e+06	3.43172e+06	4.03322e+06	2.97241e+06	3.89043e+06	3.0952e+06	4.46213e+06	3.94338e+06	612012	3.76913e+06	4.21558e+06	3.43172e+06	4.03322e+06	807163	2.96418e+06	2.89654e+06	4.22641e+06	2.58476e+06	3.37674e+06	3.63141e+06	2.81558e+06	3.29512e+06	3.39316e+06	3.88478e+06	2.90177e+06	2.85964e+06	3.94119e+06	4.12482e+06	4.38577e+06	3.27804e+06	3.63519e+06	4.61149e+06	2.59697e+06	3.77671e+06	2.70557e+06	3.11932e+06	5.07086e+06	2.82614e+06	1.57389e+06	3.25111e+06	1.07708e+06
O76003	GLRX3	Glutaredoxin-3 (PKC-interacting cousin of thioredoxin) (PICOT) (PKC-theta-interacting protein) (PKCq-interacting protein) (Thioredoxin-like protein 2)	13	13	155.21	263	2.17347e+07	2.55656e+07	2.84101e+07	2.24234e+07	2.29947e+07	3.37948e+07	3.32212e+07	3.59902e+07	2.77368e+07	2.611e+07	2.17347e+07	2.55656e+07	2.84101e+07	2.24234e+07	2.29947e+07	3.06673e+07	3.56723e+07	3.40205e+07	2.51055e+07	3.03249e+07	2.83196e+07	3.16675e+07	3.14226e+07	2.13569e+07	2.48596e+07	2.37348e+07	3.99474e+07	3.64622e+07	2.48613e+07	2.08407e+07	2.02273e+07	2.52468e+07	2.41714e+07	2.55691e+07	3.00258e+07	2.33886e+07	3.27797e+07	2.35007e+07	2.16221e+07	2.55072e+07	2.39679e+07	1.94208e+07	3.01781e+07
O76021	RL1D1	Ribosomal L1 domain-containing protein 1 (CATX-11) (Cellular senescence-inhibited gene protein) (Protein PBK1)	27	27	323.31	1270	1.56969e+08	1.63113e+08	1.69135e+08	1.74324e+08	1.77101e+08	1.04057e+08	1.53355e+08	1.51328e+08	1.78853e+08	1.49731e+08	1.56969e+08	1.63113e+08	1.69135e+08	1.74324e+08	1.77101e+08	1.26582e+08	1.64442e+08	1.63748e+08	1.54379e+08	1.93238e+08	1.29099e+08	1.42719e+08	1.62865e+08	1.81325e+08	1.71437e+08	1.33032e+08	4.519e+07	1.65104e+08	1.63498e+08	1.81765e+08	1.70524e+08	9.89914e+07	1.93546e+08	1.84712e+08	1.62763e+08	1.84737e+08	1.51485e+08	2.00455e+08	1.82396e+08	1.95284e+08	1.65815e+08	1.96139e+08	1.57143e+08
O76024	WFS1	Wolframin	3	3	2.0375	26	1.64619e+06	1.2025e+06	1.20383e+06	3.50796e+06	4.18965e+06	1.10821e+06	1.17644e+06	1.21717e+06	1.48291e+06	3.13362e+06	1.64619e+06	1.2025e+06	1.20383e+06	3.50796e+06	4.18965e+06	1.27795e+06	1.10124e+06	1.22819e+06	2.96377e+06	1.28988e+06	2.35713e+06	1.22199e+06	1.2e+06	842607	547045	3.77017e+06	1.30688e+06	847292	1.9721e+06	890465	1.94252e+06	1.16597e+06	1.21422e+06	1.29912e+06	718834	2.71064e+06	1.16298e+06	1.28301e+06	1.51701e+06	2.14865e+06	676345	962282	1.43996e+06
O76031	CLPX	ATP-dependent Clp protease ATP-binding subunit clpX-like, mitochondrial	15	15	30.253	188	1.6818e+07	1.44714e+07	1.64035e+07	1.62125e+07	1.68168e+07	1.5791e+07	1.85639e+07	1.79751e+07	1.40874e+07	1.69784e+07	1.6818e+07	1.44714e+07	1.64035e+07	1.62125e+07	1.68168e+07	1.57888e+07	1.67087e+07	1.51919e+07	1.59494e+07	1.61474e+07	1.69549e+07	1.55251e+07	1.69761e+07	1.44644e+07	1.499e+07	1.68098e+07	1.78832e+07	1.504e+07	1.49983e+07	1.59992e+07	2.0082e+07	1.58041e+07	1.59738e+07	1.64126e+07	1.76443e+07	1.8758e+07	1.74171e+07	1.93791e+07	1.4757e+07	1.36671e+07	1.77043e+07	1.50129e+07	1.46328e+07
O76071	CIAO1	Probable cytosolic iron-sulfur protein assembly protein CIAO1 (WD repeat-containing protein 39)	8	8	30.611	112	6.07183e+06	1.219e+07	7.29664e+06	1.04747e+07	1.11227e+07	8.44461e+06	7.44273e+06	1.31306e+06	7.25277e+06	8.58925e+06	6.07183e+06	1.219e+07	7.29664e+06	1.04747e+07	1.11227e+07	7.5765e+06	1.03642e+07	7.4026e+06	8.47687e+06	9.69695e+06	6.35341e+06	1.16047e+07	9.01128e+06	8.78006e+06	8.59461e+06	4.91514e+06	5.43972e+06	1.11073e+07	1.02598e+07	1.00989e+07	7.01397e+06	1.059e+07	6.1934e+06	8.31509e+06	9.87398e+06	6.64713e+06	1.13548e+07	7.99519e+06	7.51895e+06	7.77117e+06	8.83623e+06	7.50958e+06	1.1332e+07
O76094	SRP72	Signal recognition particle subunit SRP72 (SRP72) (Signal recognition particle 72 kDa protein)	34	34	303.4	652	4.89905e+07	6.01433e+07	5.86245e+07	5.671e+07	5.79056e+07	6.03814e+07	6.531e+07	6.25064e+07	5.21296e+07	6.09195e+07	4.89905e+07	6.01433e+07	5.86245e+07	5.671e+07	5.79056e+07	5.80986e+07	6.20402e+07	6.53643e+07	6.17827e+07	5.86855e+07	5.82801e+07	6.5319e+07	6.22772e+07	6.001e+07	5.38932e+07	5.59874e+07	6.74633e+07	6.21047e+07	5.22056e+07	5.28207e+07	5.62949e+07	6.42191e+07	5.96492e+07	5.54391e+07	5.70412e+07	5.98314e+07	6.79938e+07	6.05029e+07	6.06835e+07	5.45282e+07	5.37887e+07	5.88199e+07	6.22815e+07
O94760	DDAH1	N(G),N(G)-dimethylarginine dimethylaminohydrolase 1 (DDAH-1) (Dimethylarginine dimethylaminohydrolase 1) (EC 3.5.3.18) (DDAHI) (Dimethylargininase-1)	4	4	6.1275	41	1.42317e+07	6.17411e+06	7.37443e+06	4.03238e+06	2.51286e+06	1.04442e+07	3.84486e+06	4.32809e+06	3.00889e+06	830949	1.42317e+07	6.17411e+06	7.37443e+06	4.03238e+06	2.51286e+06	1.13038e+07	3.99704e+06	7.32045e+06	3.36833e+06	4.12253e+06	8.93663e+06	987006	5.00799e+06	3.92483e+06	1.81319e+06	7.30625e+06	4.85655e+06	9.43702e+06	1.41837e+06	5.13916e+06	4.63616e+06	2.7225e+06	3.28736e+06	659677	1.95739e+06	2.93047e+06	2.56211e+06	690748	3.67039e+06	3.1831e+06	680530	1.11113e+06	2.02838e+06
O94763	RMP	Unconventional prefoldin RPB5 interactor 1 (Protein NNX3) (Protein phosphatase 1 regulatory subunit 19) (RNA polymerase II subunit 5-mediating protein) (RPB5-mediating protein)	4	4	4.3362	8	2.89795e+06	1.7886e+06	1.87233e+06	1.9821e+06	1.42093e+06	841265	1.49779e+06	1.56247e+06	2.77278e+06	2.89433e+06	2.89795e+06	1.7886e+06	1.87233e+06	1.9821e+06	1.42093e+06	873955	1.76912e+06	1.28319e+06	2.17171e+06	2.18061e+06	1.04712e+06	1.06071e+06	905905	1.5188e+06	1.97908e+06	1.01574e+06	919379	1.24663e+06	1.74464e+06	1.62499e+06	896038	1.13267e+06	1.07358e+06	949231	1.37538e+06	1.6471e+06	1.6879e+06	1.03759e+06	1.26464e+06	942870	1.50132e+06	1.01293e+06	2.31375e+06
O94776	MTA2	Metastasis-associated protein MTA2 (Metastasis-associated 1-like 1) (MTA1-L1 protein) (p53 target protein in deacetylase complex)	29	25	228.6	1068	8.07803e+07	8.49199e+07	9.22343e+07	1.04129e+08	9.58118e+07	8.56292e+07	8.86858e+07	9.23238e+07	1.17379e+08	9.46041e+07	8.07803e+07	8.49199e+07	9.22343e+07	1.04129e+08	9.58118e+07	9.0111e+07	9.21512e+07	9.70214e+07	1.00568e+08	1.06001e+08	6.94033e+07	8.31032e+07	8.60338e+07	1.04072e+08	1.03102e+08	8.86305e+07	8.41348e+07	8.92841e+07	1.04093e+08	1.14963e+08	9.03424e+07	7.41683e+07	1.00213e+08	9.47879e+07	8.965e+07	1.07347e+08	9.13056e+07	1.12566e+08	1.13499e+08	1.17632e+08	9.29725e+07	9.50643e+07	8.58729e+07
O94782	UBP1	Ubiquitin carboxyl-terminal hydrolase 1 (EC 3.4.19.12) (Deubiquitinating enzyme 1) (hUBP) (Ubiquitin thioesterase 1) (Ubiquitin-specific-processing protease 1)	5	5	13.374	40	2.20646e+06	2.26786e+06	2.10575e+06	3.04392e+06	1.41248e+06	2.94187e+06	3.47143e+06	3.86678e+06	1.99257e+06	3.28349e+06	2.20646e+06	2.26786e+06	2.10575e+06	3.04392e+06	1.41248e+06	2.87633e+06	3.34552e+06	3.12408e+06	3.71235e+06	2.47999e+06	2.46781e+06	3.25314e+06	1.92376e+06	2.25532e+06	913851	3.75557e+06	3.49703e+06	3.0336e+06	4.09633e+06	1.79792e+06	1.99299e+06	1.40496e+06	1.61679e+06	1.17107e+06	1.52947e+06	2.23803e+06	2.63031e+06	2.42424e+06	3.05576e+06	2.89012e+06	843483	3.06042e+06	2.67981e+06
O94808	GFPT2	Glutamine--fructose-6-phosphate aminotransferase [isomerizing] 2 (EC 2.6.1.16) (D-fructose-6-phosphate amidotransferase 2) (Glutamine:fructose-6-phosphate amidotransferase 2) (GFAT 2) (GFAT2) (Hexosephosphate aminotransferase 2)	5	1	2.0227	61	7.80301e+06	1.58319e+06	9.71714e+06	2.08353e+06	1.75143e+06	5.58413e+06	1.45703e+06	2.39866e+06	7.29765e+06	766114	7.80301e+06	1.58319e+06	9.71714e+06	2.08353e+06	1.75143e+06	5.3548e+06	6.6301e+06	952659	1.55977e+06	6.15275e+06	1.13351e+07	870208	1.46968e+07	1.21319e+07	2.57403e+06	1.5654e+06	1.04829e+06	878693	1.33638e+06	5.56442e+06	1.2304e+06	1.23303e+07	936942	1.18633e+07	1.24401e+07	3.96091e+06	5.98616e+06	5.34478e+06	2.49879e+06	5.57446e+06	1.11822e+07	2.48808e+06	1.21538e+07
O94822	LTN1	E3 ubiquitin-protein ligase listerin (EC 2.3.2.27) (RING finger protein 160) (RING-type E3 ubiquitin transferase listerin) (Zinc finger protein 294)	7	7	12.318	41	1.63335e+06	870208	2.73233e+06	3.20235e+06	2.81148e+06	1.33879e+06	2.77162e+06	3.05216e+06	2.19898e+06	3.18729e+06	1.63335e+06	870208	2.73233e+06	3.20235e+06	2.81148e+06	3.51063e+06	2.11922e+06	2.10764e+06	5.10826e+06	769680	1.66305e+06	2.83339e+06	4.08414e+06	2.07719e+06	1.55836e+06	2.03007e+06	2.00504e+06	2.57671e+06	814695	3.10939e+06	2.2688e+06	3.77174e+06	2.59014e+06	2.37221e+06	3.20279e+06	4.35156e+06	2.75267e+06	569683	4.11369e+06	1.27937e+06	1.36087e+06	2.55856e+06	1.28417e+06
O94826	TOM70	Mitochondrial import receptor subunit TOM70 (Mitochondrial precursor proteins import receptor) (Translocase of outer membrane 70 kDa subunit) (Translocase of outer mitochondrial membrane protein 70)	26	26	174.04	545	5.20791e+07	5.62676e+07	4.87028e+07	5.30225e+07	5.09154e+07	5.00997e+07	4.73021e+07	4.60788e+07	5.03155e+07	6.11013e+07	5.20791e+07	5.62676e+07	4.87028e+07	5.30225e+07	5.09154e+07	5.25869e+07	5.55583e+07	4.62612e+07	5.72829e+07	5.37589e+07	5.35135e+07	5.79418e+07	4.91538e+07	5.23287e+07	5.67926e+07	6.23376e+07	4.64025e+07	5.43999e+07	5.03016e+07	4.15573e+07	5.07323e+07	5.75934e+07	5.77093e+07	5.67966e+07	6.17271e+07	5.78815e+07	6.66037e+07	5.45434e+07	6.0327e+07	5.14191e+07	5.30555e+07	5.54391e+07	5.58673e+07
O94842	TOX4	TOX high mobility group box family member 4 (Epidermal Langerhans cell protein LCP1)	8	8	28.805	116	8.13832e+06	6.698e+06	7.52208e+06	7.31537e+06	7.08728e+06	7.55395e+06	6.83922e+06	7.37494e+06	7.91578e+06	6.85821e+06	8.13832e+06	6.698e+06	7.52208e+06	7.31537e+06	7.08728e+06	7.11533e+06	7.20217e+06	5.72125e+06	1.32448e+06	7.54976e+06	7.78626e+06	7.87419e+06	7.52156e+06	7.71054e+06	7.35299e+06	8.86322e+06	7.48619e+06	6.20672e+06	8.83256e+06	9.51057e+06	8.05638e+06	5.96421e+06	7.18472e+06	7.71321e+06	6.67298e+06	8.95958e+06	5.96338e+06	8.70191e+06	7.93996e+06	7.63078e+06	6.34417e+06	8.34627e+06	7.17178e+06
O94855	SC24D	Protein transport protein Sec24D (SEC24-related protein D)	9	8	20.699	48	2.42407e+06	7.06716e+06	5.73714e+06	921165	1.48384e+06	5.87517e+06	7.47064e+06	6.2829e+06	5.42955e+06	1.30815e+06	2.42407e+06	7.06716e+06	5.73714e+06	921165	1.48384e+06	759874	6.81745e+06	821613	1.00754e+06	6.98051e+06	3.0116e+06	6.26768e+06	6.75629e+06	824580	1.22547e+06	1.72098e+06	7.80788e+06	7.02516e+06	2.07704e+06	4.74573e+06	2.03656e+06	6.44612e+06	4.87341e+06	5.50038e+06	4.95688e+06	1.80054e+06	5.76504e+06	5.6983e+06	4.56758e+06	1.81344e+06	4.72964e+06	4.94727e+06	5.35294e+06
O94874	UFL1	E3 UFM1-protein ligase 1 (EC 2.3.2.-) (E3 UFM1-protein transferase 1) (Multiple alpha-helix protein located at ER) (Novel LZAP-binding protein) (Regulator of C53/LZAP and DDRGK1)	10	10	17.265	70	8.03797e+06	7.51114e+06	1.05849e+07	1.09848e+07	1.38857e+07	9.44815e+06	8.03073e+06	7.49761e+06	9.00378e+06	1.06209e+07	8.03797e+06	7.51114e+06	1.05849e+07	1.09848e+07	1.38857e+07	1.03642e+07	8.23936e+06	8.38338e+06	1.03599e+07	8.84665e+06	9.62597e+06	8.88906e+06	7.64084e+06	9.47504e+06	1.10321e+07	1.13147e+07	8.81116e+06	8.42357e+06	1.19698e+07	1.06128e+07	1.22298e+07	1.02648e+07	1.0981e+07	8.5625e+06	9.78744e+06	1.08478e+07	1.23303e+07	1.0466e+07	9.08088e+06	8.33528e+06	1.12569e+07	1.17446e+07	8.38221e+06
O94880	PHF14	PHD finger protein 14	5	5	3.8791	51	2.77143e+06	1.31324e+06	965823	1.25783e+06	2.73176e+06	1.07299e+06	1.53808e+06	946537	2.82124e+06	2.94738e+06	2.77143e+06	1.31324e+06	965823	1.25783e+06	2.73176e+06	1.79867e+06	2.93962e+06	3.10917e+06	1.53691e+06	2.1005e+06	2.76644e+06	1.03874e+06	1.10936e+06	823837	2.80467e+06	3.10422e+06	1.67822e+06	1.16202e+06	2.09135e+06	1.37138e+06	1.2225e+06	1.6479e+06	3.20391e+06	1.75252e+06	3.26851e+06	3.45295e+06	3.30335e+06	3.11954e+06	2.35795e+06	2.43941e+06	1.79842e+06	3.15629e+06	2.69341e+06
O94888	UBXN7	UBX domain-containing protein 7	13	13	108.33	311	1.62552e+07	1.71654e+07	2.032e+07	1.88244e+07	1.88192e+07	1.68017e+07	1.93322e+07	1.82995e+07	1.68541e+07	1.90225e+07	1.62552e+07	1.71654e+07	2.032e+07	1.88244e+07	1.88192e+07	1.49651e+07	1.69855e+07	1.56961e+07	1.87918e+07	1.21159e+07	1.956e+07	2.21131e+07	2.17092e+07	1.58678e+07	2.02722e+07	1.90277e+07	1.83325e+07	1.87515e+07	1.98124e+07	1.50285e+07	1.7772e+07	2.28771e+07	1.98206e+07	1.75553e+07	1.83516e+07	2.0681e+07	1.99336e+07	1.6017e+07	1.9176e+07	1.46724e+07	1.9304e+07	2.07945e+07	1.66567e+07
O94901	SUN1	SUN domain-containing protein 1 (Protein unc-84 homolog A) (Sad1/unc-84 protein-like 1)	8	8	6.0291	20	964285	1.05083e+06	3.41132e+06	1.63947e+06	2.88492e+06	2.04958e+06	1.05748e+06	1.98967e+06	1.63007e+06	4.52598e+06	964285	1.05083e+06	3.41132e+06	1.63947e+06	2.88492e+06	1.51417e+06	2.44381e+06	1.08857e+06	2.72987e+06	1.46737e+06	966158	1.06056e+06	503593	1.36238e+06	1.80917e+06	1.11144e+06	1.03536e+06	1.07686e+06	1.24879e+06	2.08353e+06	964218	860371	2.27605e+06	1.23939e+06	1.52915e+06	1.29876e+06	802866	1.52958e+06	2.10735e+06	2.47106e+06	8.03797e+06	940977	1.2219e+06
O94903	PLPHP	Pyridoxal phosphate homeostasis protein (PLP homeostasis protein) (Proline synthase co-transcribed bacterial homolog protein) (Pyridoxal phosphate-binding protein)	3	3	6.1319	43	9.45798e+06	4.50782e+06	6.95153e+06	8.50748e+06	524179	7.74911e+06	4.61404e+06	5.0927e+06	4.39125e+06	4.08612e+06	9.45798e+06	4.50782e+06	6.95153e+06	8.50748e+06	524179	7.06569e+06	3.75063e+06	4.36697e+06	4.82936e+06	4.01954e+06	8.41365e+06	956828	1.67555e+06	4.70219e+06	2.16465e+06	7.38876e+06	4.59649e+06	3.55915e+06	5.1846e+06	8.07147e+06	6.45954e+06	3.36133e+06	3.39269e+06	3.09648e+06	2.97035e+06	2.75572e+06	1.78823e+06	1.84144e+06	1.15143e+06	3.37768e+06	1.2753e+06	806212	2.99744e+06
O94905	ERLN2	Erlin-2 (Endoplasmic reticulum lipid raft-associated protein 2) (Stomatin-prohibitin-flotillin-HflC/K domain-containing protein 2) (SPFH domain-containing protein 2)	8	5	18.933	80	3.48759e+06	4.18095e+06	4.96272e+06	2.88672e+06	3.3388e+06	2.69602e+06	4.19867e+06	2.5678e+06	2.55909e+06	3.42127e+06	3.48759e+06	4.18095e+06	4.96272e+06	2.88672e+06	3.3388e+06	3.78877e+06	4.73227e+06	3.8406e+06	2.80895e+06	2.38623e+06	4.25344e+06	4.3585e+06	3.3569e+06	3.44435e+06	3.80879e+06	5.75147e+06	4.28333e+06	4.45625e+06	2.63761e+06	2.77489e+06	5.00938e+06	3.5048e+06	3.48373e+06	3.18619e+06	3.43791e+06	3.87644e+06	4.29611e+06	3.74543e+06	3.23022e+06	2.85726e+06	4.15726e+06	3.82201e+06	4.78239e+06
O94906	PRP6	Pre-mRNA-processing factor 6 (Androgen receptor N-terminal domain-transactivating protein 1) (ANT-1) (PRP6 homolog) (U5 snRNP-associated 102 kDa protein) (U5-102 kDa protein)	35	35	132.27	552	5.85757e+07	5.47745e+07	5.75974e+07	5.81268e+07	5.31034e+07	5.04762e+07	4.91743e+07	5.05427e+07	5.80946e+07	6.02601e+07	5.85757e+07	5.47745e+07	5.75974e+07	5.81268e+07	5.31034e+07	4.87737e+07	5.46948e+07	5.54314e+07	5.65021e+07	5.38111e+07	5.30261e+07	5.49265e+07	5.43396e+07	5.92536e+07	5.73782e+07	5.37924e+07	5.20358e+07	5.36733e+07	5.81107e+07	5.36026e+07	6.44332e+07	5.15725e+07	5.91469e+07	6.0755e+07	5.52166e+07	5.97734e+07	5.30702e+07	5.98937e+07	5.90159e+07	5.96451e+07	6.60292e+07	5.95171e+07	5.45925e+07
O94913	PCF11	Pre-mRNA cleavage complex 2 protein Pcf11 (Pre-mRNA cleavage complex II protein Pcf11)	2	2	2.1963	24	1.51827e+06	1.58034e+06	909239	941238	2.95085e+06	422502	1.31288e+06	1.25608e+06	2.29888e+06	1.72612e+06	1.51827e+06	1.58034e+06	909239	941238	2.95085e+06	1.59973e+06	1.24827e+06	1.92363e+06	1.04227e+06	3.16791e+06	1.33657e+06	1.74392e+06	1.70803e+06	1.90889e+06	2.20906e+06	1.72098e+06	2.10254e+06	1.64106e+06	1.71812e+06	1.61982e+06	1.25018e+06	1.58286e+06	1.40837e+06	2.02923e+06	1.39603e+06	1.99119e+06	2.91891e+06	1.52905e+06	1.43737e+06	1.70708e+06	2.01591e+06	1.9762e+06	1.40078e+06
O94925	GLSK	Glutaminase kidney isoform, mitochondrial (GLS) (EC 3.5.1.2) (K-glutaminase) (L-glutamine amidohydrolase) [Cleaved into: Glutaminase kidney isoform, mitochondrial 68 kDa chain; Glutaminase kidney isoform, mitochondrial 65 kDa chain]	20	20	141.49	586	5.58711e+07	6.56458e+07	5.95542e+07	5.60651e+07	6.27495e+07	5.71757e+07	6.33218e+07	5.82518e+07	6.08899e+07	5.82155e+07	5.58711e+07	6.56458e+07	5.95542e+07	5.60651e+07	6.27495e+07	4.67674e+07	6.34361e+07	6.27451e+07	6.28191e+07	5.94799e+07	6.26321e+07	6.77539e+07	6.94562e+07	6.42191e+07	5.61779e+07	4.71842e+07	6.23722e+07	6.14624e+07	5.92331e+07	4.86758e+07	5.78775e+07	6.88236e+07	6.11098e+07	6.12964e+07	6.85998e+07	5.86082e+07	6.50976e+07	6.55822e+07	6.49803e+07	5.96327e+07	6.25064e+07	5.48619e+07	6.60749e+07
O94927	HAUS5	HAUS augmin-like complex subunit 5	5	5	6.9667	42	2.41167e+06	2.25688e+06	4.88254e+06	2.16405e+06	2.49412e+06	2.55838e+06	1.13424e+06	879546	2.28094e+06	2.52894e+06	2.41167e+06	2.25688e+06	4.88254e+06	2.16405e+06	2.49412e+06	2.35403e+06	2.31503e+06	2.16555e+06	1.29095e+06	2.26707e+06	1.02636e+06	1.27132e+06	1.83761e+06	2.65725e+06	2.35468e+06	1.62781e+06	2.49429e+06	2.62848e+06	2.26723e+06	2.34231e+06	1.59519e+06	2.21888e+06	1.17726e+06	927122	1.06056e+06	2.71327e+06	3.85447e+06	2.2483e+06	1.82606e+06	954642	2.89453e+06	2.38094e+06	2.25469e+06
O94952	FBX21	F-box only protein 21	3	3	7.5258	44	2.1654e+06	5.28976e+07	5.45547e+07	2.85014e+06	2.84382e+06	4.69851e+07	5.27914e+07	6.40902e+07	1.61175e+06	1.288e+06	2.1654e+06	5.28976e+07	5.45547e+07	2.85014e+06	2.84382e+06	6.43528e+07	6.13474e+07	4.84704e+07	6.37579e+07	7.04893e+07	5.74897e+07	6.02685e+07	5.65765e+07	6.55367e+07	1.89399e+06	4.49993e+07	5.05743e+07	5.37738e+07	6.08098e+07	2.06771e+06	6.00641e+07	6.2234e+07	1.34923e+06	3.11629e+06	2.56175e+06	7.49227e+07	2.05086e+06	1.51869e+06	1.16541e+06	6.51427e+07	6.54686e+07	1.27406e+06	784656
O94973	AP2A2	AP-2 complex subunit alpha-2 (100 kDa coated vesicle protein C) (Adaptor protein complex AP-2 subunit alpha-2) (Adaptor-related protein complex 2 subunit alpha-2) (Alpha-adaptin C) (Alpha2-adaptin) (Clathrin assembly protein complex 2 alpha-C large chain) (Huntingtin yeast partner J) (Huntingtin-interacting protein 9) (HIP-9) (Huntingtin-interacting protein J) (Plasma membrane adaptor HA2/AP2 ada…	26	17	156.47	282	1.47223e+07	1.54607e+07	1.6226e+07	1.20397e+07	1.61833e+07	1.28236e+07	1.60704e+07	1.85511e+07	7.77817e+06	1.43326e+07	1.47223e+07	1.54607e+07	1.6226e+07	1.20397e+07	1.61833e+07	1.40884e+07	1.67331e+07	1.5683e+07	1.36974e+07	1.18272e+07	1.56874e+07	1.92426e+07	1.64217e+07	1.0064e+07	1.35482e+07	2.25153e+07	1.74521e+07	1.70114e+07	1.17634e+07	1.04348e+07	1.56765e+07	1.64662e+07	1.59981e+07	1.15261e+07	1.36368e+07	1.32052e+07	1.73725e+07	9.6153e+06	1.08253e+07	1.12772e+07	1.25527e+07	1.37221e+07	1.55208e+07
O94979	SC31A	Protein transport protein Sec31A (ABP125) (ABP130) (SEC31-like protein 1) (SEC31-related protein A) (Web1-like protein)	33	33	240.83	689	7.48397e+07	6.0549e+07	7.26118e+07	7.26269e+07	6.59468e+07	7.38554e+07	6.54278e+07	6.90338e+07	6.95333e+07	6.75803e+07	7.48397e+07	6.0549e+07	7.26118e+07	7.26269e+07	6.59468e+07	6.56094e+07	6.647e+07	6.84905e+07	7.09795e+07	6.98473e+07	6.96732e+07	6.59194e+07	7.19903e+07	7.05724e+07	6.17057e+07	6.96877e+07	7.26923e+07	6.1254e+07	7.06213e+07	7.16121e+07	6.98085e+07	6.25844e+07	6.57232e+07	6.83861e+07	7.28033e+07	7.03721e+07	6.32648e+07	7.61584e+07	7.62799e+07	7.17065e+07	7.38861e+07	7.2773e+07	6.5066e+07
O94992	HEXI1	Protein HEXIM1 (Cardiac lineage protein 1) (Estrogen down-regulated gene 1 protein) (Hexamethylene bis-acetamide-inducible protein 1) (Menage a quatre protein 1)	7	7	47.938	111	1.47686e+06	7.20666e+06	7.47945e+06	8.30299e+06	8.47569e+06	1.08343e+07	9.29614e+06	7.17029e+06	9.73129e+06	7.44324e+06	1.47686e+06	7.20666e+06	7.47945e+06	8.30299e+06	8.47569e+06	7.4417e+06	9.03379e+06	8.04299e+06	7.12965e+06	9.81938e+06	8.21996e+06	7.20367e+06	7.61757e+06	8.36654e+06	7.52104e+06	7.25679e+06	9.20126e+06	9.16625e+06	7.37699e+06	8.16092e+06	7.22667e+06	7.68866e+06	7.29562e+06	6.94527e+06	6.33231e+06	9.16371e+06	7.85565e+06	7.11977e+06	7.57965e+06	6.1831e+06	6.96745e+06	7.50437e+06	8.78006e+06
O95025	SEM3D	Semaphorin-3D	1	1	1.7354	271	3.14198e+08	1.90717e+06	2.28592e+08	3.73802e+08	3.9657e+08	4.22068e+08	2.92731e+08	2.72579e+08	5.7135e+08	3.26249e+08	3.14198e+08	1.90717e+06	2.28592e+08	3.73802e+08	3.9657e+08	3.64009e+08	3.6733e+08	2.87244e+08	4.05858e+08	5.11515e+08	3.03012e+08	2.71693e+08	4.082e+08	4.83252e+08	3.52317e+08	2.59356e+06	2.64666e+08	3.57657e+08	4.05914e+08	3.7331e+08	1.71425e+08	3.39092e+08	1.95095e+08	3.76742e+08	3.37591e+08	1.92342e+08	3.05268e+08	3.93367e+08	2.89944e+08	4.02413e+08	2.79253e+08	867618	4.14271e+08
O95071	UBR5	E3 ubiquitin-protein ligase UBR5 (EC 2.3.2.26) (E3 ubiquitin-protein ligase, HECT domain-containing 1) (HECT-type E3 ubiquitin transferase UBR5) (Hyperplastic discs protein homolog) (hHYD) (Progestin-induced protein)	18	18	42.989	170	8.33297e+06	6.72639e+06	7.6255e+06	7.31689e+06	7.69239e+06	9.13327e+06	8.51692e+06	6.55153e+06	8.99817e+06	8.70975e+06	8.33297e+06	6.72639e+06	7.6255e+06	7.31689e+06	7.69239e+06	7.45822e+06	7.04369e+06	7.95593e+06	7.45099e+06	7.57335e+06	6.20543e+06	6.20285e+06	7.93061e+06	7.65356e+06	7.35605e+06	8.4084e+06	9.15799e+06	7.62973e+06	5.8261e+06	8.46806e+06	8.78372e+06	5.7967e+06	6.9718e+06	6.65727e+06	8.10904e+06	8.22737e+06	6.25119e+06	8.30414e+06	8.04131e+06	7.95593e+06	6.7948e+06	7.06178e+06	6.28988e+06
O95104	SFR15	SR-related and CTD-associated factor 4 (CTD-binding SR-like protein RA4) (Splicing factor, arginine/serine-rich 15)	8	5	13.034	69	1.60907e+06	9.63331e+06	4.61021e+06	750296	6.19683e+06	5.71808e+06	7.45305e+06	9.83368e+06	8.2714e+06	4.25462e+06	1.60907e+06	9.63331e+06	4.61021e+06	750296	6.19683e+06	6.70404e+06	6.68039e+06	9.73062e+06	6.44523e+06	7.09317e+06	4.77576e+06	1.12342e+07	1.11783e+07	5.20945e+06	4.01564e+06	5.15736e+06	8.12029e+06	1.01847e+07	4.32959e+06	4.40986e+06	3.80931e+06	1.10742e+07	6.95202e+06	8.46747e+06	4.95035e+06	5.47793e+06	8.13832e+06	5.58839e+06	5.31707e+06	1.00382e+07	5.61167e+06	5.41189e+06	1.14998e+07
O95139	NDUB6	NADH dehydrogenase [ubiquinone] 1 beta subcomplex subunit 6 (Complex I-B17) (CI-B17) (NADH-ubiquinone oxidoreductase B17 subunit)	4	4	8.6056	139	1.36349e+07	1.62766e+07	1.43664e+07	2.06208e+07	2.08768e+07	1.2174e+07	1.14259e+07	7.36677e+06	1.167e+07	1.78733e+07	1.36349e+07	1.62766e+07	1.43664e+07	2.06208e+07	2.08768e+07	1.26672e+07	1.40884e+07	8.28402e+06	1.56939e+07	1.38867e+07	1.40737e+07	1.55995e+07	1.3785e+07	1.17911e+07	1.37012e+07	1.66071e+07	9.58801e+06	9.32841e+06	1.41628e+07	1.31522e+07	1.86659e+07	1.00787e+07	1.36737e+07	1.52447e+07	1.52151e+07	1.28343e+07	1.20773e+07	1.35698e+07	1.59251e+07	1.26813e+07	1.30949e+07	1.77289e+07	1.08742e+07
O95155	UBE4B	Ubiquitin conjugation factor E4 B (EC 2.3.2.27) (Homozygously deleted in neuroblastoma 1) (RING-type E3 ubiquitin transferase E4 B) (Ubiquitin fusion degradation protein 2)	12	12	23.834	148	9.00815e+06	6.64206e+06	9.05573e+06	7.84586e+06	6.49231e+06	7.07893e+06	7.73463e+06	8.27943e+06	8.64359e+06	7.26686e+06	9.00815e+06	6.64206e+06	9.05573e+06	7.84586e+06	6.49231e+06	7.77225e+06	9.21402e+06	6.94672e+06	7.14202e+06	7.32908e+06	7.87801e+06	8.34106e+06	7.14598e+06	7.52208e+06	5.07614e+06	7.74267e+06	1.06718e+07	7.05248e+06	6.85868e+06	5.80675e+06	7.24473e+06	8.11354e+06	7.94216e+06	6.78774e+06	7.57808e+06	5.7979e+06	7.40465e+06	7.53356e+06	8.39792e+06	7.93831e+06	6.51891e+06	7.18273e+06	6.73992e+06
O95159	ZFPL1	Zinc finger protein-like 1 (Zinc finger protein MCG4)	3	3	3.6147	23	1.32918e+06	4.46429e+06	1.78315e+06	1.43548e+06	1.15303e+06	806100	4.42302e+06	3.43481e+06	1.13252e+06	2.10327e+06	1.32918e+06	4.46429e+06	1.78315e+06	1.43548e+06	1.15303e+06	2.9435e+06	4.6613e+06	1.18167e+06	3.10724e+06	1.0255e+06	1.09046e+06	4.70023e+06	4.46429e+06	1.26036e+06	1.63437e+06	952065	2.6116e+06	4.44854e+06	2.70988e+06	791703	1.70483e+06	3.85126e+06	1.36097e+06	1.54942e+06	2.90136e+06	1.68276e+06	3.91559e+06	1.52059e+06	585821	1.18791e+06	1.12797e+06	1.17221e+06	5.38308e+06
O95163	ELP1	Elongator complex protein 1 (ELP1) (IkappaB kinase complex-associated protein) (IKK complex-associated protein) (p150)	26	26	110.05	299	3.63361e+07	3.1523e+07	3.4407e+07	3.02389e+07	3.0855e+07	3.35591e+07	3.31499e+07	3.40299e+07	3.75471e+07	2.94589e+07	3.63361e+07	3.1523e+07	3.4407e+07	3.02389e+07	3.0855e+07	3.76671e+07	3.52617e+07	3.80317e+07	3.27729e+07	3.73525e+07	4.07755e+07	3.71485e+07	3.55021e+07	2.54913e+07	3.56278e+07	3.91525e+07	3.84479e+07	3.58582e+07	3.11451e+07	3.47932e+07	3.59179e+07	3.67846e+07	3.71356e+07	3.06929e+07	3.96111e+07	3.64395e+07	3.21096e+07	2.94181e+07	3.513e+07	3.53547e+07	3.15208e+07	2.95039e+07	3.45816e+07
O95168	NDUB4	NADH dehydrogenase [ubiquinone] 1 beta subcomplex subunit 4 (Complex I-B15) (CI-B15) (NADH-ubiquinone oxidoreductase B15 subunit)	5	5	19.631	141	1.30804e+07	7.93831e+06	1.07878e+07	1.3522e+07	1.02449e+07	7.94271e+06	1.09407e+07	8.48686e+06	1.05592e+07	9.2582e+06	1.30804e+07	7.93831e+06	1.07878e+07	1.3522e+07	1.02449e+07	7.97581e+06	9.43244e+06	1.09642e+07	8.56487e+06	1.08508e+07	9.51716e+06	9.41024e+06	1.11667e+07	1.06003e+07	1.20832e+07	9.81461e+06	1.01207e+07	9.78405e+06	1.03183e+07	1.32906e+07	1.38281e+07	1.07334e+07	1.07893e+07	1.17528e+07	1.08802e+07	1.19342e+07	7.3423e+06	9.51189e+06	9.58535e+06	1.20933e+07	1.18608e+07	1.33284e+07	9.82687e+06
O95169	NDUB8	NADH dehydrogenase [ubiquinone] 1 beta subcomplex subunit 8, mitochondrial (Complex I-ASHI) (CI-ASHI) (NADH-ubiquinone oxidoreductase ASHI subunit)	5	5	6.2851	13	2.54582e+06	954840	2.27069e+06	1.0037e+06	2.18939e+06	803144	2.47209e+06	970521	1.26149e+06	1.54964e+06	2.54582e+06	954840	2.27069e+06	1.0037e+06	2.18939e+06	1.14888e+06	902771	2.07187e+06	2.18454e+06	1.453e+06	2.28791e+06	2.69173e+06	689743	1.53979e+06	2.73271e+06	898899	1.55351e+06	1.69388e+06	2.02067e+06	2.26613e+06	2.1612e+06	1.57269e+06	1.77206e+06	5.05297e+06	5.08353e+06	1.50319e+06	3.19194e+06	1.13409e+06	1.78019e+06	3.4144e+06	4.04722e+06	835685	931438
O95197	RTN3	Reticulon-3 (Homolog of ASY protein) (HAP) (Neuroendocrine-specific protein-like 2) (NSP-like protein 2) (Neuroendocrine-specific protein-like II) (NSP-like protein II) (NSPLII)	3	3	14.309	96	2.10541e+07	1.13069e+07	1.10183e+07	9.59466e+06	1.0694e+07	1.25824e+07	1.15653e+07	9.29549e+06	1.5153e+07	1.15309e+07	2.10541e+07	1.13069e+07	1.10183e+07	9.59466e+06	1.0694e+07	1.25736e+07	1.11969e+07	1.04848e+07	1.131e+07	1.25284e+07	1.48052e+07	1.41618e+07	1.45953e+07	1.23654e+07	1.1176e+07	8.84972e+06	1.26954e+07	1.29442e+07	1.23089e+07	1.41608e+07	1.30207e+07	1.5111e+07	1.00849e+07	1.4647e+07	1.30559e+07	1.20339e+07	1.20983e+07	1.22078e+07	1.16862e+07	1.47611e+07	1.10527e+07	9.59133e+06	1.37478e+07
O95202	LETM1	Mitochondrial proton/calcium exchanger protein (Leucine zipper-EF-hand-containing transmembrane protein 1)	17	17	78.642	301	2.77541e+07	2.9895e+07	2.86772e+07	2.69223e+07	2.30666e+07	2.71566e+07	3.09256e+07	3.2978e+07	2.81669e+07	2.44834e+07	2.77541e+07	2.9895e+07	2.86772e+07	2.69223e+07	2.30666e+07	2.78795e+07	3.00196e+07	3.10804e+07	2.31466e+07	2.71152e+07	3.13834e+07	3.008e+07	3.13943e+07	2.24327e+07	2.48786e+07	2.89608e+07	3.86134e+07	3.16324e+07	2.62279e+07	2.32705e+07	2.62406e+07	3.5296e+07	3.07291e+07	2.36494e+07	2.78466e+07	2.82667e+07	3.02242e+07	2.46298e+07	2.65002e+07	2.57773e+07	3.08956e+07	2.7119e+07	3.30352e+07
O95218	ZRAB2	Zinc finger Ran-binding domain-containing protein 2 (Zinc finger protein 265) (Zinc finger, splicing)	5	5	43.779	91	1.04493e+07	6.9718e+06	9.88425e+06	1.19417e+07	1.1587e+07	7.61177e+06	7.08138e+06	7.01348e+06	1.06231e+07	1.13399e+07	1.04493e+07	6.9718e+06	9.88425e+06	1.19417e+07	1.1587e+07	8.47276e+06	6.72639e+06	7.91797e+06	9.75899e+06	9.50991e+06	9.132e+06	7.88566e+06	7.32248e+06	1.08298e+07	1.25554e+07	1.02271e+07	7.77117e+06	5.72443e+06	1.07081e+07	1.07781e+07	1.15541e+07	6.37768e+06	1.18682e+07	1.08358e+07	9.39655e+06	1.14783e+07	7.05884e+06	1.1792e+07	1.02073e+07	1.13234e+07	9.49673e+06	1.29406e+07	7.15143e+06
O95219	SNX4	Sorting nexin-4	4	4	11.575	24	3.65845e+06	2.84028e+06	1.81936e+06	3.97659e+06	1.20517e+06	2.54706e+06	3.04477e+06	3.908e+06	3.59087e+06	3.81539e+06	3.65845e+06	2.84028e+06	1.81936e+06	3.97659e+06	1.20517e+06	1.41915e+06	904023	3.15607e+06	998429	2.45348e+06	1.61813e+06	3.12365e+06	2.36417e+06	3.25991e+06	3.63318e+06	1.81043e+06	3.56013e+06	2.5582e+06	2.78125e+06	3.72214e+06	2.06313e+06	3.4659e+06	1.66882e+06	1.12212e+06	3.06403e+06	1.34465e+06	2.6096e+06	3.34181e+06	2.76759e+06	1.14269e+06	1.95346e+06	3.48035e+06	3.55717e+06
O95232	LC7L3	Luc7-like protein 3 (Cisplatin resistance-associated-overexpressed protein) (Luc7A) (Okadaic acid-inducible phosphoprotein OA48-18) (cAMP regulatory element-associated protein 1) (CRE-associated protein 1) (CREAP-1)	13	13	58.253	258	1.71535e+07	2.37891e+07	2.66125e+07	2.50846e+07	2.42537e+07	2.40878e+07	3.1251e+07	3.16039e+07	2.91057e+07	2.46229e+07	1.71535e+07	2.37891e+07	2.66125e+07	2.50846e+07	2.42537e+07	2.43126e+07	2.78563e+07	2.91845e+07	2.52433e+07	2.55337e+07	2.41045e+07	3.15798e+07	2.96926e+07	2.57113e+07	2.34373e+07	1.92599e+07	2.91178e+07	3.06886e+07	2.39065e+07	2.71962e+07	2.03454e+07	2.89348e+07	2.37299e+07	2.71058e+07	2.58704e+07	2.33157e+07	2.70683e+07	3.3734e+07	2.80287e+07	2.8165e+07	2.32641e+07	2.37085e+07	2.89287e+07
O95235	KI20A	Kinesin-like protein KIF20A (GG10_2) (Mitotic kinesin-like protein 2) (MKlp2) (Rab6-interacting kinesin-like protein) (Rabkinesin-6)	13	13	51.552	134	7.27643e+06	8.52578e+06	7.73463e+06	7.02321e+06	6.85345e+06	8.61727e+06	9.96819e+06	9.46585e+06	8.65439e+06	8.08211e+06	7.27643e+06	8.52578e+06	7.73463e+06	7.02321e+06	6.85345e+06	9.12062e+06	1.02499e+07	8.81604e+06	7.70787e+06	9.87466e+06	9.1377e+06	1.0041e+07	8.56843e+06	7.56863e+06	8.57735e+06	8.62086e+06	1.02669e+07	8.96269e+06	9.33747e+06	1.0511e+07	9.42656e+06	7.8068e+06	9.06013e+06	8.51928e+06	8.14848e+06	9.68889e+06	7.96697e+06	8.44871e+06	8.84788e+06	9.85688e+06	9.65872e+06	1.07378e+07	7.99075e+06
O95239	KIF4A	Chromosome-associated kinesin KIF4A (Chromokinesin-A)	13	12	26.928	175	4.83137e+06	9.99794e+06	6.89156e+06	1.03879e+07	8.66339e+06	6.39982e+06	9.68889e+06	8.5625e+06	9.10861e+06	7.51999e+06	4.83137e+06	9.99794e+06	6.89156e+06	1.03879e+07	8.66339e+06	8.50217e+06	9.66273e+06	7.81384e+06	8.54412e+06	7.94436e+06	6.27116e+06	9.14911e+06	8.4575e+06	1.01861e+07	8.28058e+06	6.5907e+06	1.08719e+07	8.96082e+06	9.00004e+06	8.8786e+06	8.92797e+06	8.87367e+06	7.95759e+06	9.40633e+06	8.39966e+06	9.50003e+06	9.0771e+06	1.20556e+07	9.81733e+06	8.72849e+06	8.61071e+06	7.69879e+06	8.69347e+06
O95249	GOSR1	Golgi SNAP receptor complex member 1 (28 kDa Golgi SNARE protein) (28 kDa cis-Golgi SNARE p28) (GOS-28)	4	4	27.721	66	6.08447e+06	4.72276e+06	582460	1.32623e+06	1.49488e+06	6.13571e+06	4.19663e+06	5.2628e+06	7.19568e+06	6.0207e+06	6.08447e+06	4.72276e+06	582460	1.32623e+06	1.49488e+06	4.75034e+06	5.67898e+06	7.14845e+06	660684	6.6347e+06	6.12254e+06	5.225e+06	3.88451e+06	7.21366e+06	6.95105e+06	5.98201e+06	5.24314e+06	6.22352e+06	5.97414e+06	6.2408e+06	6.84111e+06	6.19812e+06	5.58606e+06	7.44634e+06	6.73058e+06	5.39802e+06	5.41864e+06	7.64243e+06	7.35248e+06	5.64405e+06	5.34108e+06	7.37085e+06	5.08776e+06
O95251	KAT7	Histone acetyltransferase KAT7 (EC 2.3.1.48) (Histone acetyltransferase binding to ORC1) (Lysine acetyltransferase 7) (MOZ, YBF2/SAS3, SAS2 and TIP60 protein 2) (MYST-2)	9	8	24.602	64	1.02913e+06	1.03929e+07	7.43551e+06	8.33355e+06	4.59744e+06	8.2846e+06	1.1851e+07	8.08435e+06	9.89865e+06	5.66718e+06	1.02913e+06	1.03929e+07	7.43551e+06	8.33355e+06	4.59744e+06	6.28247e+06	7.77386e+06	1.09559e+07	4.18095e+06	7.87746e+06	1.36797e+06	8.73999e+06	1.08133e+07	7.54976e+06	6.52072e+06	1.60429e+06	8.93416e+06	1.21647e+07	9.20509e+06	1.02913e+06	8.64359e+06	9.2473e+06	1.7217e+06	7.33568e+06	7.60175e+06	2.70932e+06	1.23038e+07	8.76e+06	8.66819e+06	9.30065e+06	6.53384e+06	7.44066e+06	9.8959e+06
O95292	VAPB	Vesicle-associated membrane protein-associated protein B/C (VAMP-B/VAMP-C) (VAMP-associated protein B/C) (VAP-B/VAP-C)	10	9	40.855	232	2.54754e+07	2.37167e+07	2.23009e+07	2.90936e+07	2.77772e+07	2.74538e+07	2.70927e+07	2.83688e+07	2.86633e+07	2.45072e+07	2.54754e+07	2.37167e+07	2.23009e+07	2.90936e+07	2.77772e+07	2.57952e+07	2.42873e+07	2.50048e+07	2.40745e+07	2.99759e+07	2.3885e+07	2.54807e+07	2.55355e+07	2.76658e+07	2.89548e+07	2.44054e+07	2.75281e+07	2.28074e+07	2.55408e+07	2.54613e+07	2.63336e+07	2.80442e+07	2.37974e+07	3.34036e+07	2.82706e+07	2.6583e+07	2.31242e+07	3.37293e+07	2.77215e+07	2.8989e+07	3.17466e+07	2.64342e+07	2.82354e+07
O95295	SNAPN	SNARE-associated protein Snapin (Biogenesis of lysosome-related organelles complex 1 subunit 7) (BLOC-1 subunit 7) (Synaptosomal-associated protein 25-binding protein) (SNAP-associated protein)	5	5	73.251	39	2.26205e+06	2.6613e+06	2.95597e+06	1.98513e+06	2.67963e+06	3.09906e+06	2.87275e+06	1.94064e+06	1.4693e+06	2.08166e+06	2.26205e+06	2.6613e+06	2.95597e+06	1.98513e+06	2.67963e+06	2.91831e+06	1.60384e+06	1.47134e+06	1.89952e+06	2.86797e+06	3.09992e+06	2.75019e+06	2.81109e+06	2.70201e+06	2.32098e+06	2.75725e+06	2.95126e+06	3.19924e+06	1.54985e+06	1.13708e+06	3.23582e+06	471697	3.07744e+06	1.59862e+06	1.19006e+06	2.94962e+06	3.709e+06	2.94105e+06	2.63816e+06	3.24211e+06	3.11435e+06	3.37089e+06	2.72439e+06
O95299	NDUAA	NADH dehydrogenase [ubiquinone] 1 alpha subcomplex subunit 10, mitochondrial (Complex I-42kD) (CI-42kD) (NADH-ubiquinone oxidoreductase 42 kDa subunit)	5	5	59.093	148	9.67681e+06	8.96828e+06	7.55447e+06	8.38105e+06	8.37292e+06	7.34026e+06	5.39578e+06	5.70423e+06	7.09613e+06	8.18868e+06	9.67681e+06	8.96828e+06	7.55447e+06	8.38105e+06	8.37292e+06	7.89769e+06	1.49467e+06	6.0609e+06	6.40381e+06	7.34331e+06	1.16579e+07	6.88011e+06	7.31335e+06	7.18024e+06	9.88631e+06	1.12998e+07	6.69708e+06	6.3104e+06	7.86655e+06	7.6181e+06	7.48308e+06	7.0354e+06	9.75493e+06	1.21487e+07	9.71512e+06	9.95507e+06	7.45719e+06	6.53384e+06	8.55241e+06	5.78426e+06	7.64826e+06	7.56863e+06	7.8301e+06
O95302	FKBP9	Peptidyl-prolyl cis-trans isomerase FKBP9 (PPIase FKBP9) (EC 5.2.1.8) (63 kDa FK506-binding protein) (63 kDa FKBP) (FKBP-63) (FK506-binding protein 9) (FKBP-9) (Rotamase)	2	2	1.7129	16	1.12897e+07	1.55718e+06	2.84382e+06	771710	5.49124e+06	4.99516e+06	5.86581e+06	5.93164e+06	5.86012e+06	3.0294e+06	1.12897e+07	1.55718e+06	2.84382e+06	771710	5.49124e+06	3.90394e+06	2.50903e+06	5.82045e+06	2.01857e+06	3.5353e+06	5.5371e+06	1.6886e+06	1.63188e+06	622019	1.16629e+06	2.96932e+06	3.84273e+06	5.31818e+06	1.16937e+06	8.39384e+06	2.63031e+06	671115	5.3522e+06	770481	1.1333e+06	2.37913e+06	4.46584e+06	1.9934e+06	1.79158e+06	2.41769e+06	1.16436e+06	1.01835e+06	1.07135e+06
O95336	6PGL	6-phosphogluconolactonase (6PGL) (EC 3.1.1.31)	13	13	51.932	330	3.77795e+07	2.7429e+07	3.28388e+07	2.91502e+07	3.36639e+07	3.91199e+07	3.26844e+07	3.49696e+07	3.4584e+07	3.08144e+07	3.77795e+07	2.7429e+07	3.28388e+07	2.91502e+07	3.36639e+07	3.70996e+07	3.39592e+07	2.93855e+07	3.41173e+07	3.57589e+07	3.09557e+07	3.20606e+07	3.16193e+07	3.46295e+07	3.129e+07	2.93834e+07	3.67566e+07	2.96617e+07	3.42286e+07	3.24137e+07	3.55316e+07	3.51665e+07	3.11818e+07	3.81373e+07	3.56945e+07	3.41859e+07	3.02409e+07	3.84052e+07	3.37504e+07	3.25691e+07	3.43046e+07	3.1089e+07	2.94466e+07
O95347	SMC2	Structural maintenance of chromosomes protein 2 (SMC protein 2) (SMC-2) (Chromosome-associated protein E) (hCAP-E) (XCAP-E homolog)	38	38	237.55	670	5.32176e+07	4.79657e+07	5.50638e+07	4.93689e+07	5.12447e+07	5.78655e+07	5.70926e+07	5.02388e+07	5.59525e+07	5.46834e+07	5.32176e+07	4.79657e+07	5.50638e+07	4.93689e+07	5.12447e+07	5.18342e+07	5.0013e+07	5.32619e+07	5.11489e+07	5.43546e+07	5.34764e+07	5.82599e+07	5.28317e+07	5.21405e+07	4.92835e+07	5.10144e+07	6.0281e+07	5.33358e+07	5.76613e+07	4.42079e+07	5.29453e+07	5.27073e+07	5.47251e+07	5.39642e+07	5.53891e+07	5.11879e+07	5.32287e+07	5.50294e+07	5.47972e+07	5.5186e+07	5.62637e+07	5.15976e+07	5.04447e+07
O95352	ATG7	Ubiquitin-like modifier-activating enzyme ATG7 (ATG12-activating enzyme E1 ATG7) (Autophagy-related protein 7) (APG7-like) (hAGP7) (Ubiquitin-activating enzyme E1-like protein)	12	12	16.792	85	6.11152e+06	5.25406e+06	3.99759e+06	3.30038e+06	4.19838e+06	5.2895e+06	4.8944e+06	4.35095e+06	4.62205e+06	4.97616e+06	6.11152e+06	5.25406e+06	3.99759e+06	3.30038e+06	4.19838e+06	5.08988e+06	4.75199e+06	5.76824e+06	5.48097e+06	4.78471e+06	5.77024e+06	4.89915e+06	4.54296e+06	5.73356e+06	4.46429e+06	6.6522e+06	5.38905e+06	5.0125e+06	5.59769e+06	4.65613e+06	5.10684e+06	3.86303e+06	1.71158e+06	5.24678e+06	4.93254e+06	5.48363e+06	4.64324e+06	4.66e+06	4.16129e+06	4.38577e+06	4.83941e+06	4.54359e+06	4.51846e+06
O95372	LYPA2	Acyl-protein thioesterase 2 (APT-2) (EC 3.1.2.-) (Lysophospholipase II) (LPL-II) (LysoPLA II)	3	3	11.365	12	2.15432e+06	2.02277e+06	2.5513e+06	1.15671e+06	1.95495e+06	4.06578e+06	1.18627e+06	1.14769e+06	989815	1.74743e+06	2.15432e+06	2.02277e+06	2.5513e+06	1.15671e+06	1.95495e+06	2.49897e+06	1.54567e+06	1.68907e+06	2.23757e+06	2.16795e+06	2.10108e+06	3.45798e+06	860789	1.91498e+06	2.17442e+06	1.9073e+06	790332	2.23416e+06	2.08151e+06	1.57182e+06	1.42438e+06	1.65443e+06	1.96282e+06	1.13369e+06	1.30128e+06	1.98692e+06	2.51199e+06	1.47993e+06	1.10936e+06	1.58034e+06	1.65983e+06	2.08137e+06	2.26865e+06
O95373	IPO7	Importin-7 (Imp7) (Ran-binding protein 7) (RanBP7)	36	35	323.31	1331	8.23063e+07	1.32728e+08	1.02689e+08	8.34842e+07	1.02269e+08	1.17787e+08	1.43971e+08	1.49141e+08	8.81526e+07	1.02078e+08	8.23063e+07	1.32728e+08	1.02689e+08	8.34842e+07	1.02269e+08	1.07153e+08	1.42976e+08	1.39956e+08	9.45255e+07	9.31014e+07	1.00701e+08	1.39163e+08	1.36668e+08	9.18961e+07	8.60099e+07	9.05618e+07	1.71484e+08	1.47394e+08	8.89875e+07	7.32792e+07	8.7126e+07	1.63748e+08	1.04527e+08	9.68669e+07	1.05839e+08	8.96873e+07	1.53546e+08	9.88954e+07	9.61111e+07	9.71425e+07	9.53811e+07	9.94384e+07	1.39607e+08
O95391	SLU7	Pre-mRNA-splicing factor SLU7 (hSlu7)	3	3	14.944	24	1.49934e+06	668052	1.94522e+06	1.76361e+06	1.51124e+06	840041	4.5072e+06	3.99482e+06	2.1582e+06	1.25269e+06	1.49934e+06	668052	1.94522e+06	1.76361e+06	1.51124e+06	2.70313e+06	1.14483e+06	1.8722e+06	2.13559e+06	1.31097e+06	3.71235e+06	1.77896e+06	1.32009e+06	1.86158e+06	2.20264e+06	1.85759e+06	1.78093e+06	3.843e+06	1.74961e+06	668607	1.00016e+06	3.03129e+06	4.06606e+06	1.16646e+06	2.73631e+06	2.98107e+06	1.49509e+06	1.54224e+06	2.27101e+06	945750	3.86704e+06	1.51187e+06	1.39352e+06
O95394	AGM1	Phosphoacetylglucosamine mutase (PAGM) (EC 5.4.2.3) (Acetylglucosamine phosphomutase) (N-acetylglucosamine-phosphate mutase) (Phosphoglucomutase-3) (PGM 3)	7	7	42.398	332	1.23748e+07	1.20064e+07	1.29774e+07	1.58305e+07	1.38185e+07	1.34192e+07	1.0274e+07	1.14759e+07	1.52351e+07	1.45529e+07	1.23748e+07	1.20064e+07	1.29774e+07	1.58305e+07	1.38185e+07	1.3358e+07	1.2479e+07	1.30153e+07	1.46115e+07	1.58359e+07	1.20849e+07	1.2314e+07	1.39446e+07	1.51058e+07	1.54104e+07	1.18863e+07	1.13871e+07	1.32207e+07	1.47356e+07	1.82779e+07	1.4152e+07	1.4756e+07	1.27412e+07	1.86905e+07	1.36207e+07	1.34733e+07	1.1365e+07	1.56515e+07	1.47468e+07	1.60437e+07	1.383e+07	1.26086e+07	1.36396e+07
O95396	MOCS3	Adenylyltransferase and sulfurtransferase MOCS3 (Molybdenum cofactor synthesis protein 3) (Molybdopterin synthase sulfurylase) (MPT synthase sulfurylase) [Includes: Molybdopterin-synthase adenylyltransferase (EC 2.7.7.80) (Adenylyltransferase MOCS3) (Sulfur carrier protein MOCS2A adenylyltransferase); Molybdopterin-synthase sulfurtransferase (EC 2.8.1.11) (Sulfur carrier protein MOCS2A sulfurtran…	6	6	22.56	31	4.69535e+06	1.52249e+06	1.02906e+06	1.42992e+06	1.57673e+06	2.05243e+06	2.48808e+06	1.75228e+06	1.83927e+06	1.18586e+06	4.69535e+06	1.52249e+06	1.02906e+06	1.42992e+06	1.57673e+06	1.95346e+06	2.19806e+06	1.42487e+06	1.65638e+06	2.59625e+06	1.15495e+06	1.53404e+06	1.38236e+06	1.3885e+06	2.12938e+06	1.75617e+06	2.08238e+06	1.5889e+06	1.94535e+06	947391	2.06613e+06	1.73367e+06	1.24576e+06	1.31552e+06	749516	1.99312e+06	1.96868e+06	627432	1.4924e+06	796878	1.82555e+06	1.47348e+06	1.51208e+06
O95400	CD2B2	CD2 antigen cytoplasmic tail-binding protein 2 (CD2 cytoplasmic domain-binding protein 2) (CD2 tail-binding protein 2) (U5 snRNP 52K protein) (U5-52K)	11	11	43.775	279	1.44995e+07	1.26567e+07	1.43009e+07	1.39349e+07	1.19632e+07	1.39775e+07	1.15838e+07	1.22536e+07	1.20189e+07	1.47101e+07	1.44995e+07	1.26567e+07	1.43009e+07	1.39349e+07	1.19632e+07	1.20598e+07	1.30261e+07	1.25171e+07	1.26664e+07	1.487e+07	1.30469e+07	1.41167e+07	1.24203e+07	1.27412e+07	1.3745e+07	1.36614e+07	1.47172e+07	1.32538e+07	1.30026e+07	1.30931e+07	1.25623e+07	1.20422e+07	1.36217e+07	1.18937e+07	1.40075e+07	1.40328e+07	1.3855e+07	1.24384e+07	1.33543e+07	1.44423e+07	1.22103e+07	1.29541e+07	1.21159e+07
O95433	AHSA1	Activator of 90 kDa heat shock protein ATPase homolog 1 (AHA1) (p38)	20	20	323.31	778	9.84031e+07	8.46379e+07	8.25348e+07	8.83239e+07	8.4234e+07	8.14437e+07	7.095e+07	7.60582e+07	8.64762e+07	8.79268e+07	9.84031e+07	8.46379e+07	8.25348e+07	8.83239e+07	8.4234e+07	8.10383e+07	7.50579e+07	8.21752e+07	9.23174e+07	8.8815e+07	8.64822e+07	8.77868e+07	8.7374e+07	9.36321e+07	9.12044e+07	9.17115e+07	8.84893e+07	8.3011e+07	8.98055e+07	9.20682e+07	9.23558e+07	9.38465e+07	8.86489e+07	9.80422e+07	8.95444e+07	8.79451e+07	8.15284e+07	8.45499e+07	9.20938e+07	8.78355e+07	9.28887e+07	8.80488e+07	9.25866e+07
O95450	ATS2	A disintegrin and metalloproteinase with thrombospondin motifs 2 (ADAM-TS 2) (ADAM-TS2) (ADAMTS-2) (EC 3.4.24.14) (Procollagen I N-proteinase) (PC I-NP) (Procollagen I/II amino propeptide-processing enzyme) (Procollagen N-endopeptidase) (pNPI)	1	1	2.0647	16	3.39286e+07	1.11723e+06	2.7521e+06	1.63686e+06	3.06127e+06	1.06137e+06	1.72959e+06	1.50445e+06	2.76548e+06	1.13661e+06	3.39286e+07	1.11723e+06	2.7521e+06	1.63686e+06	3.06127e+06	1.61802e+06	1.55858e+06	1.40088e+06	3.60883e+06	2.967e+07	1.01335e+06	2.59374e+06	1.82463e+07	2.99905e+07	1.57073e+06	8.32704e+07	5.68173e+06	2.13244e+07	1.2905e+06	1.95536e+06	1.01969e+06	1.97165e+07	1.11515e+06	2.33513e+07	2.55679e+06	3.49551e+07	2.40216e+06	1.14039e+06	1.12938e+06	383270	1.59962e+06	1.14777e+06	1.87593e+07
O95453	PARN	Poly(A)-specific ribonuclease PARN (EC 3.1.13.4) (Deadenylating nuclease) (Deadenylation nuclease) (Polyadenylate-specific ribonuclease)	6	6	8.6901	86	2.88512e+06	2.43958e+06	2.59194e+06	2.34832e+06	2.04816e+06	2.42962e+06	3.0847e+06	3.09799e+06	2.54071e+06	2.00226e+06	2.88512e+06	2.43958e+06	2.59194e+06	2.34832e+06	2.04816e+06	2.55077e+06	2.18985e+06	2.75553e+06	2.51722e+06	1.56953e+06	2.49205e+06	2.84777e+06	2.04547e+06	2.12731e+06	734549	3.44626e+06	2.31327e+06	2.94248e+06	3.00701e+06	757717	1.81671e+06	2.60888e+06	3.33626e+06	3.1371e+06	2.93494e+06	2.54212e+06	2.33097e+06	2.56495e+06	2.84797e+06	2.65688e+06	2.88052e+06	2.42508e+06	2.60022e+06
O95456	PSMG1	Proteasome assembly chaperone 1 (PAC-1) (Chromosome 21 leucine-rich protein) (C21-LRP) (Down syndrome critical region protein 2)	12	12	83.109	256	1.54585e+07	2.77215e+07	2.05894e+07	2.27537e+07	2.26248e+07	1.75784e+07	2.52241e+07	3.10179e+07	2.06151e+07	1.98454e+07	1.54585e+07	2.77215e+07	2.05894e+07	2.27537e+07	2.26248e+07	2.22994e+07	2.71886e+07	2.81904e+07	2.164e+07	1.89514e+07	1.69326e+07	2.14222e+07	2.63975e+07	2.14757e+07	2.22546e+07	1.46166e+07	2.97194e+07	2.39928e+07	2.07154e+07	1.94774e+07	1.71785e+07	2.66365e+07	2.10439e+07	1.803e+07	2.29979e+07	2.39065e+07	2.45667e+07	2.42722e+07	2.69447e+07	2.37611e+07	2.38007e+07	2.5345e+07	2.8163e+07
O95460	MATN4	Matrilin-4	2	2	1.8746	36	5.835e+06	9.7529e+06	6.69522e+06	7.84803e+06	7.45977e+06	6.40959e+06	7.71963e+06	6.55562e+06	5.01042e+06	5.32703e+06	5.835e+06	9.7529e+06	6.69522e+06	7.84803e+06	7.45977e+06	5.02363e+06	7.54401e+06	6.94624e+06	4.88254e+06	5.26755e+06	5.80997e+06	9.49937e+06	9.75561e+06	5.95265e+06	9.5198e+06	4.30834e+06	8.90139e+06	7.82793e+06	5.53787e+06	808338	6.31609e+06	1.24773e+07	6.30035e+06	7.11533e+06	8.30817e+06	5.6664e+06	6.81367e+06	4.84814e+06	6.00237e+06	6.21835e+06	9.40959e+06	7.46081e+06	1.05329e+07
O95470	SGPL1	Sphingosine-1-phosphate lyase 1 (S1PL) (SP-lyase 1) (SPL 1) (hSPL) (EC 4.1.2.27) (Sphingosine-1-phosphate aldolase)	8	8	15.383	95	7.76686e+06	5.35888e+06	7.55866e+06	6.54381e+06	7.11336e+06	5.69948e+06	7.15093e+06	5.48021e+06	5.86947e+06	6.71009e+06	7.76686e+06	5.35888e+06	7.55866e+06	6.54381e+06	7.11336e+06	6.21232e+06	7.01105e+06	5.41376e+06	6.59573e+06	6.48916e+06	8.55538e+06	7.6292e+06	5.48629e+06	6.52117e+06	7.90755e+06	7.11681e+06	6.30253e+06	5.65267e+06	5.94852e+06	7.35554e+06	8.82032e+06	6.31521e+06	8.60235e+06	6.2729e+06	6.77787e+06	6.49816e+06	6.1217e+06	6.98535e+06	5.41039e+06	5.94399e+06	7.42264e+06	6.67067e+06	6.04663e+06
O95478	NSA2	Ribosome biogenesis protein NSA2 homolog (Hairy cell leukemia protein 1) (TGF-beta-inducible nuclear protein 1)	6	6	46.592	95	7.2377e+06	7.59754e+06	7.30321e+06	9.33488e+06	2.66906e+06	6.26942e+06	8.2588e+06	7.34586e+06	7.56286e+06	8.01016e+06	7.2377e+06	7.59754e+06	7.30321e+06	9.33488e+06	2.66906e+06	6.37724e+06	6.62597e+06	6.62e+06	8.06029e+06	8.22737e+06	7.99408e+06	6.90735e+06	5.95265e+06	7.92017e+06	8.58627e+06	9.2153e+06	2.56246e+06	8.44871e+06	7.86601e+06	8.14735e+06	7.0096e+06	6.49726e+06	8.9323e+06	9.4941e+06	8.67481e+06	8.76122e+06	1.0918e+07	6.96118e+06	7.95097e+06	9.38614e+06	8.03352e+06	1.03757e+07	1.0604e+07
O95486	SC24A	Protein transport protein Sec24A (SEC24-related protein A)	8	8	10.487	33	1.33182e+07	3.55274e+06	1.78674e+06	1.22572e+06	1.22275e+06	9.46716e+06	1.4167e+06	9.6213e+06	1.19551e+06	1.5519e+06	1.33182e+07	3.55274e+06	1.78674e+06	1.22572e+06	1.22275e+06	1.09962e+07	837019	1.07998e+07	1.82201e+06	735568	1.29211e+06	1.9467e+06	598711	1.27828e+07	2.22535e+06	2.15029e+06	9.87124e+06	1.18559e+07	1.27456e+07	1.07261e+06	2.04802e+06	9.59399e+06	2.95556e+06	1.32391e+07	1.10338e+06	3.31253e+06	957691	1.25284e+07	1.33888e+06	1.14703e+07	1.27424e+06	1.9215e+06	1.06098e+07
O95487	SC24B	Protein transport protein Sec24B (SEC24-related protein B)	4	4	11.951	18	1.14912e+06	2.71666e+06	1.51712e+06	2.19821e+06	2.54371e+06	1.31042e+06	2.89373e+06	2.10035e+06	3.05936e+06	2.21627e+06	1.14912e+06	2.71666e+06	1.51712e+06	2.19821e+06	2.54371e+06	819055	2.20799e+06	2.14567e+06	2.73897e+06	2.66906e+06	2.28253e+06	2.32645e+06	2.21611e+06	2.55767e+06	935709	1.79992e+06	2.62266e+06	3.42483e+06	1.71764e+06	1.71884e+06	1.27203e+06	2.4836e+06	2.32823e+06	2.60671e+06	3.24728e+06	786289	2.09759e+06	2.76472e+06	3.23672e+06	2.19015e+06	1.15048e+06	1.3387e+06	2.22365e+06
O95490	AGRL2	Adhesion G protein-coupled receptor L2 (Calcium-independent alpha-latrotoxin receptor 2) (CIRL-2) (Latrophilin homolog 1) (Latrophilin-2) (Lectomedin-1)	11	11	26.904	80	6.53701e+06	4.63681e+06	3.75817e+06	4.45255e+06	6.17882e+06	4.64066e+06	5.28584e+06	4.40588e+06	5.48972e+06	3.98017e+06	6.53701e+06	4.63681e+06	3.75817e+06	4.45255e+06	6.17882e+06	4.38395e+06	4.61628e+06	5.00452e+06	4.30565e+06	4.88085e+06	6.2742e+06	3.76808e+06	3.52869e+06	4.22641e+06	4.18414e+06	5.97373e+06	6.34285e+06	4.14058e+06	4.38031e+06	6.41181e+06	3.66606e+06	5.24096e+06	3.96173e+06	6.04663e+06	3.73532e+06	3.66327e+06	4.81899e+06	6.18353e+06	5.35442e+06	4.6778e+06	6.32704e+06	3.89205e+06	4.14029e+06
O95551	TYDP2	Tyrosyl-DNA phosphodiesterase 2 (Tyr-DNA phosphodiesterase 2) (hTDP2) (EC 3.1.4.-) (5'-tyrosyl-DNA phosphodiesterase) (5'-Tyr-DNA phosphodiesterase) (ETS1-associated protein 2) (ETS1-associated protein II) (EAPII) (TRAF and TNF receptor-associated protein) (Tyrosyl-RNA phosphodiesterase) (VPg unlinkase)	7	7	25.056	109	6.84159e+06	4.64775e+06	4.67359e+06	5.67977e+06	1.74162e+06	4.24255e+06	3.51892e+06	4.82401e+06	5.33294e+06	4.62173e+06	6.84159e+06	4.64775e+06	4.67359e+06	5.67977e+06	1.74162e+06	5.50114e+06	5.05332e+06	4.28154e+06	5.34515e+06	5.46731e+06	4.49815e+06	989267	4.94624e+06	5.35814e+06	4.56315e+06	4.62749e+06	4.93254e+06	4.34191e+06	5.4209e+06	6.26638e+06	5.84187e+06	5.34849e+06	5.30345e+06	5.56905e+06	4.65548e+06	1.42122e+06	4.68235e+06	5.1331e+06	4.77543e+06	5.58993e+06	5.04038e+06	4.86598e+06	3.65059e+06
O95563	MPC2	Mitochondrial pyruvate carrier 2 (Brain protein 44)	4	4	5.8924	10	929181	3.9137e+06	1.1838e+06	1.10201e+06	3.59759e+06	1.04141e+06	1.37949e+06	780046	1.02643e+06	1.34353e+06	929181	3.9137e+06	1.1838e+06	1.10201e+06	3.59759e+06	1.3836e+06	612394	568933	3.33349e+06	948771	2.06255e+06	1.16654e+06	3.08556e+06	1.56964e+06	2.96911e+06	1.48796e+06	1.17002e+06	1.63731e+06	2.63286e+06	1.86223e+06	1.38754e+06	2.53719e+06	1.97265e+06	699954	3.7809e+06	2.07834e+06	874076	1.25217e+06	1.16436e+06	746664	2.67944e+06	1.0265e+06	1.00956e+06
O95573	ACSL3	Long-chain-fatty-acid--CoA ligase 3 (EC 6.2.1.3) (Arachidonate--CoA ligase) (EC 6.2.1.15) (Long-chain acyl-CoA synthetase 3) (LACS 3)	16	14	58.436	311	1.53826e+07	1.46927e+07	1.49516e+07	1.6374e+07	1.43934e+07	1.37927e+07	1.56039e+07	1.57407e+07	1.4961e+07	1.46521e+07	1.53826e+07	1.46927e+07	1.49516e+07	1.6374e+07	1.43934e+07	1.61765e+07	1.49931e+07	1.58425e+07	1.19939e+07	1.45035e+07	1.38262e+07	1.4903e+07	1.60581e+07	1.59339e+07	1.59771e+07	1.31549e+07	1.39959e+07	1.39002e+07	1.43296e+07	1.55466e+07	1.54093e+07	1.52373e+07	1.41353e+07	1.54875e+07	1.38281e+07	1.52838e+07	1.57648e+07	1.35079e+07	1.54264e+07	1.37164e+07	1.44834e+07	1.55844e+07	1.42405e+07
O95602	RPA1	DNA-directed RNA polymerase I subunit RPA1 (RNA polymerase I subunit A1) (EC 2.7.7.6) (A190) (DNA-directed RNA polymerase I largest subunit) (DNA-directed RNA polymerase I subunit A) (RNA polymerase I 194 kDa subunit) (RPA194)	32	31	57.3	324	3.496e+07	2.83079e+07	3.00696e+07	3.4004e+07	3.57812e+07	2.82256e+07	3.05422e+07	2.72075e+07	2.90251e+07	3.3891e+07	3.496e+07	2.83079e+07	3.00696e+07	3.4004e+07	3.57812e+07	2.61408e+07	2.65701e+07	2.71359e+07	3.18282e+07	3.3706e+07	2.72339e+07	3.22032e+07	2.75815e+07	2.77407e+07	2.8719e+07	3.8368e+07	2.07585e+07	2.65204e+07	3.10051e+07	3.22456e+07	3.5613e+07	2.72396e+07	3.43332e+07	3.45217e+07	3.57688e+07	3.04239e+07	3.23419e+07	3.09535e+07	3.29118e+07	3.13031e+07	3.03354e+07	3.00821e+07	3.08101e+07
O95619	YETS4	YEATS domain-containing protein 4 (Glioma-amplified sequence 41) (Gas41) (NuMA-binding protein 1) (NuBI-1) (NuBI1)	3	3	3.6081	25	5.43369e+06	4.77742e+06	4.7074e+06	4.42149e+06	5.04632e+06	3.74699e+06	1.9191e+06	834238	5.35999e+06	4.55273e+06	5.43369e+06	4.77742e+06	4.7074e+06	4.42149e+06	5.04632e+06	4.35608e+06	5.14343e+06	534378	5.42278e+06	4.43714e+06	4.48165e+06	4.21587e+06	1.05821e+06	5.34552e+06	5.10472e+06	3.20479e+06	1.22844e+06	733939	4.83237e+06	904462	7.1178e+06	3.28122e+06	4.12082e+06	4.56347e+06	5.14129e+06	5.10047e+06	4.54453e+06	1.0613e+06	4.85184e+06	3.05597e+06	5.31781e+06	5.06243e+06	3.72859e+06
O95630	STABP	STAM-binding protein (EC 3.4.19.-) (Associated molecule with the SH3 domain of STAM) (Endosome-associated ubiquitin isopeptidase)	4	4	5.2848	31	3.81354e+06	3.61158e+06	4.13885e+06	1.29741e+06	3.00826e+06	5.93e+06	4.33951e+06	5.42842e+06	2.01619e+06	3.34923e+06	3.81354e+06	3.61158e+06	4.13885e+06	1.29741e+06	3.00826e+06	6.31959e+06	3.84087e+06	4.64871e+06	3.83076e+06	4.42793e+06	3.54339e+06	2.20309e+06	4.79633e+06	4.18995e+06	1.25365e+06	1.06056e+06	4.5641e+06	4.89542e+06	3.93028e+06	4.29284e+06	4.34914e+06	3.85794e+06	2.45825e+06	4.34342e+06	2.13751e+06	3.68007e+06	3.3934e+06	1.22615e+06	3.76495e+06	363300	4.57075e+06	1.35993e+06	3.26987e+06
O95671	ASML	Probable bifunctional dTTP/UTP pyrophosphatase/methyltransferase protein [Includes: dTTP/UTP pyrophosphatase (dTTPase/UTPase) (EC 3.6.1.9) (Nucleoside triphosphate pyrophosphatase) (Nucleotide pyrophosphatase) (Nucleotide PPase); N-acetylserotonin O-methyltransferase-like protein (ASMTL) (EC 2.1.1.-)]	4	4	5.428	7	3.39764e+06	4.54359e+06	1.30047e+06	2.75993e+06	1.09508e+06	1.54107e+06	3.20546e+06	864976	2.00615e+06	927572	3.39764e+06	4.54359e+06	1.30047e+06	2.75993e+06	1.09508e+06	1.16961e+06	2.29188e+06	1.67671e+06	1.3637e+06	1.51996e+06	1.65145e+06	3.56112e+06	1.12329e+06	1.72803e+06	1.39361e+06	1.21481e+06	2.5349e+06	1.76655e+06	1.99755e+06	1.63697e+06	1.40389e+06	1.49499e+06	3.88774e+06	1.32247e+06	1.59719e+06	1.07061e+06	1.53404e+06	1.7922e+06	1.54224e+06	1.97128e+06	2.14181e+06	1.37129e+06	3.08428e+06
O95674	CDS2	Phosphatidate cytidylyltransferase 2 (EC 2.7.7.41) (CDP-DAG synthase 2) (CDP-DG synthase 2) (CDP-diacylglycerol synthase 2) (CDS 2) (CDP-diglyceride pyrophosphorylase 2) (CDP-diglyceride synthase 2) (CTP:phosphatidate cytidylyltransferase 2)	2	2	2.2524	9	1.45794e+06	1.2546e+06	1.15279e+06	1.24068e+06	3.07531e+06	1.08007e+06	2.07259e+06	1.12852e+06	851000	1.31954e+06	1.45794e+06	1.2546e+06	1.15279e+06	1.24068e+06	3.07531e+06	1.35598e+06	998706	807387	840216	1.1079e+06	1.98829e+06	1.44026e+06	1.72349e+06	1.37195e+06	1.00183e+06	1.43081e+06	1.38937e+06	848174	763834	746664	1.29912e+06	1.14087e+06	1.45451e+06	1.165e+06	784112	1.03787e+06	977407	1.32412e+06	956298	786180	5.02433e+06	917278	734855
O95684	FR1OP	Centrosomal protein 43 (FGFR1 oncogene partner)	2	2	4.8603	12	1.6044e+06	1.02181e+06	1.29435e+06	1.36541e+06	4.72506e+06	952659	784982	961482	3.10315e+06	1.54321e+06	1.6044e+06	1.02181e+06	1.29435e+06	1.36541e+06	4.72506e+06	1.62634e+06	1.50862e+06	1.42329e+06	1.79917e+06	573367	1.78303e+06	2.61051e+06	800421	1.18932e+06	1.36958e+06	1.58385e+06	667450	1.53829e+06	1.08495e+06	804649	1.52661e+06	2.00782e+06	3.06573e+06	1.5461e+06	935060	1.23305e+06	1.89006e+06	3.20169e+06	1.14681e+06	1.11044e+06	2.58064e+06	1.00051e+06	954973
O95696	BRD1	Bromodomain-containing protein 1 (BR140-like protein) (Bromodomain and PHD finger-containing protein 2)	2	2	2.1433	17	863299	681758	1.73885e+06	1.63822e+06	2.14776e+06	1.15599e+06	1.42625e+06	1.19113e+06	1.53563e+06	1.07016e+06	863299	681758	1.73885e+06	1.63822e+06	2.14776e+06	1.53904e+06	1.18135e+06	1.75714e+06	1.06639e+06	1.78897e+06	1.81055e+06	1.62691e+06	1.20316e+06	1.591e+06	1.31753e+06	2.31471e+06	2.283e+06	887938	1.3481e+06	1.66952e+06	1.59453e+06	1.47451e+06	1.4894e+06	1.60106e+06	1.48878e+06	2.28823e+06	990227	1.67044e+06	1.10898e+06	1.92456e+06	429084	1.35457e+06	843659
O95721	SNP29	Synaptosomal-associated protein 29 (SNAP-29) (Soluble 29 kDa NSF attachment protein) (Vesicle-membrane fusion protein SNAP-29)	7	7	14.293	108	6.5275e+06	6.10475e+06	7.94106e+06	7.38671e+06	6.75395e+06	6.00778e+06	7.4945e+06	7.21616e+06	7.42315e+06	6.67252e+06	6.5275e+06	6.10475e+06	7.94106e+06	7.38671e+06	6.75395e+06	5.72205e+06	6.23172e+06	7.3862e+06	8.58329e+06	7.22166e+06	6.2205e+06	6.8014e+06	5.53557e+06	7.84151e+06	7.54453e+06	6.89348e+06	6.96359e+06	5.8764e+06	8.10736e+06	6.92748e+06	9.35172e+06	5.76145e+06	6.45014e+06	7.18173e+06	6.41537e+06	818657	6.42738e+06	7.06227e+06	6.94335e+06	8.26624e+06	1.18143e+06	7.05737e+06	5.94811e+06
O95747	OXSR1	Serine/threonine-protein kinase OSR1 (EC 2.7.11.1) (Oxidative stress-responsive 1 protein)	10	9	58.005	260	2.1495e+07	1.94424e+07	2.1936e+07	2.40995e+07	2.24794e+07	2.20595e+07	2.29342e+07	1.84638e+07	2.24514e+07	2.20137e+07	2.1495e+07	1.94424e+07	2.1936e+07	2.40995e+07	2.24794e+07	1.94882e+07	1.81177e+07	1.82488e+07	2.22484e+07	2.36527e+07	2.0714e+07	2.15055e+07	2.22392e+07	2.03722e+07	2.20779e+07	1.99032e+07	2.10133e+07	1.89553e+07	2.10293e+07	1.89356e+07	1.95315e+07	2.01127e+07	1.9204e+07	2.30554e+07	2.71284e+07	2.13895e+07	2.16596e+07	2.28486e+07	1.88832e+07	2.00653e+07	2.15547e+07	1.98385e+07	2.33416e+07
O95749	GGPPS	Geranylgeranyl pyrophosphate synthase (GGPP synthase) (GGPPSase) (EC 2.5.1.-) ((2E,6E)-farnesyl diphosphate synthase) (Dimethylallyltranstransferase) (EC 2.5.1.1) (Farnesyl diphosphate synthase) (Farnesyltranstransferase) (EC 2.5.1.29) (Geranylgeranyl diphosphate synthase) (Geranyltranstransferase) (EC 2.5.1.10)	5	5	7.7037	45	2.926e+06	2.37632e+06	2.71553e+06	2.3788e+06	1.60451e+06	2.4367e+06	3.05958e+06	2.25516e+06	2.66869e+06	2.92966e+06	2.926e+06	2.37632e+06	2.71553e+06	2.3788e+06	1.60451e+06	2.97035e+06	2.55006e+06	1.55567e+06	3.84699e+06	2.78781e+06	2.69042e+06	2.25298e+06	1.86107e+06	2.61975e+06	2.9175e+06	3.04181e+06	4.0012e+06	2.56548e+06	2.51495e+06	2.82731e+06	3.7108e+06	1.42201e+06	2.41568e+06	2.88612e+06	2.37435e+06	3.46158e+06	2.89815e+06	3.35063e+06	2.67369e+06	2.27826e+06	2.07805e+06	2.60382e+06	2.2178e+06
O95757	HS74L	Heat shock 70 kDa protein 4L (Heat shock 70-related protein APG-1) (Osmotic stress protein 94)	40	35	323.31	675	6.14879e+07	6.38906e+07	6.37888e+07	6.586e+07	7.10337e+07	5.67808e+07	6.66268e+07	6.1817e+07	6.00849e+07	6.70949e+07	6.14879e+07	6.38906e+07	6.37888e+07	6.586e+07	7.10337e+07	6.2122e+07	6.40191e+07	5.80503e+07	7.3391e+07	6.02184e+07	6.5614e+07	7.25212e+07	6.31159e+07	6.06078e+07	6.63595e+07	7.91069e+07	6.77022e+07	6.07087e+07	5.38297e+07	6.58874e+07	6.84478e+07	7.12112e+07	7.27982e+07	5.85757e+07	6.15092e+07	6.43974e+07	6.36034e+07	4.95026e+07	5.52281e+07	5.85473e+07	5.4415e+07	6.53824e+07	5.46986e+07
O95777	LSM8	U6 snRNA-associated Sm-like protein LSm8	8	8	68.721	331	2.40745e+07	2.3486e+07	2.61154e+07	1.99585e+07	2.36281e+07	2.86752e+07	2.65904e+07	2.58866e+07	2.10833e+07	2.48407e+07	2.40745e+07	2.3486e+07	2.61154e+07	1.99585e+07	2.36281e+07	3.31154e+07	2.74766e+07	2.46742e+07	2.33173e+07	2.26907e+07	2.54701e+07	2.45769e+07	2.22932e+07	2.55567e+07	1.97521e+07	2.44512e+07	2.61354e+07	2.6168e+07	2.16776e+07	1.65325e+07	2.20427e+07	2.88227e+07	3.00279e+07	1.95369e+07	2.55532e+07	2.48906e+07	2.72396e+07	2.01168e+07	2.2885e+07	2.25496e+07	2.63628e+07	2.37875e+07	2.45599e+07
O95782	AP2A1	AP-2 complex subunit alpha-1 (100 kDa coated vesicle protein A) (Adaptor protein complex AP-2 subunit alpha-1) (Adaptor-related protein complex 2 subunit alpha-1) (Alpha-adaptin A) (Alpha1-adaptin) (Clathrin assembly protein complex 2 alpha-A large chain) (Plasma membrane adaptor HA2/AP2 adaptin alpha A subunit)	30	21	110.01	473	3.9166e+07	3.68612e+07	3.70405e+07	3.09771e+07	3.06631e+07	4.51681e+07	4.05304e+07	4.24217e+07	3.59553e+07	3.36593e+07	3.9166e+07	3.68612e+07	3.70405e+07	3.09771e+07	3.06631e+07	3.94193e+07	3.89954e+07	3.97155e+07	3.0521e+07	3.76984e+07	3.86027e+07	3.90874e+07	4.14423e+07	3.18811e+07	3.23643e+07	3.70765e+07	4.6274e+07	4.62452e+07	2.8717e+07	3.89306e+07	3.5475e+07	4.82391e+07	3.65508e+07	3.5816e+07	3.00071e+07	4.15804e+07	4.12417e+07	4.00417e+07	3.44619e+07	3.51251e+07	4.34303e+07	3.49115e+07	3.96688e+07
O95785	WIZ	Protein Wiz (Widely-interspaced zinc finger-containing protein) (Zinc finger protein 803)	8	8	2.643	15	1.42386e+07	9.32195e+06	832044	9.61463e+06	2.10808e+06	8.84113e+06	1.64505e+06	1.24214e+06	1.11729e+07	2.28553e+06	1.42386e+07	9.32195e+06	832044	9.61463e+06	2.10808e+06	5.9953e+06	679823	1.95414e+06	1.6752e+06	6.76848e+06	2.02403e+06	733532	4.65129e+06	1.11892e+07	1.11381e+07	1.58308e+06	1.09642e+07	9.55881e+06	9.68755e+06	1.41903e+07	1.74973e+06	1.07319e+07	1.02593e+06	1.00313e+07	2.71026e+06	985502	1.99078e+06	1.11242e+07	6.18611e+06	1.30659e+07	1.65489e+06	1.11098e+06	1.55243e+06
O95793	STAU1	Double-stranded RNA-binding protein Staufen homolog 1	10	10	30.239	147	1.7405e+07	1.31203e+07	1.45458e+07	2.04146e+07	1.71999e+07	1.52955e+07	1.36169e+07	1.18206e+07	1.88806e+07	1.61049e+07	1.7405e+07	1.31203e+07	1.45458e+07	2.04146e+07	1.71999e+07	1.42129e+07	1.44734e+07	1.22953e+07	1.40796e+07	1.3854e+07	1.18518e+07	1.22689e+07	1.50755e+07	1.75979e+07	1.51163e+07	1.35981e+07	9.04883e+06	1.22256e+07	1.62305e+07	2.08046e+07	1.80789e+07	1.25467e+07	1.26374e+07	1.73628e+07	1.36019e+07	1.79976e+07	1.16457e+07	1.50025e+07	1.63467e+07	1.67458e+07	1.20706e+07	1.73436e+07	1.30831e+07
O95801	TTC4	Tetratricopeptide repeat protein 4 (TPR repeat protein 4)	14	14	166.3	427	3.69661e+07	4.76839e+07	3.27797e+07	3.98976e+07	3.79685e+07	3.69841e+07	4.3002e+07	5.03888e+07	3.82326e+07	4.34484e+07	3.69661e+07	4.76839e+07	3.27797e+07	3.98976e+07	3.79685e+07	3.47161e+07	4.26694e+07	4.58462e+07	4.27553e+07	3.468e+07	4.04069e+07	4.13304e+07	4.22486e+07	4.22164e+07	4.11332e+07	3.54259e+07	5.50752e+07	4.80389e+07	4.25218e+07	4.18986e+07	4.06176e+07	4.52684e+07	4.03845e+07	4.21141e+07	4.10165e+07	4.20674e+07	4.34936e+07	4.10136e+07	4.36688e+07	3.8568e+07	4.53469e+07	4.48467e+07	4.31094e+07
O95816	BAG2	BAG family molecular chaperone regulator 2 (BAG-2) (Bcl-2-associated athanogene 2)	13	13	229.52	618	5.06339e+07	6.37579e+07	6.06666e+07	5.82155e+07	5.63573e+07	6.07045e+07	6.44555e+07	6.16587e+07	5.57744e+07	6.46255e+07	5.06339e+07	6.37579e+07	6.06666e+07	5.82155e+07	5.63573e+07	5.53278e+07	6.58692e+07	6.26018e+07	6.5215e+07	5.90241e+07	6.3129e+07	5.82518e+07	5.82518e+07	5.41891e+07	5.63808e+07	7.2486e+07	5.95996e+07	7.00849e+07	6.2165e+07	5.30555e+07	5.01519e+07	7.77317e+07	6.16031e+07	5.51516e+07	6.16373e+07	5.67572e+07	7.23355e+07	5.21694e+07	5.78134e+07	5.89015e+07	5.77093e+07	6.14624e+07	5.75974e+07
O95817	BAG3	BAG family molecular chaperone regulator 3 (BAG-3) (Bcl-2-associated athanogene 3) (Bcl-2-binding protein Bis) (Docking protein CAIR-1)	6	6	8.4147	26	5.01981e+06	890836	1.4114e+06	5.36594e+06	2.67406e+06	4.50658e+06	1.0675e+06	1.71741e+06	6.41448e+06	4.68754e+06	5.01981e+06	890836	1.4114e+06	5.36594e+06	2.67406e+06	4.57741e+06	629349	6.18225e+06	7.63026e+06	6.66928e+06	4.86295e+06	2.05456e+06	2.85152e+06	6.06048e+06	5.08671e+06	6.13104e+06	476032	5.7963e+06	6.16385e+06	5.17167e+06	4.87273e+06	4.92981e+06	4.95173e+06	1.48486e+06	4.88085e+06	2.10254e+06	2.13884e+06	5.19143e+06	4.80798e+06	5.86622e+06	5.11074e+06	4.14029e+06	5.23842e+06
O95819	M4K4	Mitogen-activated protein kinase kinase kinase kinase 4 (EC 2.7.11.1) (HPK/GCK-like kinase HGK) (MAPK/ERK kinase kinase kinase 4) (MEK kinase kinase 4) (MEKKK 4) (Nck-interacting kinase)	10	6	26.757	129	1.0429e+07	6.99649e+06	8.7509e+06	1.01101e+07	9.6748e+06	1.08178e+07	9.12315e+06	1.03419e+07	1.15589e+07	9.35496e+06	1.0429e+07	6.99649e+06	8.7509e+06	1.01101e+07	9.6748e+06	1.05468e+07	8.96952e+06	6.74646e+06	8.83133e+06	1.00891e+07	8.13607e+06	8.36538e+06	8.25021e+06	1.08238e+07	9.95369e+06	8.99069e+06	9.68352e+06	7.89988e+06	8.62863e+06	1.13493e+07	1.16643e+07	1.16063e+07	8.63222e+06	1.26059e+07	1.01017e+07	9.99517e+06	8.45281e+06	1.24367e+07	1.01692e+07	1.18649e+07	1.07059e+07	8.95027e+06	8.79163e+06
O95825	QORL1	Quinone oxidoreductase-like protein 1 (EC 1.-.-.-) (Protein 4P11) (Quinone oxidoreductase homolog 1) (QOH-1) (Zeta-crystallin homolog)	4	4	4.7618	30	1.34892e+07	7.49294e+06	8.55834e+06	4.696e+06	2.95474e+06	9.65269e+06	6.63562e+06	7.13113e+06	9.57805e+06	8.8491e+06	1.34892e+07	7.49294e+06	8.55834e+06	4.696e+06	2.95474e+06	9.28841e+06	6.92124e+06	1.04601e+07	9.67748e+06	1.37796e+06	1.06467e+07	7.24372e+06	6.84443e+06	8.65559e+06	8.91189e+06	1.36709e+07	6.62735e+06	2.17985e+06	8.51751e+06	9.0727e+06	1.1354e+07	750348	1.19105e+06	1.3815e+06	9.35301e+06	7.97526e+06	7.88238e+06	1.81395e+06	1.33425e+06	1.68837e+06	1.73367e+06	829165	832102
O95831	AIFM1	Apoptosis-inducing factor 1, mitochondrial (EC 1.6.99.-) (Programmed cell death protein 8)	19	19	88.355	441	4.9321e+07	4.12674e+07	4.37446e+07	4.07247e+07	4.62773e+07	4.78727e+07	3.96605e+07	4.01334e+07	4.97537e+07	4.19771e+07	4.9321e+07	4.12674e+07	4.37446e+07	4.07247e+07	4.62773e+07	4.52245e+07	4.30945e+07	4.2234e+07	5.03539e+07	4.55643e+07	4.6066e+07	4.73316e+07	4.45802e+07	4.65281e+07	4.85242e+07	4.58367e+07	4.27909e+07	3.92857e+07	4.51994e+07	3.98921e+07	4.41589e+07	4.56307e+07	4.50336e+07	4.3936e+07	5.11135e+07	4.78163e+07	4.70438e+07	4.67998e+07	4.39116e+07	4.11817e+07	4.6274e+07	4.57542e+07	4.51869e+07
O95861	BPNT1	3'(2'),5'-bisphosphate nucleotidase 1 (EC 3.1.3.7) (Bisphosphate 3'-nucleotidase 1) (PAP-inositol 1,4-phosphatase) (PIP)	13	13	67.236	192	2.69933e+07	1.14354e+07	9.55219e+06	1.76394e+07	2.12963e+07	2.40978e+07	2.00667e+07	1.96183e+07	2.51281e+07	1.54318e+07	2.69933e+07	1.14354e+07	9.55219e+06	1.76394e+07	2.12963e+07	2.54207e+07	2.01615e+07	1.89974e+07	2.68776e+07	2.40945e+07	2.30314e+07	6.51575e+06	8.78737e+06	1.85691e+07	1.08028e+07	2.2456e+07	1.53613e+07	1.83211e+07	2.97091e+07	3.09299e+07	1.73388e+07	1.82767e+07	1.28637e+07	2.40211e+07	2.30666e+07	2.16071e+07	2.48544e+07	2.86772e+07	2.951e+07	3.02598e+07	1.01868e+07	7.55081e+06	1.2404e+07
O95864	FADS2	Acyl-CoA 6-desaturase (EC 1.14.19.3) (Delta(6) fatty acid desaturase) (D6D) (Delta(6) desaturase) (Delta-6 desaturase) (Fatty acid desaturase 2)	5	5	27.322	108	1.04638e+07	1.05731e+07	1.02961e+07	9.81121e+06	9.84664e+06	1.45579e+07	1.37126e+07	1.52552e+07	1.45186e+07	1.21319e+07	1.04638e+07	1.05731e+07	1.02961e+07	9.81121e+06	9.84664e+06	1.3932e+07	1.42326e+07	1.60348e+07	1.34556e+07	1.48381e+07	9.65269e+06	9.66608e+06	1.18149e+07	1.27589e+07	1.15693e+07	1.17251e+07	1.54832e+07	1.47867e+07	1.46318e+07	1.2758e+07	1.00313e+07	1.19259e+07	9.3297e+06	1.20139e+07	1.11119e+07	1.46155e+07	1.11281e+07	1.421e+07	1.41982e+07	1.35633e+07	1.15133e+07	1.04681e+07	1.16498e+07
O95865	DDAH2	N(G),N(G)-dimethylarginine dimethylaminohydrolase 2 (DDAH-2) (Dimethylarginine dimethylaminohydrolase 2) (EC 3.5.3.18) (DDAHII) (Dimethylargininase-2) (Protein G6a) (S-phase protein)	7	7	59.209	97	1.27501e+07	4.23051e+06	8.2405e+06	1.05293e+07	1.01628e+07	8.36422e+06	1.01616e+06	7.45305e+06	7.98909e+06	8.52814e+06	1.27501e+07	4.23051e+06	8.2405e+06	1.05293e+07	1.01628e+07	1.23046e+07	3.94994e+06	1.09333e+06	1.10742e+07	6.53022e+06	1.47019e+07	5.26499e+06	2.40099e+06	9.31291e+06	7.40003e+06	1.59284e+07	9.13327e+06	6.20113e+06	1.15413e+07	9.09221e+06	5.76584e+06	5.6719e+06	2.41769e+06	5.6179e+06	7.02224e+06	7.37801e+06	1.41532e+06	3.9483e+06	1.2101e+06	6.26203e+06	1.5009e+06	1.52587e+06	1.07016e+06
O95881	TXD12	Thioredoxin domain-containing protein 12 (EC 1.8.4.2) (Endoplasmic reticulum resident protein 18) (ER protein 18) (ERp18) (Endoplasmic reticulum resident protein 19) (ER protein 19) (ERp19) (Thioredoxin-like protein p19) (hTLP19)	6	6	45.083	27	2.28866e+07	908987	1.90796e+06	2.18939e+06	3.14254e+06	2.61952e+07	710069	729425	786507	1.36853e+06	2.28866e+07	908987	1.90796e+06	2.18939e+06	3.14254e+06	2.89348e+07	1.72624e+06	700148	1.44196e+06	1.57563e+06	2.33578e+07	1.78699e+06	1.63108e+06	3.27191e+06	2.14865e+06	2.13436e+07	2.4182e+06	2.54918e+06	764629	1.62206e+06	880278	1.58582e+06	906282	482878	1.06351e+06	1.08458e+06	907476	1.76593e+06	2.21396e+06	1.58385e+06	1.03328e+06	1.26605e+06	495491
O95905	ECD	Protein ecdysoneless homolog (Human suppressor of GCR two) (hSGT1)	3	3	7.8312	92	1.98155e+06	1.82555e+06	1.75678e+06	2.00601e+06	1.56074e+06	1.82644e+06	2.46986e+06	2.42373e+06	2.15746e+06	2.38078e+06	1.98155e+06	1.82555e+06	1.75678e+06	2.00601e+06	1.56074e+06	2.24643e+06	2.32065e+06	1.57465e+06	1.76642e+06	1.86236e+06	2.44635e+06	1.83024e+06	1.99949e+06	1.31051e+06	994285	1.81131e+06	2.25376e+06	2.01354e+06	1.38169e+06	1.39729e+06	1.77145e+06	1.83825e+06	2.34605e+06	1.67613e+06	1.89504e+06	2.0281e+06	2.08425e+06	1.64962e+06	2.32452e+06	2.08787e+06	1.57007e+06	2.43958e+06	2.18757e+06
O95926	SYF2	Pre-mRNA-splicing factor SYF2 (CCNDBP1-interactor) (p29)	2	2	5.657	25	1.15407e+06	1.26228e+06	2.50834e+06	1.91937e+06	1.67357e+06	1.48754e+06	1.74852e+06	403106	1.07701e+06	1.08683e+06	1.15407e+06	1.26228e+06	2.50834e+06	1.91937e+06	1.67357e+06	3.54266e+06	691754	1.21515e+06	1.7266e+06	3.48977e+06	3.77279e+06	1.04076e+06	1.39014e+06	883824	2.15253e+06	2.38325e+06	1.31707e+06	1.71526e+06	940586	4.40375e+06	2.25329e+06	500150	2.03444e+06	1.63629e+06	2.0493e+06	4.18588e+06	2.36089e+06	3.35272e+06	2.24565e+06	1.47328e+06	1.0149e+06	711893	2.51635e+06
O95983	MBD3	Methyl-CpG-binding domain protein 3 (Methyl-CpG-binding protein MBD3)	7	7	27.417	199	9.66407e+06	1.01207e+07	1.36965e+07	1.52902e+07	1.27607e+07	8.52873e+06	1.10397e+07	8.48863e+06	1.16401e+07	1.28467e+07	9.66407e+06	1.01207e+07	1.36965e+07	1.52902e+07	1.27607e+07	8.74181e+06	1.14608e+07	8.74969e+06	1.29487e+07	1.29738e+07	1.19989e+07	8.19095e+06	8.31105e+06	1.20807e+07	1.2447e+07	1.22706e+07	6.88154e+06	9.47438e+06	9.43898e+06	1.25362e+07	1.39707e+07	6.58887e+06	1.26278e+07	1.30306e+07	9.4331e+06	1.38396e+07	1.08298e+07	1.40552e+07	1.0714e+07	1.2392e+07	9.29034e+06	1.27174e+07	9.18533e+06
O95989	NUDT3	Diphosphoinositol polyphosphate phosphohydrolase 1 (DIPP-1) (EC 3.6.1.52) (Diadenosine 5',5'''-P1,P6-hexaphosphate hydrolase 1) (EC 3.6.1.-) (Nucleoside diphosphate-linked moiety X motif 3) (Nudix motif 3)	2	2	3.1327	7	6.50177e+06	718187	1.66397e+06	1.85206e+06	3.02499e+06	1.21187e+06	1.63041e+06	886094	2.32275e+06	2.32033e+06	6.50177e+06	718187	1.66397e+06	1.85206e+06	3.02499e+06	5.26536e+06	2.51321e+06	1.49706e+06	1.40545e+06	2.23277e+06	3.87429e+06	3.11673e+06	2.10896e+06	1.92336e+06	733481	780804	1.01391e+06	1.94549e+06	4.07989e+06	1.30336e+06	2.18742e+06	1.10975e+06	1.63856e+06	1.18742e+06	856385	1.15247e+06	1.3792e+06	862043	1.29238e+06	3.20058e+06	769734	5.26609e+06	869363
O95997	PTTG1	Securin (Esp1-associated protein) (Pituitary tumor-transforming gene 1 protein) (Tumor-transforming protein 1) (hPTTG)	2	2	11.052	7	1.17091e+06	1.42073e+06	1.40428e+06	3.09262e+06	2.87335e+06	2.01955e+06	1.7744e+06	1.66063e+06	839052	3.20346e+06	1.17091e+06	1.42073e+06	1.40428e+06	3.09262e+06	2.87335e+06	1.36418e+06	1.44677e+06	1.54835e+06	1.18151e+06	1.43538e+06	1.66236e+06	1.42813e+06	734244	625999	2.32033e+06	819509	1.49426e+06	1.53265e+06	980393	1.23639e+06	2.36302e+06	1.54717e+06	1.07187e+06	1.99078e+06	1.67033e+06	2.46166e+06	1.5246e+06	1.23699e+06	1.36437e+06	3.12798e+06	481008	1.28568e+06	1.46595e+06
O95999	BCL10	B-cell lymphoma/leukemia 10 (B-cell CLL/lymphoma 10) (Bcl-10) (CARD-containing molecule enhancing NF-kappa-B) (CARD-like apoptotic protein) (hCLAP) (CED-3/ICH-1 prodomain homologous E10-like regulator) (CIPER) (Cellular homolog of vCARMEN) (cCARMEN) (Cellular-E10) (c-E10) (Mammalian CARD-containing adapter molecule E10) (mE10)	5	5	11.658	39	709626	1.63188e+06	3.90638e+06	814808	2.95945e+06	1.56193e+06	1.26886e+06	1.84131e+06	1.58934e+06	4.27739e+06	709626	1.63188e+06	3.90638e+06	814808	2.95945e+06	557573	1.3413e+06	1.76789e+06	2.78105e+06	3.01286e+06	1.86818e+06	3.67191e+06	940455	1.84565e+06	962015	4.31133e+06	2.09599e+06	2.2497e+06	1.72194e+06	1.27999e+06	4.3179e+06	1.77698e+06	2.44262e+06	1.39487e+06	1.56486e+06	2.17216e+06	783949	1.65443e+06	3.72394e+06	1.46037e+06	2.10137e+06	1.04292e+06	2.09439e+06
O96000	NDUBA	NADH dehydrogenase [ubiquinone] 1 beta subcomplex subunit 10 (Complex I-PDSW) (CI-PDSW) (NADH-ubiquinone oxidoreductase PDSW subunit)	10	10	104.65	288	4.32771e+07	3.82035e+07	3.34569e+07	3.66548e+07	3.63109e+07	3.59378e+07	3.84159e+07	3.66345e+07	4.06542e+07	3.46656e+07	4.32771e+07	3.82035e+07	3.34569e+07	3.66548e+07	3.63109e+07	3.74458e+07	4.29752e+07	4.20791e+07	3.23755e+07	3.53817e+07	3.50376e+07	3.69328e+07	4.4214e+07	3.445e+07	3.96523e+07	3.47425e+07	4.00778e+07	4.01251e+07	3.60126e+07	3.77455e+07	3.91118e+07	5.00546e+07	3.5421e+07	4.25012e+07	3.64446e+07	3.96056e+07	3.14248e+07	3.52642e+07	3.90062e+07	3.77298e+07	4.2513e+07	4.16496e+07	4.30825e+07
O96005	CLPT1	Cleft lip and palate transmembrane protein 1	3	3	1.9269	51	944244	1.61757e+06	3.45128e+06	2.17819e+06	3.1884e+06	1.85978e+06	2.55112e+06	1.29759e+06	1.5963e+06	1.56855e+06	944244	1.61757e+06	3.45128e+06	2.17819e+06	3.1884e+06	525561	3.3208e+06	1.57258e+06	3.03255e+06	1.86999e+06	2.07359e+06	2.36466e+06	1.24646e+06	849645	833198	2.83438e+06	3.4508e+06	798925	1.02047e+06	2.55696e+06	3.49873e+06	2.66148e+06	2.97818e+06	3.43529e+06	2.926e+06	1.38822e+06	1.55955e+06	1.5641e+06	963016	1.18315e+06	1.1629e+06	761508	979985
O96008	TOM40	Mitochondrial import receptor subunit TOM40 homolog (Protein Haymaker) (Translocase of outer membrane 40 kDa subunit homolog) (p38.5)	15	15	230.98	473	4.68518e+07	3.87663e+07	4.0421e+07	3.21586e+07	3.53572e+07	4.13104e+07	3.73007e+07	3.91552e+07	3.69303e+07	3.77141e+07	4.68518e+07	3.87663e+07	4.0421e+07	3.21586e+07	3.53572e+07	4.87163e+07	3.95452e+07	4.17595e+07	3.66244e+07	4.30497e+07	4.73152e+07	4.06232e+07	4.07642e+07	3.62229e+07	3.7097e+07	4.98538e+07	3.81982e+07	3.75263e+07	3.49987e+07	3.81902e+07	4.12445e+07	4.06739e+07	4.12503e+07	3.08272e+07	3.19431e+07	3.87341e+07	3.8132e+07	3.09106e+07	3.17246e+07	3.13726e+07	4.26902e+07	3.71691e+07	4.21491e+07
O96011	PX11B	Peroxisomal membrane protein 11B (Peroxin-11B) (Peroxisomal biogenesis factor 11B) (Protein PEX11 homolog beta) (PEX11-beta)	6	6	3.3085	10	933830	1.5628e+06	1.18298e+06	1.05105e+06	3.84087e+06	1.21052e+06	1.77157e+06	1.28408e+06	890342	1.11052e+06	933830	1.5628e+06	1.18298e+06	1.05105e+06	3.84087e+06	1.65914e+06	840915	2.14033e+06	2.57243e+06	2.23168e+06	1.17042e+06	948705	1.99437e+06	1.4924e+06	1.59067e+06	1.47297e+06	2.46798e+06	1.83978e+06	637250	1.74912e+06	815203	2.09149e+06	982774	4.54075e+06	1.53606e+06	1.88836e+06	1.25061e+06	1.36901e+06	1.01616e+06	2.03303e+06	3.42815e+06	2.17759e+06	1.81081e+06
O96019	ACL6A	Actin-like protein 6A (53 kDa BRG1-associated factor A) (Actin-related protein Baf53a) (ArpNbeta) (BRG1-associated factor 53A) (BAF53A) (INO80 complex subunit K)	19	17	323.31	643	9.87995e+07	9.10212e+07	9.64515e+07	8.88704e+07	8.81526e+07	9.42768e+07	7.1498e+07	8.4129e+07	9.20427e+07	8.79146e+07	9.87995e+07	9.10212e+07	9.64515e+07	8.88704e+07	8.81526e+07	1.01598e+08	1.01191e+08	9.15464e+07	9.26444e+07	9.38986e+07	9.35607e+07	8.44621e+07	8.73134e+07	9.35672e+07	8.75376e+07	1.04122e+08	7.14435e+07	9.68333e+07	9.41397e+07	9.0161e+07	9.21321e+07	6.28278e+07	8.86735e+07	8.16302e+07	8.33281e+07	8.12633e+07	9.77301e+07	8.28616e+07	7.81314e+07	7.68052e+07	9.30821e+07	7.49331e+07	8.73376e+07
O96028	NSD2	Histone-lysine N-methyltransferase NSD2 (EC 2.1.1.357) (Multiple myeloma SET domain-containing protein) (MMSET) (Nuclear SET domain-containing protein 2) (Protein trithorax-5) (Wolf-Hirschhorn syndrome candidate 1 protein)	9	9	16.788	76	4.44916e+06	5.80715e+06	8.68624e+06	7.07108e+06	7.08826e+06	4.15092e+06	6.10136e+06	6.26464e+06	4.33049e+06	6.26855e+06	4.44916e+06	5.80715e+06	8.68624e+06	7.07108e+06	7.08826e+06	5.44236e+06	6.09291e+06	5.42278e+06	7.99131e+06	5.82328e+06	6.29336e+06	4.52347e+06	8.24621e+06	4.73325e+06	7.91633e+06	1.71955e+06	5.00452e+06	6.00278e+06	6.04705e+06	4.20682e+06	7.37341e+06	6.23864e+06	6.60854e+06	4.86801e+06	6.89443e+06	8.07035e+06	6.30953e+06	3.95624e+06	6.23432e+06	6.22439e+06	4.47203e+06	5.80997e+06	4.55368e+06
P00167	CYB5	Cytochrome b5 (Microsomal cytochrome b5 type A) (MCB5)	5	5	19.424	137	1.88009e+07	1.19881e+07	1.57255e+07	1.73028e+07	1.86504e+07	2.06266e+07	1.24963e+07	1.23192e+07	1.70657e+07	1.25763e+07	1.88009e+07	1.19881e+07	1.57255e+07	1.73028e+07	1.86504e+07	1.79552e+07	1.35323e+07	1.28352e+07	1.49776e+07	1.16441e+07	2.13318e+07	1.04413e+07	1.01298e+07	1.60837e+07	1.1065e+07	1.80576e+07	1.33413e+07	1.0416e+07	1.42169e+07	1.72262e+07	1.35229e+07	9.50595e+06	9.32324e+06	1.01389e+07	9.99102e+06	1.17781e+07	9.62997e+06	6.67206e+06	8.08155e+06	1.23688e+07	1.23482e+07	6.43229e+06	1.04819e+07
P00338	LDHA	L-lactate dehydrogenase A chain (LDH-A) (EC 1.1.1.27) (Cell proliferation-inducing gene 19 protein) (LDH muscle subunit) (LDH-M) (Renal carcinoma antigen NY-REN-59)	40	38	323.31	3712	1.34961e+09	1.43888e+09	1.39886e+09	1.67371e+09	1.50843e+09	1.39983e+09	1.18406e+09	1.2665e+09	1.53831e+09	1.49117e+09	1.34961e+09	1.43888e+09	1.39886e+09	1.67371e+09	1.50843e+09	1.30708e+09	1.41465e+09	1.29293e+09	1.47125e+09	1.48612e+09	1.28116e+09	1.38967e+09	1.36089e+09	1.58518e+09	1.60542e+09	1.43033e+09	1.28926e+09	1.35421e+09	1.42114e+09	1.62941e+09	1.36646e+09	1.40167e+09	1.31016e+09	1.53895e+09	1.60798e+09	1.30971e+09	1.36779e+09	1.54547e+09	1.52282e+09	1.44008e+09	1.30066e+09	1.35608e+09	1.34597e+09
P00367	DHE3	Glutamate dehydrogenase 1, mitochondrial (GDH 1) (EC 1.4.1.3)	33	33	240.48	771	9.69945e+07	1.02057e+08	9.55465e+07	1.00617e+08	1.0068e+08	1.057e+08	8.74709e+07	1.05123e+08	9.5699e+07	9.84372e+07	9.69945e+07	1.02057e+08	9.55465e+07	1.00617e+08	1.0068e+08	9.46829e+07	9.95212e+07	1.05671e+08	9.54075e+07	1.06931e+08	9.32241e+07	1.01359e+08	1.04868e+08	1.08198e+08	9.55399e+07	9.47091e+07	1.0917e+08	9.71695e+07	9.84235e+07	9.35997e+07	1.04151e+08	9.79743e+07	1.02568e+08	1.04803e+08	1.02753e+08	1.06479e+08	9.07566e+07	9.91425e+07	1.00123e+08	1.00429e+08	1.12801e+08	1.09397e+08	1.02291e+08
P00374	DYR	Dihydrofolate reductase (EC 1.5.1.3)	11	11	53.909	389	3.8283e+07	3.27911e+07	3.42144e+07	3.72207e+07	3.36476e+07	3.62254e+07	3.04196e+07	3.0128e+07	3.68842e+07	2.98577e+07	3.8283e+07	3.27911e+07	3.42144e+07	3.72207e+07	3.36476e+07	3.3143e+07	3.4037e+07	3.54259e+07	3.3235e+07	3.65356e+07	3.25217e+07	2.79007e+07	2.94487e+07	3.50109e+07	3.4096e+07	3.09943e+07	3.48632e+07	3.45768e+07	3.3355e+07	3.76592e+07	3.38558e+07	3.15448e+07	2.84357e+07	3.44404e+07	2.93529e+07	3.84959e+07	2.90312e+07	3.86483e+07	3.51519e+07	3.54406e+07	3.59652e+07	2.86355e+07	2.9223e+07
P00387	NB5R3	NADH-cytochrome b5 reductase 3 (B5R) (Cytochrome b5 reductase) (EC 1.6.2.2) (Diaphorase-1) [Cleaved into: NADH-cytochrome b5 reductase 3 membrane-bound form; NADH-cytochrome b5 reductase 3 soluble form]	11	11	186.1	435	3.79843e+07	3.66421e+07	4.18058e+07	3.9302e+07	3.56476e+07	3.95288e+07	3.57193e+07	3.66599e+07	3.1994e+07	3.43546e+07	3.79843e+07	3.66421e+07	4.18058e+07	3.9302e+07	3.56476e+07	4.03734e+07	4.21667e+07	3.44667e+07	3.9644e+07	3.43165e+07	4.07473e+07	3.44476e+07	3.85493e+07	3.29323e+07	3.36919e+07	4.13476e+07	3.30879e+07	3.5507e+07	4.19684e+07	3.56896e+07	4.05529e+07	4.31333e+07	4.4735e+07	3.55439e+07	3.71305e+07	4.73447e+07	3.81082e+07	3.67439e+07	3.4357e+07	3.13791e+07	4.8943e+07	4.70405e+07	3.67999e+07
P00390	GSHR	Glutathione reductase, mitochondrial (GR) (GRase) (EC 1.8.1.7)	18	18	264.29	667	9.9466e+07	9.10717e+07	8.85323e+07	8.83974e+07	7.94531e+07	9.08448e+07	9.24391e+07	8.80366e+07	9.24455e+07	7.11224e+07	9.9466e+07	9.10717e+07	8.85323e+07	8.83974e+07	7.94531e+07	9.49589e+07	9.81306e+07	9.40875e+07	7.87404e+07	8.89937e+07	8.66742e+07	8.56827e+07	9.20682e+07	8.23349e+07	7.61373e+07	8.42165e+07	1.1302e+08	8.9955e+07	8.75073e+07	9.14069e+07	1.00338e+08	9.01547e+07	8.65602e+07	6.08899e+07	6.47241e+07	9.07944e+07	7.91672e+07	6.90817e+07	5.78535e+07	6.25454e+07	9.41985e+07	7.60002e+07	8.49082e+07
P00403	COX2	Cytochrome c oxidase subunit 2 (EC 7.1.1.9) (Cytochrome c oxidase polypeptide II)	6	6	85.73	166	3.47281e+07	3.05507e+07	4.11731e+07	5.25395e+07	4.3687e+07	2.35823e+07	1.65233e+07	1.91614e+07	2.72377e+07	3.96468e+07	3.47281e+07	3.05507e+07	4.11731e+07	5.25395e+07	4.3687e+07	2.01783e+07	1.58755e+07	1.59317e+07	3.77455e+07	2.60431e+07	3.80924e+07	2.85127e+07	1.74618e+07	3.42286e+07	4.6868e+07	3.087e+07	1.69655e+07	1.69549e+07	3.38582e+07	2.6168e+07	4.51462e+07	3.24519e+07	4.1517e+07	3.52886e+07	4.43337e+07	3.58532e+07	1.77498e+07	2.3933e+07	3.31085e+07	2.30874e+07	3.89279e+07	5.25796e+07	2.72584e+07
P00441	SODC	Superoxide dismutase [Cu-Zn] (EC 1.15.1.1) (Superoxide dismutase 1) (hSod1)	9	9	323.31	230	1.72175e+08	4.64411e+07	5.35655e+07	4.03706e+07	2.87847e+07	2.22727e+08	3.33781e+07	4.14308e+07	2.93875e+07	1.19557e+07	1.72175e+08	4.64411e+07	5.35655e+07	4.03706e+07	2.87847e+07	2.3143e+08	3.1264e+07	6.57551e+07	2.36576e+07	1.48514e+07	1.93667e+08	1.71025e+07	2.06137e+07	2.00625e+07	1.46267e+07	1.58247e+08	4.09824e+07	4.54791e+07	2.03313e+07	4.07219e+07	1.39156e+07	1.53635e+07	4.72571e+06	8.4224e+06	1.12709e+07	1.34789e+07	1.17178e+07	7.32958e+06	2.35126e+06	4.06916e+06	1.54275e+07	2.57528e+06	1.54832e+07
P00491	PNPH	Purine nucleoside phosphorylase (PNP) (EC 2.4.2.1) (Inosine phosphorylase) (Inosine-guanosine phosphorylase)	14	14	129.69	280	2.34226e+07	2.77042e+07	3.08293e+07	2.37496e+07	2.3097e+07	2.45055e+07	2.20886e+07	2.13954e+07	1.98454e+07	1.5323e+07	2.34226e+07	2.77042e+07	3.08293e+07	2.37496e+07	2.3097e+07	2.40828e+07	2.40561e+07	2.65517e+07	2.10936e+07	1.62845e+07	2.43852e+07	2.69672e+07	2.11184e+07	1.93134e+07	1.47857e+07	2.34503e+07	2.70158e+07	2.66439e+07	1.82172e+07	1.91163e+07	2.14578e+07	1.79789e+07	1.82539e+07	8.25822e+06	1.11861e+07	1.78745e+07	2.3748e+07	8.25193e+06	8.85524e+06	1.0309e+07	2.08855e+07	1.20447e+07	2.06566e+07
P00492	HPRT	Hypoxanthine-guanine phosphoribosyltransferase (HGPRT) (HGPRTase) (EC 2.4.2.8)	12	11	57.944	308	1.6306e+07	1.90925e+07	1.7604e+07	1.81253e+07	1.82097e+07	1.97206e+07	2.04671e+07	1.68296e+07	1.70421e+07	1.53454e+07	1.6306e+07	1.90925e+07	1.7604e+07	1.81253e+07	1.82097e+07	1.72274e+07	1.90766e+07	1.90568e+07	1.66417e+07	1.71583e+07	1.71666e+07	2.2193e+07	2.12875e+07	2.01685e+07	1.93094e+07	1.60737e+07	2.28866e+07	2.11756e+07	1.92199e+07	1.99903e+07	1.63467e+07	2.26091e+07	1.57364e+07	2.3198e+07	1.89619e+07	1.68378e+07	1.94599e+07	2.09551e+07	1.89514e+07	1.97384e+07	1.92466e+07	1.65348e+07	2.09595e+07
P00505	AATM	Aspartate aminotransferase, mitochondrial (mAspAT) (EC 2.6.1.1) (EC 2.6.1.7) (Fatty acid-binding protein) (FABP-1) (Glutamate oxaloacetate transaminase 2) (Kynurenine aminotransferase 4) (Kynurenine aminotransferase IV) (Kynurenine--oxoglutarate transaminase 4) (Kynurenine--oxoglutarate transaminase IV) (Plasma membrane-associated fatty acid-binding protein) (FABPpm) (Transaminase A)	26	26	323.31	1211	2.39774e+08	2.60625e+08	2.39293e+08	2.58215e+08	2.48453e+08	2.49212e+08	2.30725e+08	2.30693e+08	2.69032e+08	1.99886e+08	2.39774e+08	2.60625e+08	2.39293e+08	2.58215e+08	2.48453e+08	2.24121e+08	2.39027e+08	2.58377e+08	2.27785e+08	2.46652e+08	2.3497e+08	2.42414e+08	2.64923e+08	2.6976e+08	2.11063e+08	1.95854e+08	2.50147e+08	2.4672e+08	2.37245e+08	2.55899e+08	1.91916e+08	2.46498e+08	1.92716e+08	1.64658e+08	1.57798e+08	1.71865e+08	2.17449e+08	1.49265e+08	1.33503e+08	1.77175e+08	2.18476e+08	1.75197e+08	2.39691e+08
P00558	PGK1	Phosphoglycerate kinase 1 (EC 2.7.2.3) (Cell migration-inducing gene 10 protein) (Primer recognition protein 2) (PRP 2)	41	41	323.31	1675	9.52801e+08	3.6285e+08	4.56994e+08	2.93625e+08	2.86905e+08	9.21111e+08	2.74342e+08	2.92995e+08	3.44016e+08	2.17434e+08	9.52801e+08	3.6285e+08	4.56994e+08	2.93625e+08	2.86905e+08	9.25784e+08	2.10246e+08	3.25797e+08	2.01919e+08	1.65517e+08	8.94496e+08	1.80785e+08	1.79972e+08	2.60661e+08	1.81816e+08	7.84936e+08	2.40623e+08	2.63148e+08	1.95908e+08	2.14455e+08	2.44626e+08	1.82814e+08	1.51927e+08	1.80798e+08	1.51181e+08	1.77286e+08	1.70193e+08	1.80497e+08	1.73625e+08	1.86616e+08	2.25304e+08	1.27048e+08	1.83144e+08
P00568	KAD1	Adenylate kinase isoenzyme 1 (AK 1) (EC 2.7.4.3) (EC 2.7.4.6) (ATP-AMP transphosphorylase 1) (ATP:AMP phosphotransferase) (Adenylate monophosphate kinase) (Myokinase)	12	12	35.492	226	2.06409e+07	2.44258e+07	2.03313e+07	2.29104e+07	2.08003e+07	2.02694e+07	2.43733e+07	2.54172e+07	2.1774e+07	1.98509e+07	2.06409e+07	2.44258e+07	2.03313e+07	2.29104e+07	2.08003e+07	2.09232e+07	2.23908e+07	2.32996e+07	2.12094e+07	1.93268e+07	2.45633e+07	2.25997e+07	2.34308e+07	2.22253e+07	2.37364e+07	1.61956e+07	3.02263e+07	2.43835e+07	2.27191e+07	2.03074e+07	2.27948e+07	2.29947e+07	1.79266e+07	2.27474e+07	2.099e+07	2.23985e+07	1.7486e+07	2.81084e+07	2.23009e+07	2.33707e+07	2.24498e+07	1.77917e+07	2.15443e+07
P00966	ASSY	Argininosuccinate synthase (EC 6.3.4.5) (Citrulline--aspartate ligase)	43	43	323.31	3262	7.12196e+08	7.46776e+08	7.01662e+08	7.99044e+08	7.612e+08	7.83903e+08	7.28473e+08	7.26204e+08	8.05942e+08	8.06221e+08	7.12196e+08	7.46776e+08	7.01662e+08	7.99044e+08	7.612e+08	8.01041e+08	8.11885e+08	7.81516e+08	8.24246e+08	8.58355e+08	7.12937e+08	7.22289e+08	7.18444e+08	7.68836e+08	8.00596e+08	8.44546e+08	8.05886e+08	7.7644e+08	7.92645e+08	8.56098e+08	7.18543e+08	6.99137e+08	6.9349e+08	7.35118e+08	7.88863e+08	8.56572e+08	7.8336e+08	7.36189e+08	8.16852e+08	8.29059e+08	7.11013e+08	7.0483e+08	6.84891e+08
P01111	RASN	GTPase NRas (EC 3.6.5.2) (Transforming protein N-Ras)	10	3	48.123	138	3.78083e+07	2.27017e+07	2.3227e+07	1.99848e+07	1.92346e+07	2.55993e+07	1.80726e+07	2.20046e+07	2.28185e+07	1.33673e+07	3.78083e+07	2.27017e+07	2.3227e+07	1.99848e+07	1.92346e+07	3.09943e+07	1.69655e+07	2.53398e+07	1.86905e+07	1.5848e+07	2.53556e+07	1.84102e+07	1.67575e+07	2.06494e+07	1.13666e+07	2.80423e+07	2.28644e+07	1.99903e+07	2.03243e+07	2.03581e+07	2.20902e+07	1.58392e+07	1.14449e+07	7.33518e+06	8.20914e+06	1.73665e+07	1.3616e+07	8.26395e+06	7.15887e+06	1.04718e+07	1.29783e+07	9.69695e+06	1.38963e+07
P02461	CO3A1	Collagen alpha-1(III) chain	16	16	34.789	232	1.53199e+07	1.21833e+07	1.31431e+07	1.41647e+07	1.70942e+07	1.61262e+07	1.55499e+07	1.46795e+07	1.88166e+07	1.58052e+07	1.53199e+07	1.21833e+07	1.31431e+07	1.41647e+07	1.70942e+07	1.38003e+07	1.55801e+07	1.33506e+07	1.40923e+07	1.54093e+07	1.27059e+07	1.60916e+07	1.30089e+07	1.38675e+07	1.53571e+07	1.48865e+07	1.54768e+07	1.42761e+07	1.66452e+07	1.60414e+07	2.02049e+07	1.2999e+07	1.2853e+07	1.6846e+07	1.42169e+07	1.64297e+07	1.42179e+07	1.95939e+07	1.80213e+07	1.71809e+07	1.51593e+07	1.28762e+07	1.3991e+07
P02545	LMNA	Prelamin-A/C [Cleaved into: Lamin-A/C (70 kDa lamin) (Renal carcinoma antigen NY-REN-32)]	47	47	323.31	1295	1.28697e+08	1.00533e+08	1.18507e+08	1.17721e+08	1.07951e+08	1.63272e+08	1.71936e+08	1.58225e+08	1.69769e+08	1.57677e+08	1.28697e+08	1.00533e+08	1.18507e+08	1.17721e+08	1.07951e+08	1.48409e+08	1.75939e+08	1.75245e+08	1.75391e+08	1.74155e+08	1.14383e+08	9.69475e+07	1.12154e+08	1.25786e+08	1.11417e+08	1.77532e+08	1.33069e+08	1.55884e+08	1.62144e+08	1.7082e+08	1.23651e+08	8.65002e+07	1.12107e+08	1.21081e+08	1.07652e+08	2.20545e+08	1.74312e+08	2.19615e+08	2.00705e+08	2.10654e+08	1.5094e+08	1.36412e+08	1.26749e+08
P02751	FINC	Fibronectin (FN) (Cold-insoluble globulin) (CIG) [Cleaved into: Anastellin; Ugl-Y1; Ugl-Y2; Ugl-Y3]	14	14	101.37	193	6.36575e+06	7.4696e+06	8.64539e+06	7.54819e+06	7.68759e+06	9.45142e+06	2.77349e+07	3.03586e+07	2.73853e+07	1.99336e+07	6.36575e+06	7.4696e+06	8.64539e+06	7.54819e+06	7.68759e+06	1.47172e+07	1.74848e+07	1.75176e+07	1.5111e+07	1.51614e+07	7.99075e+06	3.4789e+06	6.0609e+06	6.77834e+06	4.26791e+06	2.50169e+07	1.53233e+06	2.80092e+07	2.86434e+07	2.74442e+07	6.09291e+06	3.54339e+06	8.03073e+06	7.40516e+06	6.40204e+06	3.856e+07	2.39082e+07	3.18745e+07	2.94018e+07	3.41102e+07	1.36103e+07	1.383e+07	1.26629e+07
P02786	TFR1	Transferrin receptor protein 1 (TR) (TfR) (TfR1) (Trfr) (T9) (p90) (CD antigen CD71) [Cleaved into: Transferrin receptor protein 1, serum form (sTfR)]	52	52	323.31	2007	2.5693e+08	2.84963e+08	2.70809e+08	2.47972e+08	2.34758e+08	3.19358e+08	3.22383e+08	3.48721e+08	2.86587e+08	2.71598e+08	2.5693e+08	2.84963e+08	2.70809e+08	2.47972e+08	2.34758e+08	2.8526e+08	3.18805e+08	3.32113e+08	2.62547e+08	2.94992e+08	2.57643e+08	2.73658e+08	2.65383e+08	2.34189e+08	2.28228e+08	2.60228e+08	3.76168e+08	3.27564e+08	2.89161e+08	2.53938e+08	2.40123e+08	2.75294e+08	2.54925e+08	2.29195e+08	2.42986e+08	2.67507e+08	3.32274e+08	2.99089e+08	2.90226e+08	2.72107e+08	2.52551e+08	2.78095e+08	2.72957e+08
P02792	FRIL	Ferritin light chain (Ferritin L subunit)	3	3	9.6343	31	3.91614e+06	3.15433e+06	3.59984e+06	1.13574e+06	1.96432e+06	3.46879e+06	3.71853e+06	3.66962e+06	887016	3.94119e+06	3.91614e+06	3.15433e+06	3.59984e+06	1.13574e+06	1.96432e+06	1.33953e+06	4.32719e+06	3.97411e+06	3.40636e+06	888061	1.38437e+06	3.60258e+06	4.10031e+06	1.46331e+06	1.99009e+06	4.14431e+06	3.48421e+06	1.65294e+06	1.2112e+06	1.4163e+06	3.43719e+06	1.87974e+06	4.35035e+06	1.09046e+06	3.1445e+06	690748	3.43743e+06	1.16274e+06	1.73439e+06	1.93741e+06	4.54012e+06	976933	3.34529e+06
P03928	ATP8	ATP synthase protein 8 (A6L) (F-ATPase subunit 8)	2	2	5.6849	129	1.29211e+06	6.65174e+06	5.54325e+06	6.53339e+06	6.66097e+06	1.40837e+06	4.76551e+06	4.77477e+06	6.55971e+06	5.10826e+06	1.29211e+06	6.65174e+06	5.54325e+06	6.53339e+06	6.66097e+06	2.83811e+06	5.14985e+06	5.52062e+06	5.26353e+06	7.35248e+06	2.5066e+06	7.53512e+06	1.8454e+06	7.63819e+06	7.3306e+06	1.5833e+06	5.75307e+06	4.87476e+06	6.52705e+06	5.43482e+06	5.78025e+06	6.23302e+06	5.82328e+06	8.28804e+06	7.13855e+06	5.19395e+06	6.74974e+06	8.1023e+06	6.06006e+06	6.7577e+06	7.59438e+06	5.53749e+06	6.28682e+06
P04040	CATA	Catalase (EC 1.11.1.6)	12	12	66.303	130	2.70477e+07	2.05097e+07	1.55036e+07	2.227e+07	1.58975e+07	2.43227e+07	2.0724e+07	2.17363e+07	2.36363e+07	1.09422e+07	2.70477e+07	2.05097e+07	1.55036e+07	2.227e+07	1.58975e+07	2.37447e+07	1.61575e+07	1.57604e+07	1.30523e+07	1.47519e+07	2.01406e+07	1.38963e+07	1.66775e+07	2.00292e+07	1.22519e+07	1.59053e+07	2.41983e+07	1.83071e+07	1.51152e+07	2.41848e+07	1.3396e+07	1.23997e+07	1.1085e+07	8.54116e+06	7.1902e+06	1.16038e+07	1.23303e+07	1.0612e+07	7.6255e+06	1.10168e+07	1.41726e+07	1.08208e+07	1.67737e+07
P04049	RAF1	RAF proto-oncogene serine/threonine-protein kinase (EC 2.7.11.1) (Proto-oncogene c-RAF) (cRaf) (Raf-1)	6	6	35.227	148	8.51633e+06	1.00961e+07	8.58925e+06	8.51751e+06	1.35091e+06	1.0294e+07	9.21466e+06	1.13848e+07	1.04399e+07	8.58925e+06	8.51633e+06	1.00961e+07	8.58925e+06	8.51751e+06	1.35091e+06	9.41938e+06	1.0279e+07	1.05893e+07	8.53879e+06	9.78676e+06	9.50793e+06	9.48095e+06	1.02123e+07	1.20381e+07	9.00254e+06	7.38364e+06	1.13202e+07	9.84118e+06	1.05871e+07	7.83879e+06	1.15261e+07	1.1869e+07	1.04471e+07	1.00542e+07	1.0752e+07	9.68016e+06	9.72994e+06	9.41089e+06	9.61996e+06	8.6412e+06	1.04863e+07	8.85217e+06	9.7529e+06
P04062	GLCM	Lysosomal acid glucosylceramidase (Lysosomal acid GCase) (EC 3.2.1.45) (Acid beta-glucosidase) (Alglucerase) (Beta-glucocerebrosidase) (Beta-GC) (Cholesterol glucosyltransferase) (SGTase) (EC 2.4.1.-) (Cholesteryl-beta-glucosidase) (EC 3.2.1.-) (D-glucosyl-N-acylsphingosine glucohydrolase) (Imiglucerase)	11	11	49.316	134	1.66925e+07	1.10267e+07	1.24488e+07	1.22451e+07	7.65781e+06	1.83707e+07	9.43048e+06	6.59527e+06	1.11026e+07	1.75212e+07	1.66925e+07	1.10267e+07	1.24488e+07	1.22451e+07	7.65781e+06	1.79378e+07	7.92786e+06	8.78189e+06	1.50035e+07	1.09513e+07	1.6017e+07	8.84481e+06	8.07595e+06	1.28548e+07	1.34864e+07	2.94711e+07	8.90757e+06	9.26398e+06	1.38214e+07	1.72896e+07	1.1888e+07	7.49502e+06	8.31509e+06	9.29034e+06	8.93106e+06	9.6073e+06	1.12498e+07	5.54709e+06	6.94239e+06	8.40432e+06	9.02002e+06	9.65336e+06	8.49746e+06
P04075	ALDOA	Fructose-bisphosphate aldolase A (EC 4.1.2.13) (Lung cancer antigen NY-LU-1) (Muscle-type aldolase)	43	37	323.31	4024	1.52008e+09	1.55957e+09	1.40732e+09	1.58112e+09	1.55525e+09	1.61043e+09	1.85221e+09	1.73513e+09	1.66514e+09	1.48509e+09	1.52008e+09	1.55957e+09	1.40732e+09	1.58112e+09	1.55525e+09	1.68127e+09	1.83369e+09	1.61591e+09	1.49138e+09	1.57401e+09	1.5004e+09	1.59267e+09	1.72363e+09	1.62681e+09	1.38142e+09	1.45372e+09	1.83127e+09	1.72626e+09	1.50906e+09	1.49656e+09	1.50676e+09	1.75558e+09	1.38967e+09	1.49097e+09	1.43778e+09	1.5951e+09	1.62197e+09	1.55428e+09	1.4619e+09	1.60286e+09	1.56585e+09	1.35449e+09	1.68045e+09
P04080	CYTB	Cystatin-B (CPI-B) (Liver thiol proteinase inhibitor) (Stefin-B)	4	4	9.042	16	1.00083e+07	4.49223e+06	3.8146e+06	1.93943e+06	4.92776e+06	1.49755e+07	5.54632e+06	4.95894e+06	892752	1.71669e+06	1.00083e+07	4.49223e+06	3.8146e+06	1.93943e+06	4.92776e+06	1.62924e+07	5.40926e+06	4.97374e+06	3.86356e+06	1.05895e+06	8.20175e+06	3.74413e+06	4.45934e+06	945882	2.35126e+06	5.8968e+06	5.02015e+06	1.10658e+07	1.79917e+06	1.82504e+06	1.10484e+06	4.3365e+06	1.07634e+06	2.21442e+06	1.3814e+06	1.05572e+06	3.78038e+06	1.05917e+06	1.34894e+06	977881	1.09151e+06	1.41052e+06	4.97443e+06
P04114	APOB	Apolipoprotein B-100 (Apo B-100) [Cleaved into: Apolipoprotein B-48 (Apo B-48)]	6	4	4.3272	56	4.1114e+06	2.7225e+06	2.63633e+06	2.59517e+06	1.73897e+06	2.08729e+06	1.01454e+06	2.95147e+06	2.84323e+06	1.37395e+06	4.1114e+06	2.7225e+06	2.63633e+06	2.59517e+06	1.73897e+06	2.47827e+06	2.78877e+06	3.0091e+06	670324	3.50067e+06	4.50408e+06	2.28823e+06	3.0091e+06	1.27256e+06	2.58978e+06	1.50549e+06	2.42827e+06	2.78626e+06	3.33418e+06	2.65338e+06	2.33049e+06	788090	2.29506e+06	2.64383e+06	1.93835e+06	3.32356e+06	1.05302e+06	2.62575e+06	2.93006e+06	2.72722e+06	1.32605e+06	2.5862e+06	2.36745e+06
P04179	SODM	Superoxide dismutase [Mn], mitochondrial (EC 1.15.1.1)	7	7	119.32	238	1.96905e+07	2.24094e+07	1.83439e+07	2.09246e+07	2.07183e+07	2.43075e+07	1.05103e+07	1.045e+07	2.15443e+07	1.73004e+07	1.96905e+07	2.24094e+07	1.83439e+07	2.09246e+07	2.07183e+07	2.07945e+07	2.22947e+07	1.67935e+07	2.02806e+07	2.27885e+07	2.15055e+07	1.76884e+07	1.73268e+07	1.81832e+07	2.16026e+07	1.79751e+07	1.07833e+07	2.144e+07	2.16505e+07	1.98316e+07	1.55628e+07	1.66671e+07	2.02133e+07	1.13297e+07	1.50817e+07	1.50285e+07	1.82374e+07	8.53287e+06	8.96269e+06	1.194e+07	1.81895e+07	1.93885e+07	2.15293e+07
P04181	OAT	Ornithine aminotransferase, mitochondrial (EC 2.6.1.13) (Ornithine delta-aminotransferase) (Ornithine--oxo-acid aminotransferase) [Cleaved into: Ornithine aminotransferase, hepatic form; Ornithine aminotransferase, renal form]	22	22	79.585	553	4.369e+07	4.40091e+07	4.15573e+07	3.9633e+07	4.12103e+07	4.40366e+07	3.89873e+07	3.84879e+07	3.6693e+07	3.32788e+07	4.369e+07	4.40091e+07	4.15573e+07	3.9633e+07	4.12103e+07	3.89063e+07	4.39299e+07	4.54287e+07	3.53572e+07	3.43427e+07	4.4386e+07	4.16727e+07	4.0595e+07	3.73965e+07	3.45936e+07	3.83414e+07	4.26103e+07	4.18029e+07	3.68535e+07	3.74198e+07	3.88389e+07	4.07049e+07	3.55932e+07	2.39845e+07	2.87488e+07	3.86965e+07	3.79764e+07	2.19832e+07	2.36085e+07	2.42234e+07	4.22398e+07	3.33735e+07	3.50594e+07
P04183	KITH	Thymidine kinase, cytosolic (EC 2.7.1.21)	7	7	18.59	163	9.82142e+06	9.59399e+06	1.12944e+07	5.61401e+06	8.41365e+06	1.36283e+07	9.24986e+06	9.31743e+06	7.11188e+06	8.95089e+06	9.82142e+06	9.59399e+06	1.12944e+07	5.61401e+06	8.41365e+06	1.18773e+07	1.16377e+07	9.94059e+06	9.25371e+06	8.94345e+06	1.07863e+07	8.78798e+06	8.06644e+06	7.16185e+06	6.91597e+06	1.22527e+07	1.08998e+07	8.62325e+06	7.12076e+06	7.31487e+06	8.72546e+06	1.14116e+07	1.32933e+07	8.56368e+06	9.48884e+06	8.53228e+06	1.07721e+07	7.8966e+06	8.02962e+06	8.44988e+06	8.03741e+06	8.28115e+06	9.46847e+06
P04198	MYCN	N-myc proto-oncogene protein (Class E basic helix-loop-helix protein 37) (bHLHe37)	4	4	2.1667	20	732059	1.88208e+06	4.08414e+06	1.14578e+06	3.03549e+06	3.21146e+06	1.48971e+06	1.29068e+06	3.58167e+06	3.26941e+06	732059	1.88208e+06	4.08414e+06	1.14578e+06	3.03549e+06	3.21547e+06	3.709e+06	686928	3.81011e+06	3.44101e+06	4.06212e+06	782971	3.9194e+06	3.84539e+06	1.68802e+06	3.76913e+06	3.05958e+06	1.24568e+06	1.40204e+06	4.00953e+06	3.90936e+06	3.82731e+06	3.77436e+06	3.73843e+06	1.0947e+06	3.67752e+06	1.22547e+06	4.64034e+06	2.31359e+06	4.0593e+06	2.82594e+06	3.56384e+06	1.12868e+06
P04350	TBB4A	Tubulin beta-4A chain (Tubulin 5 beta) (Tubulin beta-4 chain)	30	0	4.5494	13	1.52471e+06	1.93903e+06	807722	1.0566e+06	3.98321e+06	1.74658e+06	960216	3.11565e+06	1.73945e+06	1.43101e+06	1.52471e+06	1.93903e+06	807722	1.0566e+06	3.98321e+06	1.68767e+06	1.49416e+06	520775	2.63706e+06	1.14546e+06	1.2939e+06	643152	1.56172e+06	1.92163e+06	1.2138e+06	1.99119e+06	1.13267e+06	605556	1.79531e+06	926480	2.14508e+06	2.20035e+06	1.02266e+06	1.40974e+06	2.46661e+06	1.49727e+06	1.89978e+06	2.18864e+06	1.63924e+06	1.44486e+06	2.1005e+06	1.85463e+06	1.93017e+06
P04406	G3P	Glyceraldehyde-3-phosphate dehydrogenase (GAPDH) (EC 1.2.1.12) (Peptidyl-cysteine S-nitrosylase GAPDH) (EC 2.6.99.-)	45	44	323.31	13517	4.5229e+09	5.31381e+09	4.24642e+09	5.45034e+09	5.39322e+09	5.75752e+09	4.58349e+09	4.67526e+09	5.78512e+09	4.81971e+09	4.5229e+09	5.31381e+09	4.24642e+09	5.45034e+09	5.39322e+09	5.11044e+09	5.52145e+09	5.25011e+09	5.11292e+09	5.88339e+09	4.11031e+09	4.76623e+09	5.56602e+09	5.53985e+09	5.26432e+09	4.37004e+09	5.12996e+09	5.48939e+09	5.48331e+09	4.96553e+09	4.01792e+09	5.70192e+09	4.25261e+09	4.28308e+09	4.77946e+09	4.93704e+09	5.05162e+09	3.45419e+09	3.43009e+09	4.67008e+09	5.20301e+09	4.59972e+09	5.61329e+09
P04629	NTRK1	High affinity nerve growth factor receptor (EC 2.7.10.1) (Neurotrophic tyrosine kinase receptor type 1) (TRK1-transforming tyrosine kinase protein) (Tropomyosin-related kinase A) (Tyrosine kinase receptor) (Tyrosine kinase receptor A) (Trk-A) (gp140trk) (p140-TrkA)	4	4	23.98	25	1.39652e+06	1.80054e+06	1.63845e+06	1.50163e+06	2.19122e+06	1.52214e+07	1.35569e+06	1.55337e+07	1.8109e+07	1.11931e+07	1.39652e+06	1.80054e+06	1.63845e+06	1.50163e+06	2.19122e+06	1.45438e+07	9.25563e+06	1.32989e+07	1.79453e+07	1.82602e+07	891639	950878	1.55804e+06	964218	3.53309e+06	1.84217e+07	1.13344e+07	1.28967e+07	1.92559e+07	1.95031e+07	1.15944e+06	1.66524e+06	1.48116e+06	1.30417e+06	2.14567e+06	2.73701e+07	2.24063e+07	2.77676e+07	1.87606e+07	2.06137e+07	995733	1.85489e+06	1.21271e+06
P04632	CPNS1	Calpain small subunit 1 (CSS1) (Calcium-activated neutral proteinase small subunit) (CANP small subunit) (Calcium-dependent protease small subunit) (CDPS) (Calcium-dependent protease small subunit 1) (Calpain regulatory subunit)	8	8	30.056	96	5.09376e+06	4.8944e+06	7.46753e+06	7.18024e+06	4.13369e+06	6.66466e+06	8.50866e+06	3.57671e+06	3.52355e+06	4.57773e+06	5.09376e+06	4.8944e+06	7.46753e+06	7.18024e+06	4.13369e+06	5.85606e+06	7.94932e+06	7.36626e+06	1.20175e+06	5.38494e+06	9.3297e+06	6.77317e+06	3.59261e+06	6.72266e+06	718486	5.5911e+06	7.23469e+06	4.00897e+06	5.48439e+06	7.53512e+06	7.47841e+06	3.15783e+06	1.49509e+06	2.75305e+06	737406	2.36367e+06	6.25163e+06	3.67268e+06	2.51304e+06	5.39653e+06	4.10998e+06	1.68591e+06	3.76313e+06
P04792	HSPB1	Heat shock protein beta-1 (HspB1) (28 kDa heat shock protein) (Estrogen-regulated 24 kDa protein) (Heat shock 27 kDa protein) (HSP 27) (Stress-responsive protein 27) (SRP27)	16	16	323.31	1940	6.69078e+08	4.51797e+08	4.89794e+08	5.33902e+08	5.30913e+08	6.17259e+08	4.0786e+08	3.98057e+08	6.10789e+08	5.25239e+08	6.69078e+08	4.51797e+08	4.89794e+08	5.33902e+08	5.30913e+08	5.45763e+08	4.03838e+08	3.98858e+08	5.4429e+08	5.51276e+08	6.02297e+08	4.09106e+08	4.39443e+08	5.78002e+08	5.35459e+08	6.40135e+08	4.52863e+08	4.09049e+08	5.41806e+08	6.35669e+08	5.70638e+08	3.71632e+08	5.03145e+08	6.03802e+08	5.65401e+08	5.15715e+08	3.82902e+08	5.66814e+08	5.10983e+08	5.99548e+08	5.68269e+08	4.49922e+08	4.65659e+08
P04818	TYSY	Thymidylate synthase (TS) (TSase) (EC 2.1.1.45)	19	19	164.34	712	7.04062e+07	6.2165e+07	6.73559e+07	7.39117e+07	7.47205e+07	7.30408e+07	7.18408e+07	6.64792e+07	7.88223e+07	7.43588e+07	7.04062e+07	6.2165e+07	6.73559e+07	7.39117e+07	7.47205e+07	6.93936e+07	6.69277e+07	7.08174e+07	7.18906e+07	7.35999e+07	6.10674e+07	6.59788e+07	5.98397e+07	7.13841e+07	6.77257e+07	7.28437e+07	7.8229e+07	6.53009e+07	7.28942e+07	9.34441e+07	7.48604e+07	6.78244e+07	6.34185e+07	6.73559e+07	6.58646e+07	6.71368e+07	6.6185e+07	9.15401e+07	7.82561e+07	7.71627e+07	5.81349e+07	5.92865e+07	6.0873e+07
P04843	RPN1	Dolichyl-diphosphooligosaccharide--protein glycosyltransferase subunit 1 (Dolichyl-diphosphooligosaccharide--protein glycosyltransferase 67 kDa subunit) (Ribophorin I) (RPN-I) (Ribophorin-1)	44	44	323.31	2242	3.19203e+08	2.73753e+08	2.54713e+08	2.8524e+08	2.70115e+08	2.80048e+08	2.61023e+08	2.63641e+08	2.98385e+08	2.52656e+08	3.19203e+08	2.73753e+08	2.54713e+08	2.8524e+08	2.70115e+08	2.73033e+08	2.69517e+08	2.71919e+08	2.52937e+08	3.00211e+08	2.67878e+08	2.52569e+08	2.92528e+08	2.96016e+08	2.89984e+08	2.65438e+08	2.83407e+08	2.84135e+08	2.68417e+08	3.05924e+08	2.97662e+08	2.99462e+08	2.68008e+08	3.17262e+08	2.97126e+08	2.92853e+08	2.36358e+08	3.0119e+08	2.82094e+08	2.85774e+08	3.12569e+08	3.02508e+08	2.98075e+08
P04844	RPN2	Dolichyl-diphosphooligosaccharide--protein glycosyltransferase subunit 2 (Dolichyl-diphosphooligosaccharide--protein glycosyltransferase 63 kDa subunit) (RIBIIR) (Ribophorin II) (RPN-II) (Ribophorin-2)	24	24	323.31	1478	1.71782e+08	1.60667e+08	1.63759e+08	1.42551e+08	1.45284e+08	1.79698e+08	1.57765e+08	1.622e+08	1.46365e+08	1.46193e+08	1.71782e+08	1.60667e+08	1.63759e+08	1.42551e+08	1.45284e+08	1.72044e+08	1.67386e+08	1.57241e+08	1.48347e+08	1.62335e+08	1.77913e+08	1.60935e+08	1.65299e+08	1.37466e+08	1.58587e+08	1.9165e+08	1.72665e+08	1.63714e+08	1.56057e+08	1.62639e+08	1.74978e+08	1.91226e+08	1.77495e+08	1.56057e+08	1.62313e+08	1.77224e+08	1.57929e+08	1.47108e+08	1.32022e+08	1.419e+08	1.73204e+08	1.70772e+08	1.65539e+08
P04899	GNAI2	Guanine nucleotide-binding protein G(i) subunit alpha-2 (Adenylate cyclase-inhibiting G alpha protein)	16	7	50.578	123	1.0811e+07	1.05001e+07	1.13163e+07	1.40425e+07	9.39199e+06	1.1921e+07	1.46226e+07	8.34627e+06	8.78737e+06	1.07706e+07	1.0811e+07	1.05001e+07	1.13163e+07	1.40425e+07	9.39199e+06	1.22536e+07	1.17928e+07	1.29666e+07	1.0538e+07	1.07759e+07	1.38723e+07	1.0319e+07	1.1183e+07	1.11474e+07	1.11993e+07	1.56939e+07	1.35182e+07	1.18641e+07	1.01903e+07	1.36794e+07	1.38319e+07	1.02869e+07	1.27509e+07	1.00961e+07	1.14942e+07	1.66002e+07	1.02612e+07	8.87675e+06	1.03269e+07	1.03829e+07	1.28387e+07	1.29621e+07	9.03692e+06
Q93077	H2A1C	Histone H2A type 1-C (H2A-clustered histone 6) (Histone H2A/l)	9	2	323.31	887	2.7478e+08	3.00211e+08	3.64944e+08	4.32343e+08	3.30574e+08	1.31119e+08	2.28941e+08	2.51294e+08	3.45162e+08	2.38944e+08	2.7478e+08	3.00211e+08	3.64944e+08	4.32343e+08	3.30574e+08	2.5392e+08	2.7478e+08	3.47034e+08	2.44067e+08	3.78259e+08	2.89522e+08	2.91476e+08	3.33266e+08	4.03978e+08	4.04959e+08	3.16143e+08	3.52087e+06	2.68994e+08	3.34238e+08	3.55309e+08	3.06455e+08	1.58345e+08	5.45196e+08	4.78685e+08	3.36469e+08	3.22674e+08	2.53797e+08	4.06985e+08	3.1097e+08	3.40717e+08	3.3731e+08	3.68452e+08	2.86171e+08
P05023	AT1A1	Sodium/potassium-transporting ATPase subunit alpha-1 (Na(+)/K(+) ATPase alpha-1 subunit) (EC 7.2.2.13) (Sodium pump subunit alpha-1)	46	46	323.31	1814	1.93492e+08	2.21511e+08	2.04227e+08	2.15409e+08	2.10114e+08	2.00886e+08	2.20179e+08	2.17163e+08	2.16141e+08	2.02578e+08	1.93492e+08	2.21511e+08	2.04227e+08	2.15409e+08	2.10114e+08	1.74566e+08	2.11605e+08	2.10435e+08	1.97421e+08	2.07437e+08	2.17132e+08	2.40773e+08	2.39791e+08	2.30565e+08	2.19067e+08	1.83372e+08	2.46208e+08	2.16756e+08	2.10216e+08	1.97914e+08	2.13595e+08	2.53235e+08	2.01164e+08	2.41995e+08	2.24292e+08	1.9823e+08	2.24292e+08	2.37936e+08	2.26887e+08	2.33137e+08	2.15752e+08	2.08793e+08	2.4302e+08
P05026	AT1B1	Sodium/potassium-transporting ATPase subunit beta-1 (Sodium/potassium-dependent ATPase subunit beta-1)	10	10	44.905	217	2.28185e+07	2.39712e+07	2.24187e+07	1.90726e+07	2.06867e+07	2.24654e+07	2.29041e+07	2.48803e+07	2.35643e+07	2.36281e+07	2.28185e+07	2.39712e+07	2.24187e+07	1.90726e+07	2.06867e+07	2.19863e+07	2.23985e+07	2.40995e+07	1.92e+07	1.64194e+07	2.28628e+07	2.42083e+07	2.82315e+07	2.35333e+07	1.93014e+07	1.97685e+07	2.65517e+07	2.28945e+07	1.81002e+07	1.99696e+07	2.20825e+07	2.83511e+07	2.15577e+07	2.36478e+07	2.0558e+07	2.29852e+07	2.59656e+07	2.4148e+07	2.06008e+07	2.15413e+07	2.54824e+07	2.28137e+07	2.68125e+07
P05091	ALDH2	Aldehyde dehydrogenase, mitochondrial (EC 1.2.1.3) (ALDH class 2) (ALDH-E2) (ALDHI)	20	19	94.751	433	3.91905e+07	2.90735e+07	3.42761e+07	2.55656e+07	2.55727e+07	4.09852e+07	3.07269e+07	2.72301e+07	2.8165e+07	2.34926e+07	3.91905e+07	2.90735e+07	3.42761e+07	2.55656e+07	2.55727e+07	3.66523e+07	2.86692e+07	2.74518e+07	2.62497e+07	2.37414e+07	4.1176e+07	2.44613e+07	2.10804e+07	2.5665e+07	2.20764e+07	4.0581e+07	3.11235e+07	2.77753e+07	2.49476e+07	2.65406e+07	3.14815e+07	2.01154e+07	2.64525e+07	2.11727e+07	1.82665e+07	2.84811e+07	2.28011e+07	1.59306e+07	1.60048e+07	2.05766e+07	3.2551e+07	1.83936e+07	2.2534e+07
P05141	ADT2	ADP/ATP translocase 2 (ADP,ATP carrier protein 2) (ADP,ATP carrier protein, fibroblast isoform) (Adenine nucleotide translocator 2) (ANT 2) (Solute carrier family 25 member 5) [Cleaved into: ADP/ATP translocase 2, N-terminally processed]	28	12	323.31	406	9.61978e+07	1.32517e+08	1.12161e+08	1.26381e+08	1.17558e+08	1.17281e+08	1.14908e+08	1.39898e+08	1.10917e+08	1.08228e+08	9.61978e+07	1.32517e+08	1.12161e+08	1.26381e+08	1.17558e+08	1.0038e+08	1.42679e+08	1.18351e+08	1.16504e+08	1.12068e+08	9.80898e+07	1.44501e+08	1.39753e+08	1.23917e+08	1.18894e+08	9.5626e+07	1.14051e+08	1.36318e+08	1.1455e+08	1.11063e+08	9.89845e+07	1.42976e+08	1.02838e+08	1.3072e+08	1.34983e+08	9.93007e+07	1.3825e+08	1.23437e+08	1.18327e+08	1.04201e+08	1.14932e+08	9.70416e+07	1.35048e+08
P05165	PCCA	Propionyl-CoA carboxylase alpha chain, mitochondrial (PCCase subunit alpha) (EC 6.4.1.3) (Propanoyl-CoA:carbon dioxide ligase subunit alpha)	3	3	2.3732	7	1.62465e+06	1.39903e+06	2.11907e+06	1.13771e+06	2.96582e+06	1.04184e+06	3.82864e+06	1.16573e+06	1.63448e+06	1.56703e+06	1.62465e+06	1.39903e+06	2.11907e+06	1.13771e+06	2.96582e+06	1.45189e+06	1.20375e+06	1.17767e+06	905716	3.19681e+06	2.17925e+06	1.01237e+06	3.16264e+06	2.45723e+06	1.11337e+06	2.34328e+06	1.19809e+06	1.43847e+06	1.81244e+06	1.31707e+06	1.25191e+06	1.05521e+06	2.42676e+06	3.15127e+06	761878	2.13529e+06	1.50018e+06	2.97942e+06	882845	3.26375e+06	3.54413e+06	2.6243e+06	1.06145e+06
P05166	PCCB	Propionyl-CoA carboxylase beta chain, mitochondrial (PCCase subunit beta) (EC 6.4.1.3) (Propanoyl-CoA:carbon dioxide ligase subunit beta)	6	6	11.032	68	2.8454e+06	1.18594e+06	1.81734e+06	1.88757e+06	3.48735e+06	1.55233e+06	1.56659e+06	1.70945e+06	2.07417e+06	1.62465e+06	2.8454e+06	1.18594e+06	1.81734e+06	1.88757e+06	3.48735e+06	1.48373e+06	1.53032e+06	1.41896e+06	1.36031e+06	1.42093e+06	2.06613e+06	2.2005e+06	1.42053e+06	1.86146e+06	1.64573e+06	1.57979e+06	1.1995e+06	1.4632e+06	1.59996e+06	1.4982e+06	1.58012e+06	1.94765e+06	1.30652e+06	1.79605e+06	1.62871e+06	1.64996e+06	1.69776e+06	1.11607e+06	1.77994e+06	1.83697e+06	1.53011e+06	1.48281e+06	1.34698e+06
P05198	IF2A	Eukaryotic translation initiation factor 2 subunit 1 (Eukaryotic translation initiation factor 2 subunit alpha) (eIF-2-alpha) (eIF-2A) (eIF-2alpha)	31	31	323.31	1205	1.01612e+08	1.20729e+08	1.08619e+08	1.11587e+08	1.17208e+08	1.17591e+08	1.17713e+08	1.14653e+08	1.14209e+08	1.20462e+08	1.01612e+08	1.20729e+08	1.08619e+08	1.11587e+08	1.17208e+08	1.18458e+08	1.25812e+08	1.2167e+08	1.17893e+08	1.14439e+08	1.10273e+08	1.23172e+08	1.24528e+08	1.2032e+08	1.19787e+08	1.06723e+08	1.25542e+08	1.2336e+08	1.22449e+08	1.054e+08	1.01191e+08	1.26171e+08	1.04549e+08	1.11897e+08	1.21746e+08	1.26319e+08	1.20704e+08	1.13192e+08	1.21174e+08	1.22882e+08	1.24589e+08	1.09549e+08	1.24244e+08
P05386	RLA1	60S acidic ribosomal protein P1 (Large ribosomal subunit protein P1)	3	3	224.69	502	1.4845e+08	1.78259e+08	9.98321e+07	1.36611e+08	1.82282e+08	2.54696e+08	1.49669e+08	1.51055e+08	1.66506e+08	1.29646e+08	1.4845e+08	1.78259e+08	9.98321e+07	1.36611e+08	1.82282e+08	2.24992e+08	1.82966e+08	1.54926e+08	1.27932e+08	1.12887e+08	1.58236e+08	1.43801e+08	2.01975e+08	1.2756e+08	1.3091e+08	1.24649e+08	1.88488e+08	1.78012e+08	1.31001e+08	9.98252e+07	6.7454e+07	1.79312e+08	1.16714e+08	1.07451e+08	1.23608e+08	1.0999e+08	1.444e+08	1.0082e+08	9.23494e+07	1.02589e+08	1.2859e+08	1.0702e+08	1.46335e+08
P05387	RLA2	60S acidic ribosomal protein P2 (Large ribosomal subunit protein P2) (Renal carcinoma antigen NY-REN-44)	12	12	323.31	700	1.15403e+08	1.55216e+08	1.24641e+08	9.40875e+07	1.03431e+08	1.96533e+08	1.69746e+08	1.77273e+08	1.1175e+08	8.8735e+07	1.15403e+08	1.55216e+08	1.24641e+08	9.40875e+07	1.03431e+08	1.70986e+08	1.53036e+08	1.82371e+08	8.57124e+07	8.06796e+07	1.49545e+08	1.35001e+08	1.48594e+08	8.84157e+07	6.35813e+07	1.08649e+08	2.14515e+08	1.83728e+08	9.98044e+07	7.76886e+07	6.31115e+07	1.42195e+08	7.46946e+07	6.08351e+07	6.79373e+07	7.36815e+07	1.32848e+08	5.62403e+07	5.78294e+07	6.71275e+07	9.5978e+07	6.77821e+07	1.23044e+08
P05388	RLA0	60S acidic ribosomal protein P0 (60S ribosomal protein L10E) (Large ribosomal subunit protein uL10)	27	12	323.31	1928	3.9274e+08	4.17615e+08	3.30322e+08	3.85058e+08	4.06139e+08	4.12809e+08	4.11124e+08	4.74752e+08	4.49735e+08	3.86127e+08	3.9274e+08	4.17615e+08	3.30322e+08	3.85058e+08	4.06139e+08	4.25947e+08	4.18804e+08	4.18427e+08	3.71375e+08	4.56646e+08	3.83433e+08	4.06618e+08	4.49392e+08	4.01521e+08	3.85806e+08	3.87333e+08	4.23856e+08	4.21366e+08	4.32313e+08	3.87736e+08	3.20001e+08	5.08193e+08	3.81339e+08	4.11124e+08	4.56741e+08	3.86555e+08	4.07832e+08	4.49579e+08	4.14788e+08	4.57565e+08	4.02301e+08	4.21746e+08	4.88946e+08
P05423	RPC4	DNA-directed RNA polymerase III subunit RPC4 (RNA polymerase III subunit C4) (DNA-directed RNA polymerase III subunit D) (Protein BN51) (RNA polymerase III 47 kDa subunit) (RPC53 homolog)	4	4	22.223	47	1.56172e+06	2.71327e+06	1.95915e+06	1.88339e+06	2.29172e+06	1.59177e+06	4.47886e+06	4.104e+06	846353	1.46666e+06	1.56172e+06	2.71327e+06	1.95915e+06	1.88339e+06	2.29172e+06	2.274e+06	3.50844e+06	3.42293e+06	1.81785e+06	2.09454e+06	1.66236e+06	3.87429e+06	3.03592e+06	2.33081e+06	1.93916e+06	1.12625e+06	3.7985e+06	1.36616e+06	3.84993e+06	2.46098e+06	2.5735e+06	1.48106e+06	2.16075e+06	1.27521e+06	2.35207e+06	1.79145e+06	2.94595e+06	3.3744e+06	2.67313e+06	2.10356e+06	1.90439e+06	4.09037e+06	2.88272e+06
P05455	LA	Lupus La protein (La autoantigen) (La ribonucleoprotein) (Sjoegren syndrome type B antigen) (SS-B)	28	28	323.31	1499	1.67955e+08	2.06677e+08	1.87083e+08	1.64658e+08	1.58785e+08	2.04766e+08	1.98739e+08	1.91876e+08	1.61762e+08	1.57524e+08	1.67955e+08	2.06677e+08	1.87083e+08	1.64658e+08	1.58785e+08	2.00552e+08	2.01137e+08	1.91226e+08	1.51695e+08	1.65115e+08	1.90683e+08	2.11517e+08	2.07193e+08	1.61605e+08	1.66552e+08	1.70512e+08	2.33525e+08	2.15394e+08	1.69875e+08	1.39366e+08	1.9173e+08	2.22387e+08	1.9368e+08	1.56295e+08	1.72952e+08	2.0994e+08	1.9667e+08	1.34871e+08	1.42028e+08	1.605e+08	2.11825e+08	1.84405e+08	2.08316e+08
P05556	ITB1	Integrin beta-1 (Fibronectin receptor subunit beta) (Glycoprotein IIa) (GPIIA) (VLA-4 subunit beta) (CD antigen CD29)	17	17	83.906	393	3.97431e+07	3.70944e+07	3.41931e+07	3.54676e+07	3.29163e+07	4.1448e+07	4.04742e+07	4.34213e+07	3.76566e+07	3.43427e+07	3.97431e+07	3.70944e+07	3.41931e+07	3.54676e+07	3.29163e+07	4.1858e+07	4.1156e+07	3.73628e+07	3.61702e+07	3.90874e+07	3.79448e+07	4.24717e+07	4.15919e+07	3.57664e+07	3.46848e+07	3.5448e+07	4.7886e+07	4.31333e+07	3.52349e+07	3.24744e+07	3.8376e+07	4.38386e+07	3.3189e+07	3.66497e+07	4.02476e+07	3.6321e+07	3.5394e+07	3.66193e+07	4.15487e+07	3.73991e+07	3.83414e+07	3.39733e+07	4.04798e+07
P06132	DCUP	Uroporphyrinogen decarboxylase (UPD) (URO-D) (EC 4.1.1.37)	14	14	80.313	214	1.99419e+07	1.98069e+07	2.13406e+07	1.79229e+07	1.71428e+07	2.29342e+07	1.91561e+07	1.62395e+07	1.68764e+07	9.95093e+06	1.99419e+07	1.98069e+07	2.13406e+07	1.79229e+07	1.71428e+07	2.79027e+07	1.74074e+07	2.29963e+07	1.55197e+07	9.92957e+06	2.27806e+07	1.3745e+07	1.19359e+07	1.27554e+07	8.09837e+06	2.79104e+07	1.9917e+07	2.18677e+07	1.48999e+07	1.61911e+07	1.2142e+07	1.08058e+07	8.41598e+06	3.68645e+06	6.30384e+06	9.4135e+06	1.20523e+07	3.69899e+06	1.02614e+06	3.71569e+06	1.2505e+07	4.88254e+06	1.1774e+07
P06400	RB	Retinoblastoma-associated protein (p105-Rb) (p110-RB1) (pRb) (Rb) (pp110)	7	7	21.864	73	5.2712e+06	8.25193e+06	6.35385e+06	7.30119e+06	6.72732e+06	6.41625e+06	8.33355e+06	7.09908e+06	7.58701e+06	7.13509e+06	5.2712e+06	8.25193e+06	6.35385e+06	7.30119e+06	6.72732e+06	5.64092e+06	8.22281e+06	8.58925e+06	6.45014e+06	6.93517e+06	5.67386e+06	7.77925e+06	5.52369e+06	9.0683e+06	5.07016e+06	3.94584e+06	9.646e+06	6.38741e+06	6.76238e+06	7.71268e+06	7.76417e+06	8.77094e+06	6.05124e+06	7.34739e+06	6.72732e+06	4.94727e+06	5.70186e+06	7.58859e+06	8.46689e+06	7.15341e+06	5.54978e+06	5.35702e+06	8.9857e+06
P06454	PTMA	Prothymosin alpha [Cleaved into: Prothymosin alpha, N-terminally processed; Thymosin alpha-1]	3	3	323.31	245	6.2371e+08	1.13507e+08	3.59471e+08	3.26114e+08	2.34612e+08	3.52782e+08	8.29305e+07	7.36867e+07	2.57269e+08	8.81526e+07	6.2371e+08	1.13507e+08	3.59471e+08	3.26114e+08	2.34612e+08	3.97313e+08	1.49337e+08	1.18458e+08	2.01067e+08	1.12014e+08	4.37407e+08	7.65341e+07	5.10002e+07	1.89274e+08	8.07355e+07	6.24402e+08	1.30168e+08	1.11773e+08	2.33622e+08	4.56298e+08	3.46817e+08	2.87708e+07	1.09534e+08	3.3235e+07	2.82804e+07	1.54861e+08	5.43358e+07	3.31982e+07	2.58417e+07	4.23131e+07	2.34677e+08	7.46583e+07	4.15458e+07
P06493	CDK1	Cyclin-dependent kinase 1 (CDK1) (EC 2.7.11.22) (EC 2.7.11.23) (Cell division control protein 2 homolog) (Cell division protein kinase 1) (p34 protein kinase)	23	21	297.21	1056	1.8997e+08	1.6247e+08	1.705e+08	1.80986e+08	1.79661e+08	1.94326e+08	1.82055e+08	1.76844e+08	1.89025e+08	1.65207e+08	1.8997e+08	1.6247e+08	1.705e+08	1.80986e+08	1.79661e+08	1.87836e+08	1.72964e+08	1.87797e+08	1.70678e+08	1.82991e+08	1.6459e+08	1.56165e+08	1.8071e+08	1.77667e+08	1.813e+08	1.73385e+08	1.97435e+08	1.74966e+08	1.82308e+08	2.10406e+08	1.88032e+08	1.83601e+08	1.67792e+08	1.73661e+08	1.66506e+08	1.98175e+08	1.48986e+08	2.00343e+08	1.83792e+08	1.8552e+08	1.95854e+08	1.82194e+08	1.67131e+08
P06576	ATPB	ATP synthase subunit beta, mitochondrial (EC 7.1.2.2) (ATP synthase F1 subunit beta)	40	40	323.31	5530	1.11918e+09	9.48255e+08	9.67509e+08	1.21904e+09	1.20852e+09	1.06958e+09	8.24646e+08	8.64565e+08	1.13159e+09	9.89758e+08	1.11918e+09	9.48255e+08	9.67509e+08	1.21904e+09	1.20852e+09	1.06293e+09	9.88249e+08	9.06794e+08	1.03781e+09	1.09859e+09	9.90032e+08	8.72754e+08	9.71541e+08	1.16332e+09	1.11493e+09	1.0142e+09	8.73178e+08	8.85796e+08	1.09722e+09	1.13883e+09	1.0935e+09	1.0619e+09	1.04873e+09	1.20201e+09	1.20727e+09	1.10538e+09	9.35265e+08	1.07702e+09	1.11446e+09	1.0873e+09	1.15089e+09	1.11856e+09	1.00573e+09
P06730	IF4E	Eukaryotic translation initiation factor 4E (eIF-4E) (eIF4E) (eIF-4F 25 kDa subunit) (mRNA cap-binding protein)	12	11	57.236	418	3.47137e+07	4.50149e+07	3.69764e+07	3.96248e+07	3.68535e+07	4.27761e+07	4.09682e+07	3.63462e+07	3.85947e+07	3.72078e+07	3.47137e+07	4.50149e+07	3.69764e+07	3.96248e+07	3.68535e+07	4.02281e+07	4.77633e+07	4.42999e+07	3.46247e+07	3.60501e+07	4.11332e+07	4.53815e+07	4.34755e+07	4.08887e+07	3.63285e+07	3.23172e+07	4.33972e+07	4.16525e+07	3.51422e+07	3.293e+07	3.69123e+07	3.94877e+07	3.4269e+07	4.19044e+07	3.7133e+07	3.67362e+07	4.22164e+07	4.06091e+07	3.96001e+07	3.66091e+07	3.8584e+07	3.20362e+07	4.16179e+07
P06733	ENOA	Alpha-enolase (EC 4.2.1.11) (2-phospho-D-glycerate hydro-lyase) (C-myc promoter-binding protein) (Enolase 1) (MBP-1) (MPB-1) (Non-neural enolase) (NNE) (Phosphopyruvate hydratase) (Plasminogen-binding protein)	56	51	323.31	6770	5.11115e+09	4.24878e+09	4.55783e+09	4.35583e+09	3.18512e+09	5.353e+09	3.59938e+09	3.73407e+09	3.36509e+09	2.09732e+09	5.11115e+09	4.24878e+09	4.55783e+09	4.35583e+09	3.18512e+09	5.31676e+09	3.87165e+09	4.35341e+09	3.1146e+09	3.2035e+09	4.91655e+09	2.5462e+09	2.62997e+09	2.52616e+09	1.89717e+09	4.88124e+09	3.98325e+09	4.70191e+09	3.67577e+09	3.52213e+09	2.88795e+09	2.61398e+09	3.60962e+09	1.55482e+09	2.29206e+09	4.13804e+09	3.46642e+09	2.54744e+09	2.54938e+09	3.40876e+09	3.07023e+09	2.34868e+09	3.48063e+09
P06737	PYGL	Glycogen phosphorylase, liver form (EC 2.4.1.1)	32	22	48.655	205	2.25075e+07	1.69162e+07	2.03623e+07	2.36691e+07	2.42016e+07	2.16011e+07	1.7565e+07	1.7163e+07	2.25559e+07	2.25559e+07	2.25075e+07	1.69162e+07	2.03623e+07	2.36691e+07	2.42016e+07	2.02273e+07	1.83033e+07	1.43485e+07	2.10965e+07	2.22886e+07	2.01811e+07	1.85254e+07	1.96456e+07	2.07974e+07	2.60251e+07	2.07801e+07	1.84383e+07	1.96347e+07	2.17001e+07	2.75052e+07	2.06867e+07	1.99945e+07	2.02175e+07	2.27238e+07	2.02091e+07	2.05438e+07	1.70315e+07	2.03046e+07	1.99585e+07	2.02961e+07	2.18117e+07	2.21453e+07	2.11126e+07
P06744	G6PI	Glucose-6-phosphate isomerase (GPI) (EC 5.3.1.9) (Autocrine motility factor) (AMF) (Neuroleukin) (NLK) (Phosphoglucose isomerase) (PGI) (Phosphohexose isomerase) (PHI) (Sperm antigen 36) (SA-36)	34	27	323.31	1719	4.26302e+08	3.60744e+08	3.79599e+08	3.56469e+08	3.26249e+08	4.09617e+08	2.97621e+08	3.17152e+08	3.40528e+08	2.00413e+08	4.26302e+08	3.60744e+08	3.79599e+08	3.56469e+08	3.26249e+08	4.14616e+08	3.49447e+08	3.57582e+08	2.87164e+08	2.48281e+08	3.71092e+08	2.3304e+08	2.58556e+08	2.94196e+08	2.00357e+08	3.94432e+08	3.48311e+08	3.7484e+08	3.30712e+08	3.74425e+08	3.0584e+08	1.84725e+08	1.93264e+08	9.28179e+07	1.10917e+08	2.61947e+08	2.30709e+08	8.9532e+07	9.29725e+07	1.16391e+08	3.07391e+08	1.63725e+08	2.46173e+08
P06746	DPOLB	DNA polymerase beta (EC 2.7.7.7) (EC 4.2.99.-)	5	5	6.1421	61	1.03778e+07	6.78727e+06	8.57913e+06	7.49917e+06	2.12289e+06	6.50853e+06	6.64529e+06	8.35437e+06	8.89523e+06	9.40307e+06	1.03778e+07	6.78727e+06	8.57913e+06	7.49917e+06	2.12289e+06	8.52992e+06	2.07791e+06	869183	8.20971e+06	8.62923e+06	6.80517e+06	6.89013e+06	972070	7.83282e+06	8.89276e+06	9.33488e+06	7.89496e+06	925645	9.68285e+06	9.64467e+06	1.11853e+07	6.32529e+06	7.66046e+06	1.01593e+07	7.79004e+06	9.8685e+06	7.25478e+06	8.92116e+06	9.63865e+06	7.144e+06	1.05768e+07	9.71242e+06	7.13806e+06
P06748	NPM	Nucleophosmin (NPM) (Nucleolar phosphoprotein B23) (Nucleolar protein NO38) (Numatrin)	23	23	323.31	7362	1.858e+09	1.65009e+09	1.77836e+09	1.80331e+09	1.79433e+09	1.7154e+09	1.38717e+09	1.40478e+09	1.63994e+09	1.66549e+09	1.858e+09	1.65009e+09	1.77836e+09	1.80331e+09	1.79433e+09	1.79011e+09	1.62309e+09	1.48673e+09	1.69378e+09	1.83254e+09	1.73983e+09	1.70473e+09	1.63608e+09	1.96543e+09	1.85903e+09	1.74987e+09	1.25071e+09	1.59455e+09	1.8361e+09	1.80181e+09	1.82633e+09	1.45725e+09	2.02953e+09	1.76473e+09	1.8598e+09	1.9162e+09	1.75351e+09	1.7097e+09	1.83776e+09	1.7408e+09	1.92139e+09	1.85234e+09	1.65192e+09
P06753	TPM3	Tropomyosin alpha-3 chain (Gamma-tropomyosin) (Tropomyosin-3) (Tropomyosin-5) (hTM5)	19	10	118.42	432	8.06348e+07	8.25406e+07	8.90369e+07	7.75649e+07	8.44211e+07	8.70837e+07	9.47551e+07	8.75862e+07	8.58075e+07	9.03487e+07	8.06348e+07	8.25406e+07	8.90369e+07	7.75649e+07	8.44211e+07	7.67466e+07	9.27536e+07	8.78598e+07	8.27755e+07	8.32992e+07	8.06348e+07	8.3658e+07	7.547e+07	8.47612e+07	7.59002e+07	8.90801e+07	1.02532e+08	9.19216e+07	8.83055e+07	7.17612e+07	9.79064e+07	1.00193e+08	8.16472e+07	9.10149e+07	8.55462e+07	8.64642e+07	8.38379e+07	8.95568e+07	8.08755e+07	8.31493e+07	8.49199e+07	7.62165e+07	8.62487e+07
P06756	ITAV	Integrin alpha-V (Vitronectin receptor) (Vitronectin receptor subunit alpha) (CD antigen CD51) [Cleaved into: Integrin alpha-V heavy chain; Integrin alpha-V light chain]	5	5	6.7376	23	3.6549e+06	752275	2.28142e+06	863598	2.47655e+06	1.92043e+06	2.30031e+06	5.37152e+06	1.92884e+06	2.99225e+06	3.6549e+06	752275	2.28142e+06	863598	2.47655e+06	528740	2.45297e+06	1.45582e+06	1.73873e+06	1.2322e+06	1.84476e+06	1.86662e+06	1.79705e+06	1.60529e+06	2.10662e+06	1.6886e+06	1.72564e+06	1.35372e+06	681522	970387	2.51251e+06	784112	2.04973e+06	2.19334e+06	2.57814e+06	2.19213e+06	1.92536e+06	1.37262e+06	2.39468e+06	874925	1.95712e+06	1.27946e+06	906470
P07108	ACBP	Acyl-CoA-binding protein (ACBP) (Diazepam-binding inhibitor) (DBI) (Endozepine) (EP)	3	3	81.744	15	1.52088e+07	1.58483e+06	1.01244e+06	980257	2.65743e+06	1.96347e+07	1.22453e+06	1.54128e+06	683840	700196	1.52088e+07	1.58483e+06	1.01244e+06	980257	2.65743e+06	1.79291e+07	1.86624e+06	1.61343e+06	1.05236e+06	1.73909e+06	1.77929e+07	2.93209e+06	2.64952e+06	456736	1.72086e+06	9.80238e+06	973823	2.31889e+06	1.4037e+06	954973	1.35823e+06	1.03106e+06	1.55297e+06	1.98334e+06	844946	1.15992e+06	1.04625e+06	1.24111e+06	4.18443e+06	720481	1.33508e+06	1.74283e+06	830718
P07195	LDHB	L-lactate dehydrogenase B chain (LDH-B) (EC 1.1.1.27) (LDH heart subunit) (LDH-H) (Renal carcinoma antigen NY-REN-46)	31	29	323.31	3711	1.20627e+09	1.1454e+09	1.10776e+09	1.12097e+09	1.08429e+09	1.2226e+09	1.03386e+09	9.7107e+08	1.04098e+09	9.79588e+08	1.20627e+09	1.1454e+09	1.10776e+09	1.12097e+09	1.08429e+09	1.14041e+09	1.22361e+09	9.96849e+08	1.05077e+09	1.0499e+09	1.08234e+09	1.04713e+09	9.36562e+08	1.04772e+09	9.87633e+08	1.2469e+09	1.09069e+09	1.06507e+09	1.08414e+09	1.09039e+09	1.01322e+09	1.05727e+09	1.00992e+09	9.46679e+08	9.79113e+08	1.07107e+09	1.10561e+09	9.57635e+08	9.17606e+08	9.77011e+08	1.15312e+09	1.05647e+09	1.10339e+09
P07196	NFL	Neurofilament light polypeptide (NF-L) (68 kDa neurofilament protein) (Neurofilament triplet L protein)	20	18	78.756	340	2.80364e+07	2.35627e+07	2.88746e+07	2.82706e+07	2.78775e+07	2.44579e+07	2.01573e+07	2.20657e+07	2.84673e+07	2.70683e+07	2.80364e+07	2.35627e+07	2.88746e+07	2.82706e+07	2.78775e+07	2.33691e+07	2.39513e+07	2.50395e+07	2.27806e+07	2.46571e+07	2.70477e+07	2.67197e+07	2.35284e+07	2.69298e+07	2.57809e+07	2.21699e+07	2.3579e+07	2.23504e+07	2.27443e+07	2.49476e+07	2.76639e+07	2.71641e+07	2.70364e+07	2.72301e+07	2.99551e+07	2.44919e+07	1.87398e+07	2.81963e+07	2.56704e+07	2.28169e+07	2.8989e+07	2.62789e+07	2.32174e+07
P07197	NFM	Neurofilament medium polypeptide (NF-M) (160 kDa neurofilament protein) (Neurofilament 3) (Neurofilament triplet M protein)	29	26	323.31	669	7.48968e+07	6.38994e+07	7.56271e+07	7.06899e+07	7.22854e+07	6.53553e+07	6.83482e+07	6.99538e+07	6.84905e+07	6.60978e+07	7.48968e+07	6.38994e+07	7.56271e+07	7.06899e+07	7.22854e+07	6.5924e+07	6.50976e+07	6.27799e+07	6.64424e+07	7.00995e+07	7.0891e+07	7.14485e+07	7.09254e+07	6.85617e+07	7.00995e+07	7.21902e+07	7.50371e+07	6.03395e+07	6.46031e+07	6.51743e+07	8.71441e+07	6.51337e+07	7.32589e+07	7.51672e+07	6.71275e+07	6.79043e+07	5.78134e+07	7.20952e+07	6.93696e+07	6.671e+07	6.61804e+07	6.51788e+07	6.24934e+07
P07237	PDIA1	Protein disulfide-isomerase (PDI) (EC 5.3.4.1) (Cellular thyroid hormone-binding protein) (Prolyl 4-hydroxylase subunit beta) (p55)	45	45	323.31	2184	4.1805e+08	5.69413e+08	4.31265e+08	3.02257e+08	3.21178e+08	5.4158e+08	5.89248e+08	5.91704e+08	3.23794e+08	2.98551e+08	4.1805e+08	5.69413e+08	4.31265e+08	3.02257e+08	3.21178e+08	4.75906e+08	5.76042e+08	5.97557e+08	3.34446e+08	3.17108e+08	4.27426e+08	4.54498e+08	4.30578e+08	3.12179e+08	2.87443e+08	3.59745e+08	6.84227e+08	6.04975e+08	3.13937e+08	2.88261e+08	3.60894e+08	3.50223e+08	2.59543e+08	2.28925e+08	2.28877e+08	2.98944e+08	3.9187e+08	1.71639e+08	1.67026e+08	2.60444e+08	4.07719e+08	1.88711e+08	3.96048e+08
P07305	H10	Histone H1.0 (Histone H1') (Histone H1(0)) [Cleaved into: Histone H1.0, N-terminally processed]	13	13	146.94	697	1.57175e+08	8.27812e+07	1.40656e+08	1.58862e+08	1.602e+08	8.35537e+07	8.13704e+07	6.52783e+07	1.33448e+08	1.10817e+08	1.57175e+08	8.27812e+07	1.40656e+08	1.58862e+08	1.602e+08	8.68607e+07	7.39681e+07	6.65899e+07	1.36668e+08	1.45274e+08	1.30738e+08	9.21129e+07	1.14558e+08	1.6079e+08	1.61024e+08	1.06871e+08	5.35321e+07	5.68517e+07	1.34441e+08	1.68328e+08	1.8976e+08	8.27755e+07	1.93452e+08	1.90723e+08	1.65919e+08	1.27604e+08	8.0646e+07	1.25369e+08	1.26828e+08	1.29466e+08	1.49327e+08	1.61404e+08	9.16671e+07
P07311	ACYP1	Acylphosphatase-1 (EC 3.6.1.7) (Acylphosphatase, erythrocyte isozyme) (Acylphosphatase, organ-common type isozyme) (Acylphosphate phosphohydrolase 1)	4	4	24.372	15	7.62444e+06	542363	2.60148e+06	920718	5.2701e+06	9.19042e+06	1.60707e+06	1.31033e+06	1.12571e+06	849115	7.62444e+06	542363	2.60148e+06	920718	5.2701e+06	6.80046e+06	676767	1.26535e+06	1.41199e+06	4.47886e+06	1.01017e+07	1.09288e+06	2.91891e+06	1.80342e+06	2.55077e+06	1.08719e+07	1.03471e+06	557225	977881	1.30933e+06	954443	1.13001e+06	2.44618e+06	1.64825e+06	1.74319e+06	854962	957359	1.66501e+06	2.44618e+06	2.17849e+06	1.42369e+06	2.69826e+06	871536
P07339	CATD	Cathepsin D (EC 3.4.23.5) [Cleaved into: Cathepsin D light chain; Cathepsin D heavy chain]	18	18	67.838	469	3.18127e+07	4.15084e+07	3.55242e+07	3.43213e+07	3.80027e+07	4.69428e+07	4.26576e+07	4.1719e+07	4.08972e+07	3.37644e+07	3.18127e+07	4.15084e+07	3.55242e+07	3.43213e+07	3.80027e+07	3.6238e+07	4.47598e+07	4.88278e+07	3.75029e+07	3.80344e+07	3.89576e+07	3.99862e+07	4.08462e+07	3.82803e+07	3.17488e+07	3.42002e+07	4.75453e+07	4.69363e+07	3.49551e+07	3.5749e+07	3.13269e+07	3.85145e+07	2.80364e+07	2.83491e+07	2.3938e+07	3.61402e+07	4.0075e+07	3.06334e+07	2.9134e+07	2.90674e+07	4.13791e+07	2.74214e+07	4.25779e+07
P07355	ANXA2	Annexin A2 (Annexin II) (Annexin-2) (Calpactin I heavy chain) (Calpactin-1 heavy chain) (Chromobindin-8) (Lipocortin II) (Placental anticoagulant protein IV) (PAP-IV) (Protein I) (p36)	33	33	323.31	1349	1.80735e+08	1.73216e+08	1.61292e+08	1.72486e+08	1.61594e+08	1.82586e+08	2.0026e+08	1.94595e+08	1.75598e+08	1.57503e+08	1.80735e+08	1.73216e+08	1.61292e+08	1.72486e+08	1.61594e+08	1.68072e+08	1.82788e+08	1.75124e+08	1.59967e+08	1.6174e+08	1.58972e+08	1.78754e+08	1.72797e+08	1.58972e+08	1.66679e+08	1.69581e+08	2.02339e+08	1.86216e+08	1.81111e+08	1.77495e+08	1.78321e+08	1.85777e+08	1.74385e+08	1.82472e+08	1.69652e+08	1.94609e+08	1.73084e+08	1.77605e+08	1.90736e+08	1.72294e+08	1.71829e+08	1.77975e+08	1.68118e+08
P07384	CAN1	Calpain-1 catalytic subunit (EC 3.4.22.52) (Calcium-activated neutral proteinase 1) (CANP 1) (Calpain mu-type) (Calpain-1 large subunit) (Cell proliferation-inducing gene 30 protein) (Micromolar-calpain) (muCANP)	16	16	27.144	150	9.95093e+06	1.36623e+07	8.93478e+06	1.07022e+07	9.81529e+06	9.56146e+06	1.07378e+07	9.50003e+06	8.9323e+06	8.90942e+06	9.95093e+06	1.36623e+07	8.93478e+06	1.07022e+07	9.81529e+06	9.15545e+06	1.11892e+07	9.4135e+06	9.56279e+06	9.37378e+06	9.04883e+06	1.25449e+07	1.11962e+07	9.40959e+06	1.08388e+07	1.51446e+07	1.28441e+07	9.36145e+06	1.09127e+07	9.60597e+06	9.53301e+06	1.12639e+07	1.08478e+07	1.16919e+07	1.056e+07	1.126e+07	9.40307e+06	1.10412e+07	9.21019e+06	8.64599e+06	9.84255e+06	1.30171e+07	1.01459e+07
P07437	TBB5	Tubulin beta chain (Tubulin beta-5 chain)	40	8	323.31	4233	1.53299e+09	1.47821e+09	1.52896e+09	1.99522e+09	1.83483e+09	1.76816e+09	1.1123e+09	1.13962e+09	1.87131e+09	1.66838e+09	1.53299e+09	1.47821e+09	1.52896e+09	1.99522e+09	1.83483e+09	1.73995e+09	1.3513e+09	1.41113e+09	1.65009e+09	1.99135e+09	1.50864e+09	1.30554e+09	1.36325e+09	1.88956e+09	1.8375e+09	1.3916e+09	1.27443e+09	1.42341e+09	1.99467e+09	1.64621e+09	1.5004e+09	1.74914e+09	1.47831e+09	1.86225e+09	1.99246e+09	1.56998e+09	1.45957e+09	1.82582e+09	1.85606e+09	1.89073e+09	1.63756e+09	1.75936e+09	1.59234e+09
P07602	SAP	Prosaposin (Proactivator polypeptide) [Cleaved into: Saposin-A (Protein A); Saposin-B-Val; Saposin-B (Cerebroside sulfate activator) (CSAct) (Dispersin) (Sphingolipid activator protein 1) (SAP-1) (Sulfatide/GM1 activator); Saposin-C (A1 activator) (Co-beta-glucosidase) (Glucosylceramidase activator) (Sphingolipid activator protein 2) (SAP-2); Saposin-D (Component C) (Protein C)]	2	2	5.6864	12	2.61268e+06	1.26097e+06	3.1884e+06	1.03192e+06	2.18258e+06	4.4007e+06	1.3254e+06	1.34876e+06	1.82012e+06	3.58192e+06	2.61268e+06	1.26097e+06	3.1884e+06	1.03192e+06	2.18258e+06	3.72653e+06	1.29543e+06	1.46808e+06	1.08443e+06	1.75836e+06	5.14557e+06	870751	1.17294e+06	1.70106e+06	1.06226e+06	4.29433e+06	890959	1.08165e+06	1.70436e+06	1.24154e+06	2.98045e+06	1.24767e+06	1.84642e+06	1.22377e+06	1.49457e+06	1.29957e+06	1.38178e+06	317611	1.43369e+06	865275	1.52979e+06	2.32194e+06	446129
P07686	HEXB	Beta-hexosaminidase subunit beta (EC 3.2.1.52) (Beta-N-acetylhexosaminidase subunit beta) (Hexosaminidase subunit B) (Cervical cancer proto-oncogene 7 protein) (HCC-7) (N-acetyl-beta-glucosaminidase subunit beta) [Cleaved into: Beta-hexosaminidase subunit beta chain B; Beta-hexosaminidase subunit beta chain A]	7	7	10.512	63	5.09517e+06	3.84406e+06	5.44689e+06	4.6804e+06	1.78674e+06	3.00806e+06	4.51439e+06	4.91582e+06	4.61564e+06	5.3883e+06	5.09517e+06	3.84406e+06	5.44689e+06	4.6804e+06	1.78674e+06	5.20729e+06	5.25697e+06	5.73913e+06	5.61401e+06	4.08612e+06	6.21447e+06	3.98017e+06	3.79666e+06	4.85453e+06	6.48062e+06	4.01926e+06	5.25296e+06	4.52128e+06	5.93987e+06	4.26318e+06	5.97911e+06	5.72046e+06	5.24932e+06	4.66e+06	5.39503e+06	5.61012e+06	5.42578e+06	4.57075e+06	5.29978e+06	4.36122e+06	4.15495e+06	5.62843e+06	3.76104e+06
P07711	CATL1	Procathepsin L (EC 3.4.22.15) (Cathepsin L1) (Major excreted protein) (MEP) [Cleaved into: Cathepsin L; Cathepsin L heavy chain; Cathepsin L light chain]	3	3	21.559	69	3.1734e+06	3.2356e+06	3.26964e+06	5.9017e+06	3.62865e+06	3.14276e+06	3.6816e+06	4.12911e+06	3.10487e+06	5.64288e+06	3.1734e+06	3.2356e+06	3.26964e+06	5.9017e+06	3.62865e+06	3.74881e+06	1.71301e+06	3.0937e+06	4.53918e+06	3.13341e+06	4.19227e+06	3.84593e+06	1.70992e+06	3.73118e+06	5.02538e+06	4.01119e+06	3.97714e+06	3.82121e+06	3.41132e+06	3.51989e+06	2.84678e+06	4.9586e+06	3.78877e+06	3.61409e+06	4.22787e+06	4.15466e+06	5.97704e+06	1.15904e+06	3.11025e+06	2.80759e+06	3.59236e+06	3.3388e+06	3.51623e+06
P07737	PROF1	Profilin-1 (Epididymis tissue protein Li 184a) (Profilin I)	19	19	323.31	506	5.81216e+08	4.77038e+07	5.13799e+07	6.34053e+07	9.13119e+07	6.61974e+08	3.73551e+07	4.37385e+07	9.88885e+07	6.53236e+07	5.81216e+08	4.77038e+07	5.13799e+07	6.34053e+07	9.13119e+07	5.66264e+08	4.10307e+07	4.97364e+07	7.78611e+07	7.3748e+07	5.80089e+08	2.40328e+07	3.90576e+07	8.02724e+07	5.7148e+07	5.15322e+08	7.31675e+07	4.51274e+07	6.71182e+07	9.32047e+07	3.64673e+07	3.41149e+07	3.8667e+07	1.24796e+08	8.62428e+07	2.37644e+07	3.7115e+07	6.16971e+07	6.63595e+07	1.22712e+08	2.63628e+07	2.82041e+07	3.28184e+07
P07741	APT	Adenine phosphoribosyltransferase (APRT) (EC 2.4.2.7)	7	7	45.882	53	7.57545e+06	4.09434e+06	4.05846e+06	6.2287e+06	4.65e+06	1.511e+07	6.46805e+06	6.08953e+06	4.42731e+06	5.3999e+06	7.57545e+06	4.09434e+06	4.05846e+06	6.2287e+06	4.65e+06	9.4331e+06	4.43223e+06	4.7665e+06	6.04454e+06	4.79234e+06	1.13108e+07	2.86241e+06	2.04504e+06	3.3576e+06	3.64882e+06	1.32777e+07	3.78353e+06	4.24226e+06	4.07537e+06	5.78506e+06	3.27622e+06	2.94676e+06	1.04234e+06	2.83261e+06	3.84113e+06	5.5256e+06	5.35331e+06	4.76518e+06	5.17885e+06	7.32958e+06	3.67879e+06	3.01515e+06	4.41016e+06
P07814	SYEP	Bifunctional glutamate/proline--tRNA ligase (Bifunctional aminoacyl-tRNA synthetase) (Cell proliferation-inducing gene 32 protein) (Glutamatyl-prolyl-tRNA synthetase) [Includes: Glutamate--tRNA ligase (EC 6.1.1.17) (Glutamyl-tRNA synthetase) (GluRS); Proline--tRNA ligase (EC 6.1.1.15) (Prolyl-tRNA synthetase)]	90	90	323.31	3491	3.88732e+08	3.76376e+08	3.60644e+08	4.01465e+08	3.78994e+08	3.99577e+08	3.74451e+08	3.78679e+08	3.85485e+08	3.79941e+08	3.88732e+08	3.76376e+08	3.60644e+08	4.01465e+08	3.78994e+08	3.73e+08	3.7269e+08	3.6616e+08	3.67865e+08	3.78758e+08	3.66668e+08	3.69193e+08	3.87306e+08	4.0395e+08	3.75907e+08	3.40717e+08	4.07747e+08	3.66795e+08	3.76585e+08	4.05774e+08	3.86127e+08	4.1101e+08	3.56469e+08	3.88193e+08	4.03418e+08	3.8216e+08	3.69167e+08	3.8973e+08	3.9814e+08	3.91517e+08	3.96075e+08	3.65983e+08	3.92278e+08
P07900	HS90A	Heat shock protein HSP 90-alpha (EC 3.6.4.10) (Heat shock 86 kDa) (HSP 86) (HSP86) (Lipopolysaccharide-associated protein 2) (LAP-2) (LPS-associated protein 2) (Renal carcinoma antigen NY-REN-38)	79	58	323.31	8819	2.05003e+09	2.03319e+09	1.83916e+09	2.01523e+09	1.96108e+09	2.07132e+09	1.9377e+09	2.10796e+09	2.05003e+09	1.91952e+09	2.05003e+09	2.03319e+09	1.83916e+09	2.01523e+09	1.96108e+09	1.99743e+09	2.12292e+09	2.03024e+09	1.90441e+09	1.88681e+09	1.99522e+09	2.0811e+09	2.28857e+09	2.20251e+09	2.12056e+09	1.95918e+09	2.28097e+09	2.10738e+09	2.00353e+09	1.96666e+09	2.05174e+09	2.34819e+09	1.94012e+09	2.19717e+09	2.19915e+09	2.04804e+09	1.90494e+09	2.23403e+09	2.14912e+09	2.06186e+09	2.28176e+09	2.10884e+09	2.28065e+09
P07910	HNRPC	Heterogeneous nuclear ribonucleoproteins C1/C2 (hnRNP C1/C2)	27	27	323.31	2602	6.85889e+08	7.69262e+08	7.52179e+08	6.75088e+08	7.24043e+08	5.40343e+08	6.85746e+08	7.18693e+08	6.87936e+08	6.03676e+08	6.85889e+08	7.69262e+08	7.52179e+08	6.75088e+08	7.24043e+08	7.45225e+08	7.89574e+08	7.44347e+08	6.1666e+08	7.21988e+08	6.75837e+08	7.01953e+08	8.37144e+08	6.79878e+08	6.8665e+08	6.47588e+08	1.48378e+08	7.49628e+08	6.56946e+08	7.18195e+08	7.2309e+08	5.00918e+08	9.29255e+08	8.04435e+08	7.15909e+08	7.62573e+08	6.94452e+08	7.79622e+08	7.00301e+08	7.84175e+08	7.58934e+08	8.59427e+08	7.79136e+08
P07919	QCR6	Cytochrome b-c1 complex subunit 6, mitochondrial (Complex III subunit 6) (Complex III subunit VIII) (Cytochrome c1 non-heme 11 kDa protein) (Mitochondrial hinge protein) (Ubiquinol-cytochrome c reductase complex 11 kDa protein)	3	3	64.193	83	1.03269e+07	1.40095e+07	7.11681e+06	9.31226e+06	6.76707e+06	1.46257e+07	1.28503e+07	1.90845e+07	1.09187e+07	7.0237e+06	1.03269e+07	1.40095e+07	7.11681e+06	9.31226e+06	6.76707e+06	1.29209e+07	1.21042e+07	1.92786e+07	8.50453e+06	7.48515e+06	9.42656e+06	1.45428e+07	1.63071e+07	7.15292e+06	6.69615e+06	6.33275e+06	2.09261e+07	1.804e+07	8.55123e+06	6.1094e+06	4.54863e+06	1.76174e+07	5.37637e+06	4.87713e+06	7.84695e+06	6.35738e+06	1.16789e+07	3.83315e+06	5.52407e+06	5.47034e+06	6.5162e+06	7.57072e+06	1.37956e+07
P07942	LAMB1	Laminin subunit beta-1 (Laminin B1 chain) (Laminin-1 subunit beta) (Laminin-10 subunit beta) (Laminin-12 subunit beta) (Laminin-2 subunit beta) (Laminin-6 subunit beta) (Laminin-8 subunit beta)	7	7	14.419	20	6.31828e+06	821784	2.09004e+06	671022	3.09327e+06	1.67508e+06	1.14229e+06	1.58835e+06	2.82124e+06	1.35579e+06	6.31828e+06	821784	2.09004e+06	671022	3.09327e+06	1.82631e+06	5.61907e+06	998913	2.17427e+06	1.10507e+06	873168	880950	2.39285e+06	1.90426e+06	1.12524e+06	5.82772e+06	5.78345e+06	5.78706e+06	1.13527e+06	1.25722e+06	1.93674e+06	6.07646e+06	1.05455e+06	1.25774e+06	1.40195e+06	1.34409e+06	1.19709e+06	828591	1.16856e+06	994285	1.74949e+06	1.55858e+06	630615
P07947	YES	Tyrosine-protein kinase Yes (EC 2.7.10.2) (Proto-oncogene c-Yes) (p61-Yes)	8	6	21.46	76	4.15466e+06	1.71642e+07	9.1339e+06	3.48518e+06	1.22273e+07	1.14061e+07	1.56852e+07	1.56765e+07	1.35154e+07	9.80917e+06	4.15466e+06	1.71642e+07	9.1339e+06	3.48518e+06	1.22273e+07	1.16748e+07	1.55876e+07	1.81416e+07	1.14013e+07	1.22451e+07	8.92858e+06	1.61385e+07	1.98371e+07	1.19657e+07	1.21917e+07	5.9543e+06	1.63354e+07	1.52341e+07	1.3477e+07	1.19798e+07	1.23012e+07	1.81203e+07	1.10926e+07	1.26497e+07	1.33413e+07	1.11993e+07	1.91654e+07	1.38954e+07	1.07789e+07	1.29191e+07	1.09893e+07	1.20573e+07	2.07082e+07
P07948	LYN	Tyrosine-protein kinase Lyn (EC 2.7.10.2) (Lck/Yes-related novel protein tyrosine kinase) (V-yes-1 Yamaguchi sarcoma viral related oncogene homolog) (p53Lyn) (p56Lyn)	5	5	4.8761	16	2.40399e+06	1.3638e+06	1.56464e+06	1.52703e+06	3.94248e+07	1.66894e+06	2.57778e+06	1.72767e+06	926865	1.15519e+06	2.40399e+06	1.3638e+06	1.56464e+06	1.52703e+06	3.94248e+07	2.66813e+06	839924	427777	2.02445e+06	1.85656e+06	968639	3.62337e+06	2.27305e+06	1.91044e+07	840099	1.45408e+07	3.20191e+06	1.84118e+06	1.34904e+06	1.08247e+06	1.23733e+06	1.08337e+06	2.51008e+06	1.20175e+06	1.27441e+06	1.31972e+06	4.50376e+06	932213	670557	924107	4.1714e+06	1.06881e+07	1.99326e+06
P07954	FUMH	Fumarate hydratase, mitochondrial (Fumarase) (HsFH) (EC 4.2.1.2)	26	26	323.31	629	1.5635e+08	1.39404e+08	1.59016e+08	1.51233e+08	1.21182e+08	1.46569e+08	1.18853e+08	1.06686e+08	1.21409e+08	6.65945e+07	1.5635e+08	1.39404e+08	1.59016e+08	1.51233e+08	1.21182e+08	1.42156e+08	1.18269e+08	1.27604e+08	1.1114e+08	8.12802e+07	1.70986e+08	9.15401e+07	7.25816e+07	9.77572e+07	6.83672e+07	1.67525e+08	1.266e+08	1.3629e+08	1.15187e+08	1.20888e+08	1.13932e+08	5.13906e+07	7.09353e+07	3.18458e+07	3.49236e+07	7.82724e+07	7.42455e+07	2.76332e+07	3.04513e+07	3.83255e+07	9.48602e+07	5.54852e+07	7.16618e+07
P08133	ANXA6	Annexin A6 (67 kDa calelectrin) (Annexin VI) (Annexin-6) (Calphobindin-II) (CPB-II) (Chromobindin-20) (Lipocortin VI) (Protein III) (p68) (p70)	49	49	323.31	1675	1.55668e+08	1.77236e+08	1.65356e+08	1.793e+08	1.73012e+08	1.54743e+08	1.63068e+08	1.60678e+08	1.64396e+08	1.61236e+08	1.55668e+08	1.77236e+08	1.65356e+08	1.793e+08	1.73012e+08	1.43175e+08	1.68889e+08	1.62978e+08	1.65253e+08	1.56198e+08	1.61684e+08	1.77901e+08	1.79611e+08	1.71496e+08	1.83334e+08	1.42709e+08	1.6351e+08	1.67932e+08	1.606e+08	1.5596e+08	1.60924e+08	1.84354e+08	1.61975e+08	1.56404e+08	1.65896e+08	1.56404e+08	1.54754e+08	1.60289e+08	1.61908e+08	1.48265e+08	1.74712e+08	1.83754e+08	1.70737e+08
P08134	RHOC	Rho-related GTP-binding protein RhoC (Rho cDNA clone 9) (h9)	12	3	6.9096	49	7.01397e+06	7.20067e+06	1.83545e+06	828878	1.03744e+06	6.88106e+06	1.20375e+06	5.60235e+06	6.89969e+06	1.83978e+06	7.01397e+06	7.20067e+06	1.83545e+06	828878	1.03744e+06	6.62735e+06	754939	1.27609e+06	6.30734e+06	5.44991e+06	1.35833e+06	1.14198e+06	3.06828e+06	6.96939e+06	7.21866e+06	6.75629e+06	2.13026e+06	6.65266e+06	6.34505e+06	7.07304e+06	7.84967e+06	7.0432e+06	7.41132e+06	5.2435e+06	1.18545e+06	6.32704e+06	6.41359e+06	1.98967e+06	1.48456e+06	5.94564e+06	6.52841e+06	841556	6.11152e+06
P08195	4F2	4F2 cell-surface antigen heavy chain (4F2hc) (4F2 heavy chain antigen) (Lymphocyte activation antigen 4F2 large subunit) (Solute carrier family 3 member 2) (CD antigen CD98)	18	18	114.74	597	4.93724e+07	4.67188e+07	4.53123e+07	5.03504e+07	4.95472e+07	4.62484e+07	4.85578e+07	5.01136e+07	4.39878e+07	5.04552e+07	4.93724e+07	4.67188e+07	4.53123e+07	5.03504e+07	4.95472e+07	4.48312e+07	4.60469e+07	4.69298e+07	5.42493e+07	4.48405e+07	5.04727e+07	4.46668e+07	4.7641e+07	4.50555e+07	5.18557e+07	4.3684e+07	5.73345e+07	4.33221e+07	4.6454e+07	4.45339e+07	4.91095e+07	4.49744e+07	4.23571e+07	4.39939e+07	4.60884e+07	5.15225e+07	4.35902e+07	4.77269e+07	5.39455e+07	4.54759e+07	5.14084e+07	5.54737e+07	4.85679e+07
P08237	PFKAM	ATP-dependent 6-phosphofructokinase, muscle type (ATP-PFK) (PFK-M) (EC 2.7.1.11) (6-phosphofructokinase type A) (Phosphofructo-1-kinase isozyme A) (PFK-A) (Phosphohexokinase)	34	30	297.41	595	7.21452e+07	6.98908e+07	7.10238e+07	7.91782e+07	6.60292e+07	6.85665e+07	6.54232e+07	6.76459e+07	6.32429e+07	6.45494e+07	7.21452e+07	6.98908e+07	7.10238e+07	7.91782e+07	6.60292e+07	5.99435e+07	6.16587e+07	5.95872e+07	7.21202e+07	7.2652e+07	6.61712e+07	7.01627e+07	7.12161e+07	7.45239e+07	7.46428e+07	5.8975e+07	6.62997e+07	6.33262e+07	6.68581e+07	6.69787e+07	7.44258e+07	7.8381e+07	6.59011e+07	7.26168e+07	7.77156e+07	6.24804e+07	7.22904e+07	7.25967e+07	7.27226e+07	6.53915e+07	6.98715e+07	7.40451e+07	7.19056e+07
P08238	HS90B	Heat shock protein HSP 90-beta (HSP 90) (Heat shock 84 kDa) (HSP 84) (HSP84)	84	54	323.31	14584	6.61594e+09	6.32098e+09	5.80923e+09	6.37952e+09	6.16263e+09	6.69204e+09	6.19089e+09	6.55614e+09	6.71854e+09	5.78512e+09	6.61594e+09	6.32098e+09	5.80923e+09	6.37952e+09	6.16263e+09	6.49688e+09	6.68741e+09	6.38129e+09	5.74158e+09	6.68e+09	6.06979e+09	6.18532e+09	7.31393e+09	6.89212e+09	6.31003e+09	5.71418e+09	7.05305e+09	6.67768e+09	6.3394e+09	6.79158e+09	6.3959e+09	7.34085e+09	5.73005e+09	6.97381e+09	6.69715e+09	6.403e+09	5.8785e+09	7.13171e+09	6.87113e+09	6.86589e+09	6.77231e+09	6.43682e+09	6.73299e+09
P08240	SRPRA	Signal recognition particle receptor subunit alpha (SR-alpha) (Docking protein alpha) (DP-alpha)	6	6	12.046	35	1.38351e+06	4.4221e+06	4.7362e+06	930019	1.11855e+06	3.96118e+06	955436	1.84693e+06	2.55041e+06	5.35702e+06	1.38351e+06	4.4221e+06	4.7362e+06	930019	1.11855e+06	1.14229e+06	909302	893185	3.71698e+06	5.39541e+06	4.26289e+06	4.69795e+06	1.36049e+06	4.14632e+06	1.97689e+06	3.75505e+06	1.42863e+06	3.63796e+06	1.15679e+06	2.25376e+06	1.94927e+06	1.5334e+06	1.96868e+06	2.61341e+06	681427	3.82864e+06	4.63263e+06	967029	1.1913e+06	1.3751e+06	4.64259e+06	2.56229e+06	5.19611e+06
P08243	ASNS	Asparagine synthetase [glutamine-hydrolyzing] (EC 6.3.5.4) (Cell cycle control protein TS11) (Glutamine-dependent asparagine synthetase)	23	23	73.131	481	4.12245e+07	3.55168e+07	3.90928e+07	3.59328e+07	3.76018e+07	4.20441e+07	3.66167e+07	3.42334e+07	4.21433e+07	3.57614e+07	4.12245e+07	3.55168e+07	3.90928e+07	3.59328e+07	3.76018e+07	3.95644e+07	3.66269e+07	3.82432e+07	3.67286e+07	3.88659e+07	3.39828e+07	3.11019e+07	3.022e+07	3.67413e+07	3.79028e+07	3.65685e+07	3.95973e+07	3.81664e+07	3.9989e+07	4.14624e+07	3.74899e+07	2.98101e+07	3.11041e+07	2.73777e+07	2.84337e+07	4.18812e+07	2.92432e+07	3.00508e+07	2.93122e+07	3.00612e+07	3.57292e+07	3.20695e+07	3.10137e+07
P08559	ODPA	Pyruvate dehydrogenase E1 component subunit alpha, somatic form, mitochondrial (EC 1.2.4.1) (PDHE1-A type I)	20	20	111.1	225	2.47856e+07	3.27479e+07	2.43446e+07	3.14968e+07	3.11407e+07	2.62898e+07	3.98755e+07	2.8717e+07	2.43345e+07	2.37463e+07	2.47856e+07	3.27479e+07	2.43446e+07	3.14968e+07	3.11407e+07	2.24389e+07	3.43141e+07	3.69072e+07	2.56082e+07	2.52836e+07	2.40578e+07	3.31315e+07	3.09342e+07	2.60395e+07	3.19963e+07	2.62916e+07	4.23072e+07	4.17219e+07	2.37743e+07	2.7837e+07	3.2221e+07	3.32949e+07	2.8206e+07	2.99967e+07	2.75911e+07	3.08186e+07	3.18259e+07	2.37628e+07	2.70195e+07	2.60829e+07	2.52924e+07	2.79569e+07	2.92858e+07
P08572	CO4A2	Collagen alpha-2(IV) chain [Cleaved into: Canstatin]	6	6	9.2401	39	5.56172e+06	4.54485e+06	5.63233e+06	5.7455e+06	6.29206e+06	1.35175e+06	1.5368e+06	5.07086e+06	1.44306e+06	5.00209e+06	5.56172e+06	4.54485e+06	5.63233e+06	5.7455e+06	6.29206e+06	1.36031e+06	4.51126e+06	3.55323e+06	930986	5.33479e+06	5.26828e+06	5.25406e+06	5.5791e+06	6.0416e+06	6.54381e+06	5.55402e+06	6.45417e+06	4.19285e+06	5.67819e+06	5.78265e+06	7.8041e+06	4.55904e+06	5.00487e+06	2.63268e+06	6.20973e+06	1.46219e+06	4.3368e+06	2.56264e+06	5.17921e+06	2.32098e+06	1.99797e+06	5.10684e+06	607363
P08574	CY1	Cytochrome c1, heme protein, mitochondrial (EC 7.1.1.8) (Complex III subunit 4) (Complex III subunit IV) (Cytochrome b-c1 complex subunit 4) (Ubiquinol-cytochrome-c reductase complex cytochrome c1 subunit) (Cytochrome c-1)	7	7	52.032	293	2.96289e+07	2.74043e+07	2.75873e+07	3.34708e+07	2.93488e+07	2.30043e+07	3.19475e+07	2.59584e+07	3.11688e+07	2.79491e+07	2.96289e+07	2.74043e+07	2.75873e+07	3.34708e+07	2.93488e+07	2.48389e+07	2.79027e+07	2.51456e+07	2.35447e+07	2.79569e+07	2.31082e+07	3.29643e+07	3.189e+07	2.84653e+07	3.38981e+07	2.30922e+07	2.96268e+07	2.63482e+07	2.99406e+07	3.38628e+07	3.13813e+07	2.6792e+07	2.91643e+07	3.19342e+07	3.15011e+07	2.83904e+07	2.54136e+07	3.3392e+07	2.84022e+07	3.23867e+07	3.10545e+07	3.2192e+07	2.46776e+07
P08579	RU2B	U2 small nuclear ribonucleoprotein B'' (U2 snRNP B'')	9	7	32.074	165	7.34586e+06	1.11481e+07	1.74316e+07	1.76468e+07	1.78053e+07	1.07118e+07	1.26453e+07	1.21302e+07	1.48216e+07	2.0433e+07	7.34586e+06	1.11481e+07	1.74316e+07	1.76468e+07	1.78053e+07	1.07774e+07	1.12787e+07	1.03469e+07	1.91084e+07	1.4934e+07	1.58162e+07	1.40241e+07	1.20189e+07	1.138e+07	1.72405e+07	1.18427e+07	9.14531e+06	1.1756e+07	1.31759e+07	1.5657e+07	1.12459e+07	1.05717e+07	16777216	1.70776e+07	1.6922e+07	6.14082e+06	1.58535e+07	1.54532e+07	1.88074e+07	1.70953e+07	7.1688e+06	1.39843e+07	1.50056e+07
P08621	RU17	U1 small nuclear ribonucleoprotein 70 kDa (U1 snRNP 70 kDa) (U1-70K) (snRNP70)	20	20	72.289	511	4.79125e+07	5.46569e+07	5.1032e+07	6.12964e+07	5.36323e+07	4.61619e+07	5.07323e+07	5.56046e+07	5.33025e+07	5.18737e+07	4.79125e+07	5.46569e+07	5.1032e+07	6.12964e+07	5.36323e+07	4.51118e+07	5.85595e+07	5.52052e+07	5.43735e+07	4.82425e+07	5.04133e+07	4.99957e+07	5.9447e+07	6.15732e+07	5.48885e+07	4.48281e+07	4.08944e+07	5.40316e+07	4.96675e+07	5.0778e+07	5.61857e+07	5.05147e+07	5.49837e+07	5.79779e+07	6.11479e+07	5.19421e+07	4.98607e+07	5.60535e+07	6.23679e+07	5.65334e+07	5.66943e+07	5.64864e+07	5.62208e+07
P08670	VIME	Vimentin	64	58	323.31	8002	1.86548e+09	1.69167e+09	1.64484e+09	2.01356e+09	1.74745e+09	2.09108e+09	1.86677e+09	1.92218e+09	2.21798e+09	1.93529e+09	1.86548e+09	1.69167e+09	1.64484e+09	2.01356e+09	1.74745e+09	1.873e+09	1.95755e+09	1.9653e+09	2.04677e+09	2.21552e+09	1.64724e+09	1.59135e+09	1.77245e+09	1.9412e+09	1.88015e+09	1.99785e+09	1.87157e+09	1.96843e+09	2.17565e+09	2.19793e+09	1.80556e+09	1.87222e+09	1.62422e+09	1.93582e+09	1.86846e+09	2.24957e+09	1.93784e+09	2.32277e+09	2.26899e+09	2.29604e+09	1.98034e+09	1.85016e+09	1.86044e+09
P08708	RS17	40S ribosomal protein S17 (Small ribosomal subunit protein eS17)	18	18	323.31	1232	1.66229e+08	2.08967e+08	1.89366e+08	2.184e+08	2.10246e+08	1.94124e+08	1.82333e+08	1.48945e+08	1.9169e+08	1.92662e+08	1.66229e+08	2.08967e+08	1.89366e+08	2.184e+08	2.10246e+08	1.98932e+08	2.28022e+08	1.84136e+08	2.14693e+08	2.4064e+08	1.50314e+08	1.84111e+08	1.93197e+08	2.4069e+08	2.15036e+08	2.49385e+08	1.64146e+08	2.06677e+08	2.02831e+08	2.15513e+08	1.65471e+08	2.03267e+08	1.84801e+08	2.19387e+08	2.14767e+08	2.30198e+08	2.3626e+08	2.00747e+08	2.10464e+08	2.21956e+08	2.22418e+08	2.18506e+08	1.99803e+08
P08754	GNAI3	Guanine nucleotide-binding protein G(i) subunit alpha-3 (G(i) alpha-3)	22	14	153.29	676	7.85278e+07	6.72765e+07	7.06948e+07	6.26278e+07	6.2528e+07	6.95718e+07	7.29194e+07	6.75475e+07	6.46569e+07	6.29062e+07	7.85278e+07	6.72765e+07	7.06948e+07	6.26278e+07	6.2528e+07	7.01238e+07	7.31878e+07	7.00023e+07	5.92454e+07	7.11569e+07	7.07144e+07	7.10485e+07	7.36356e+07	6.53734e+07	6.51066e+07	6.40857e+07	7.35234e+07	7.26319e+07	6.27973e+07	7.008e+07	7.24057e+07	7.20103e+07	6.78761e+07	6.71973e+07	5.83893e+07	6.47376e+07	6.77868e+07	6.06204e+07	5.42342e+07	5.75535e+07	6.54232e+07	7.11717e+07	6.56504e+07
P08758	ANXA5	Annexin A5 (Anchorin CII) (Annexin V) (Annexin-5) (Calphobindin I) (CBP-I) (Endonexin II) (Lipocortin V) (Placental anticoagulant protein 4) (PP4) (Placental anticoagulant protein I) (PAP-I) (Thromboplastin inhibitor) (Vascular anticoagulant-alpha) (VAC-alpha)	23	23	289.3	1149	1.29332e+08	1.2748e+08	1.27666e+08	1.32223e+08	1.32526e+08	1.24209e+08	1.18589e+08	1.20738e+08	1.23437e+08	1.33522e+08	1.29332e+08	1.2748e+08	1.27666e+08	1.32223e+08	1.32526e+08	1.28536e+08	1.24563e+08	1.25987e+08	1.24477e+08	1.32719e+08	1.27728e+08	1.21157e+08	1.25247e+08	1.41341e+08	1.24166e+08	1.15227e+08	1.3983e+08	1.16617e+08	1.20671e+08	1.14098e+08	1.38441e+08	1.37342e+08	1.23574e+08	1.42867e+08	1.43592e+08	1.22211e+08	1.10227e+08	1.34889e+08	1.36129e+08	1.29763e+08	1.41576e+08	1.33466e+08	1.27976e+08
P08865	RSSA	40S ribosomal protein SA (37 kDa laminin receptor precursor) (37LRP) (37/67 kDa laminin receptor) (LRP/LR) (67 kDa laminin receptor) (67LR) (Colon carcinoma laminin-binding protein) (Laminin receptor 1) (LamR) (Laminin-binding protein precursor p40) (LBP/p40) (Multidrug resistance-associated protein MGr1-Ag) (NEM/1CHD4) (Small ribosomal subunit protein uS2)	21	21	323.31	1885	8.19631e+08	6.47094e+08	6.65932e+08	5.29003e+08	5.65558e+08	8.55208e+08	5.31281e+08	5.55188e+08	5.71746e+08	5.11727e+08	8.19631e+08	6.47094e+08	6.65932e+08	5.29003e+08	5.65558e+08	8.08347e+08	5.86477e+08	6.49116e+08	5.02553e+08	5.15465e+08	7.18892e+08	4.82248e+08	4.80946e+08	4.83855e+08	4.73799e+08	7.96335e+08	6.72519e+08	6.41778e+08	5.65323e+08	6.48037e+08	4.99601e+08	4.8285e+08	4.66661e+08	3.57582e+08	4.16979e+08	5.29773e+08	4.76929e+08	3.58575e+08	3.85993e+08	4.2122e+08	6.71262e+08	4.74391e+08	4.9095e+08
P09001	RM03	39S ribosomal protein L3, mitochondrial (L3mt) (MRP-L3) (Mitochondrial large ribosomal subunit protein uL3m)	8	8	45.601	232	1.89816e+07	1.67982e+07	1.98014e+07	2.13347e+07	2.26514e+07	2.05766e+07	1.73544e+07	1.74231e+07	1.90885e+07	2.19178e+07	1.89816e+07	1.67982e+07	1.98014e+07	2.13347e+07	2.26514e+07	1.783e+07	2.10585e+07	2.18178e+07	2.01797e+07	2.23892e+07	1.96415e+07	1.75382e+07	2.10643e+07	1.56939e+07	1.92786e+07	2.13717e+07	1.75115e+07	1.66983e+07	2.03736e+07	1.88597e+07	2.23056e+07	2.10177e+07	2.02666e+07	1.74243e+07	2.17016e+07	1.85395e+07	1.88061e+07	1.4962e+07	1.77019e+07	2.02147e+07	1.84306e+07	1.96224e+07	1.89146e+07
P09012	SNRPA	U1 small nuclear ribonucleoprotein A (U1 snRNP A) (U1-A) (U1A)	10	8	185.38	365	1.04332e+08	8.63085e+07	1.01817e+08	9.47945e+07	1.00199e+08	8.48023e+07	7.01772e+07	8.30513e+07	9.25224e+07	8.77198e+07	1.04332e+08	8.63085e+07	1.01817e+08	9.47945e+07	1.00199e+08	9.54605e+07	9.0474e+07	8.85445e+07	8.95568e+07	1.00792e+08	9.32758e+07	9.26444e+07	9.89365e+07	1.09708e+08	9.62645e+07	1.07198e+08	6.99393e+07	9.26444e+07	1.03942e+08	1.09868e+08	1.33624e+08	9.44469e+07	1.1227e+08	1.05108e+08	8.48846e+07	1.0725e+08	8.80732e+07	9.11222e+07	9.45255e+07	8.6939e+07	1.08393e+08	1.2037e+08	1.01113e+08
P09104	ENOG	Gamma-enolase (EC 4.2.1.11) (2-phospho-D-glycerate hydro-lyase) (Enolase 2) (Neural enolase) (Neuron-specific enolase) (NSE)	17	11	55.244	60	8.17831e+07	2.30874e+07	4.47846e+07	3.5816e+07	6.36708e+06	5.84703e+07	1.26939e+06	2.0597e+06	1.08726e+07	1.31807e+06	8.17831e+07	2.30874e+07	4.47846e+07	3.5816e+07	6.36708e+06	6.63595e+07	2.72212e+06	2.27317e+07	641860	1.43774e+07	6.47959e+07	1.18184e+06	1.01849e+06	1.09977e+07	5.32998e+06	5.71876e+07	2.23597e+07	1.76798e+07	8.51043e+06	1.70835e+07	1.1814e+07	1.33127e+07	1.98e+07	7.26736e+06	724638	1.69737e+07	2.02249e+06	8.62444e+06	1.93419e+06	9.28262e+06	2.79322e+06	2.2653e+07	1.54147e+07
P09110	THIK	3-ketoacyl-CoA thiolase, peroxisomal (EC 2.3.1.16) (Acetyl-CoA C-myristoyltransferase) (EC 2.3.1.155) (Acetyl-CoA acyltransferase) (EC 2.3.1.9) (Beta-ketothiolase) (Peroxisomal 3-oxoacyl-CoA thiolase)	7	7	29.065	76	4.25492e+06	4.99793e+06	6.03407e+06	4.58376e+06	2.18985e+06	3.99067e+06	4.79401e+06	6.13444e+06	4.91718e+06	6.259e+06	4.25492e+06	4.99793e+06	6.03407e+06	4.58376e+06	2.18985e+06	4.13656e+06	5.3167e+06	6.0567e+06	5.52024e+06	4.71589e+06	4.67716e+06	4.31491e+06	5.97e+06	4.80632e+06	4.83505e+06	3.96173e+06	6.59161e+06	4.70642e+06	5.84552e+06	4.70871e+06	4.06465e+06	4.62685e+06	4.07114e+06	3.06637e+06	4.08074e+06	6.74693e+06	5.74271e+06	4.85554e+06	5.14522e+06	3.38236e+06	5.10543e+06	5.93905e+06	3.9653e+06
P09132	SRP19	Signal recognition particle 19 kDa protein (SRP19)	7	7	41.718	225	1.21016e+07	1.89672e+07	1.39872e+07	1.64696e+07	1.85704e+07	1.4963e+07	2.42234e+07	2.48993e+07	1.93536e+07	1.84959e+07	1.21016e+07	1.89672e+07	1.39872e+07	1.64696e+07	1.85704e+07	1.6217e+07	2.20336e+07	2.16146e+07	1.82678e+07	1.80551e+07	1.3786e+07	1.96224e+07	2.05253e+07	1.67203e+07	1.85164e+07	1.52785e+07	2.30075e+07	1.91694e+07	2.17996e+07	1.55466e+07	1.49454e+07	2.17453e+07	1.71821e+07	1.91375e+07	1.88257e+07	1.67435e+07	2.14563e+07	2.07384e+07	1.82577e+07	1.91335e+07	1.65853e+07	1.58085e+07	1.90792e+07
P09172	DOPO	Dopamine beta-hydroxylase (EC 1.14.17.1) (Dopamine beta-monooxygenase) [Cleaved into: Soluble dopamine beta-hydroxylase]	3	3	11.388	22	1.38524e+06	2.47226e+06	1.57629e+06	3.41629e+06	721680	2.35778e+06	2.51321e+06	2.14226e+06	2.22288e+06	3.17759e+06	1.38524e+06	2.47226e+06	1.57629e+06	3.41629e+06	721680	1.75082e+06	2.37106e+06	1.76214e+06	1.42596e+06	852299	2.21673e+06	2.30367e+06	2.36122e+06	2.48429e+06	2.82496e+06	2.66352e+06	2.57528e+06	2.34377e+06	1.0448e+06	2.15686e+06	1.6596e+06	1.6967e+06	1.92403e+06	3.23291e+06	2.80137e+06	2.47278e+06	2.82203e+06	1.58582e+06	2.53842e+06	2.59968e+06	1.3691e+06	1.19088e+06	662610
P09211	GSTP1	Glutathione S-transferase P (EC 2.5.1.18) (GST class-pi) (GSTP1-1)	16	16	323.31	361	5.47279e+08	1.81341e+07	2.29215e+07	2.33028e+07	2.16611e+07	5.37206e+08	1.56819e+07	1.62845e+07	1.95261e+07	1.7735e+07	5.47279e+08	1.81341e+07	2.29215e+07	2.33028e+07	2.16611e+07	4.98494e+08	1.57211e+07	1.98138e+07	1.60348e+07	1.64035e+07	5.19267e+08	1.56483e+07	1.51498e+07	1.66406e+07	1.70091e+07	4.82315e+08	1.72035e+07	1.70244e+07	1.74098e+07	1.84638e+07	1.18616e+07	1.47397e+07	1.82995e+07	1.77326e+07	2.01406e+07	1.35557e+07	1.37745e+07	2.79724e+07	2.92716e+07	3.37223e+07	1.67157e+07	1.61765e+07	1.82109e+07
P09234	RU1C	U1 small nuclear ribonucleoprotein C (U1 snRNP C) (U1-C) (U1C)	3	3	143.17	162	1.79378e+07	3.48028e+07	1.58953e+07	1.79092e+07	1.42672e+07	1.76982e+07	2.66827e+07	3.36779e+07	1.45468e+07	1.28708e+07	1.79378e+07	3.48028e+07	1.58953e+07	1.79092e+07	1.42672e+07	2.20091e+07	3.90955e+07	3.90035e+07	1.26936e+07	1.79005e+07	1.67018e+07	3.46079e+07	3.35219e+07	1.34883e+07	1.5111e+07	1.97192e+07	2.79491e+07	3.129e+07	1.7163e+07	1.50525e+07	1.82653e+07	3.06992e+07	2.31018e+07	1.60648e+07	1.38415e+07	2.03652e+07	3.22948e+07	2.08986e+07	2.12934e+07	1.6754e+07	2.41229e+07	2.50082e+07	3.1628e+07
P09417	DHPR	Dihydropteridine reductase (EC 1.5.1.34) (HDHPR) (Quinoid dihydropteridine reductase) (Short chain dehydrogenase/reductase family 33C member 1)	9	9	64.262	104	1.7125e+07	1.63535e+07	1.82324e+07	1.79751e+07	1.47478e+07	1.31988e+07	1.68974e+07	1.60815e+07	1.6271e+07	1.60148e+07	1.7125e+07	1.63535e+07	1.82324e+07	1.79751e+07	1.47478e+07	1.37373e+07	1.4025e+07	1.45599e+07	1.62541e+07	1.25024e+07	1.63978e+07	1.72668e+07	1.28352e+07	1.78943e+07	1.54821e+07	1.82412e+07	1.54725e+07	1.36377e+07	1.54585e+07	1.56374e+07	1.76737e+07	1.63309e+07	1.6825e+07	1.1921e+07	1.18427e+07	1.68261e+07	1.39436e+07	1.21092e+07	1.32152e+07	1.54018e+07	1.44965e+07	1.68565e+07	1.35145e+07
P09429	HMGB1	High mobility group protein B1 (High mobility group protein 1) (HMG-1)	22	14	323.31	1982	3.49544e+08	4.2087e+08	4.40785e+08	4.25092e+08	3.97037e+08	4.10413e+08	4.61354e+08	4.57438e+08	4.31295e+08	4.23475e+08	3.49544e+08	4.2087e+08	4.40785e+08	4.25092e+08	3.97037e+08	3.5595e+08	4.50172e+08	4.05352e+08	4.54498e+08	4.04314e+08	3.70809e+08	4.28821e+08	4.17529e+08	4.44282e+08	4.47527e+08	4.26982e+08	4.31744e+08	4.3671e+08	4.32283e+08	5.01752e+08	4.54624e+08	4.42653e+08	4.25623e+08	4.17529e+08	4.27663e+08	4.80346e+08	4.28346e+08	4.36347e+08	4.41213e+08	4.25711e+08	4.6161e+08	4.06562e+08	4.162e+08
P09471	GNAO	Guanine nucleotide-binding protein G(o) subunit alpha	11	7	71.267	115	1.37554e+07	1.36141e+07	1.16983e+07	8.06588e+06	1.12024e+07	1.02449e+07	1.07774e+07	1.02293e+07	9.94955e+06	8.65499e+06	1.37554e+07	1.36141e+07	1.16983e+07	8.06588e+06	1.12024e+07	1.29388e+07	1.16627e+07	1.05878e+07	9.04193e+06	7.27542e+06	1.30216e+07	1.082e+07	1.15838e+07	8.94469e+06	8.07315e+06	1.09589e+07	8.76183e+06	8.41423e+06	9.61863e+06	8.39152e+06	8.75151e+06	1.06179e+07	1.02392e+07	6.90112e+06	7.8513e+06	7.2387e+06	1.13462e+07	8.50394e+06	7.75718e+06	7.46029e+06	9.47635e+06	1.02017e+07	1.07878e+07
P09486	SPRC	SPARC (Basement-membrane protein 40) (BM-40) (Osteonectin) (ON) (Secreted protein acidic and rich in cysteine)	3	3	1.9173	10	2.55431e+06	1.92043e+06	2.30446e+06	1.9923e+06	3.24863e+06	1.2715e+06	1.51187e+06	2.79904e+06	1.67903e+06	1.43887e+06	2.55431e+06	1.92043e+06	2.30446e+06	1.9923e+06	3.24863e+06	1.60852e+06	2.37336e+06	2.06313e+06	2.29331e+06	1.30997e+06	1.0477e+06	1.89833e+06	1.95644e+06	1.98912e+06	1.20225e+06	1.04003e+06	1.88927e+06	1.72839e+06	1.25304e+06	1.50163e+06	559121	1.03744e+06	1.27388e+06	647446	818487	2.37764e+06	1.25044e+06	712584	1.58692e+06	1.08879e+06	2.11995e+06	1.29669e+06	1.45481e+06
P09496	CLCA	Clathrin light chain A (Lca)	8	8	123.36	166	5.53009e+07	2.22238e+07	2.92311e+07	1.87489e+07	2.63372e+07	5.03958e+07	1.90001e+07	1.89527e+07	2.40444e+07	2.33724e+07	5.53009e+07	2.22238e+07	2.92311e+07	1.87489e+07	2.63372e+07	4.47722e+07	2.02231e+07	2.0887e+07	2.02624e+07	1.52542e+07	4.79125e+07	1.52796e+07	1.46328e+07	2.11756e+07	1.71048e+07	3.66421e+07	2.88426e+07	2.36478e+07	2.05509e+07	2.36806e+07	2.49442e+07	1.60815e+07	1.77068e+07	1.77056e+07	1.58041e+07	2.31579e+07	1.74836e+07	1.45852e+07	1.40192e+07	1.56819e+07	3.01614e+07	1.65451e+07	1.64228e+07
P09543	CN37	2',3'-cyclic-nucleotide 3'-phosphodiesterase (CNP) (CNPase) (EC 3.1.4.37)	7	7	51.045	130	7.22918e+06	9.50727e+06	7.47478e+06	9.12125e+06	6.11745e+06	8.29954e+06	7.96642e+06	8.32778e+06	7.67056e+06	6.64897e+06	7.22918e+06	9.50727e+06	7.47478e+06	9.12125e+06	6.11745e+06	6.41981e+06	8.96269e+06	1.07587e+07	8.70251e+06	5.62726e+06	7.42161e+06	9.94059e+06	9.19871e+06	7.08482e+06	7.72766e+06	7.3862e+06	1.03161e+07	8.47922e+06	6.82454e+06	7.60649e+06	7.96532e+06	9.59798e+06	9.28197e+06	8.42357e+06	1.0208e+07	8.98633e+06	8.99006e+06	5.95843e+06	1.01003e+07	6.47388e+06	7.94216e+06	7.17377e+06	7.73195e+06
P09601	HMOX1	Heme oxygenase 1 (HO-1) (EC 1.14.14.18)	5	5	10.274	50	1.70933e+06	1.71004e+06	1.87323e+06	1.47809e+06	3.20391e+06	1.97073e+06	2.21765e+06	1.57694e+06	1.84374e+06	487384	1.70933e+06	1.71004e+06	1.87323e+06	1.47809e+06	3.20391e+06	2.10166e+06	2.00699e+06	1.91565e+06	2.35566e+06	2.31038e+06	1.29122e+06	524034	1.31826e+06	1.97442e+06	1.63086e+06	4.73653e+06	2.13721e+06	1.59608e+06	1.58385e+06	2.20432e+06	2.00991e+06	1.56866e+06	761139	3.00056e+06	1.71408e+06	4.14517e+06	2.49775e+06	2.44957e+06	2.51338e+06	2.36155e+06	2.56317e+06	1.99506e+06	1.79357e+06
P09622	DLDH	Dihydrolipoyl dehydrogenase, mitochondrial (EC 1.8.1.4) (Dihydrolipoamide dehydrogenase) (Glycine cleavage system L protein)	24	24	220.7	696	4.96366e+07	6.03312e+07	5.62442e+07	6.02601e+07	5.69385e+07	5.4332e+07	6.37888e+07	6.18942e+07	5.7267e+07	5.57937e+07	4.96366e+07	6.03312e+07	5.62442e+07	6.02601e+07	5.69385e+07	5.11099e+07	5.35915e+07	5.70965e+07	5.86611e+07	5.56817e+07	5.56894e+07	6.32867e+07	6.11776e+07	6.446e+07	5.30445e+07	5.71916e+07	6.23376e+07	5.90568e+07	5.97692e+07	6.39703e+07	6.41835e+07	5.59448e+07	5.49418e+07	5.70807e+07	5.32656e+07	5.86285e+07	5.9732e+07	5.38895e+07	4.80056e+07	5.42417e+07	6.35549e+07	5.78174e+07	5.77693e+07
P09651	ROA1	Heterogeneous nuclear ribonucleoprotein A1 (hnRNP A1) (Helix-destabilizing protein) (Single-strand RNA-binding protein) (hnRNP core protein A1) [Cleaved into: Heterogeneous nuclear ribonucleoprotein A1, N-terminally processed]	35	35	323.31	3919	1.52324e+09	1.74902e+09	1.50624e+09	1.38727e+09	1.48457e+09	1.24164e+09	1.68628e+09	1.67058e+09	1.40673e+09	1.28801e+09	1.52324e+09	1.74902e+09	1.50624e+09	1.38727e+09	1.48457e+09	1.62952e+09	1.86574e+09	1.75133e+09	1.29016e+09	1.59809e+09	1.40517e+09	1.71754e+09	1.82874e+09	1.64975e+09	1.37187e+09	1.36296e+09	8.62471e+08	1.83916e+09	1.44829e+09	1.189e+09	1.40186e+09	1.47411e+09	1.62636e+09	1.73718e+09	1.55234e+09	1.50477e+09	1.81434e+09	1.72865e+09	1.56585e+09	1.81459e+09	1.53735e+09	1.54547e+09	1.78305e+09
P09661	RU2A	U2 small nuclear ribonucleoprotein A' (U2 snRNP A')	22	22	118.37	480	3.51227e+07	4.85174e+07	4.668e+07	4.23982e+07	4.0075e+07	3.9082e+07	4.82993e+07	4.67156e+07	3.83547e+07	4.14365e+07	3.51227e+07	4.85174e+07	4.668e+07	4.23982e+07	4.0075e+07	4.05416e+07	4.78362e+07	4.85309e+07	3.91905e+07	3.79685e+07	4.01751e+07	4.38995e+07	4.61044e+07	4.43737e+07	4.12417e+07	3.27479e+07	3.69277e+07	4.41987e+07	4.18551e+07	3.91443e+07	4.00056e+07	4.78594e+07	4.85915e+07	5.15904e+07	4.76014e+07	4.37901e+07	4.46266e+07	4.42416e+07	4.64798e+07	4.70601e+07	4.43675e+07	4.87534e+07	4.97433e+07
P09669	COX6C	Cytochrome c oxidase subunit 6C (Cytochrome c oxidase polypeptide VIc)	4	4	4.7318	94	1.63015e+07	1.75796e+07	1.87255e+07	1.78497e+07	1.93791e+07	1.33877e+07	1.88261e+06	1.421e+07	1.53645e+07	1.03083e+07	1.63015e+07	1.75796e+07	1.87255e+07	1.78497e+07	1.93791e+07	1.35981e+07	1.6244e+07	1.25641e+07	1.55133e+07	1.65164e+07	1.81014e+07	1.70622e+07	1.74667e+07	2.52206e+07	3.09621e+07	1.52743e+07	1.46064e+07	1.59715e+07	1.6552e+07	1.65497e+07	2.45208e+07	1.96755e+07	1.89764e+07	2.34113e+07	1.9402e+07	1.88753e+07	1.17414e+07	1.64856e+07	1.39688e+07	1.5111e+07	2.18299e+07	1.89632e+07	8.02183e+06
P09874	PARP1	Poly [ADP-ribose] polymerase 1 (PARP-1) (EC 2.4.2.30) (ADP-ribosyltransferase diphtheria toxin-like 1) (ARTD1) (DNA ADP-ribosyltransferase PARP1) (EC 2.4.2.-) (NAD(+) ADP-ribosyltransferase 1) (ADPRT 1) (Poly[ADP-ribose] synthase 1) (Protein poly-ADP-ribosyltransferase PARP1) (EC 2.4.2.-)	88	88	323.31	4984	6.45839e+08	8.65165e+08	8.4883e+08	8.4478e+08	8.28026e+08	6.95319e+08	8.08179e+08	8.0043e+08	8.45717e+08	7.47553e+08	6.45839e+08	8.65165e+08	8.4883e+08	8.4478e+08	8.28026e+08	6.36992e+08	8.84692e+08	8.5586e+08	7.68196e+08	8.57642e+08	6.19187e+08	8.13801e+08	9.23733e+08	9.07675e+08	8.77121e+08	6.09605e+08	6.07833e+08	8.38189e+08	8.32803e+08	7.9424e+08	7.98933e+08	7.87279e+08	9.23348e+08	9.92987e+08	9.43731e+08	8.36274e+08	8.19916e+08	8.93257e+08	8.54971e+08	9.13798e+08	8.85428e+08	8.74207e+08	8.84937e+08
P09884	DPOLA	DNA polymerase alpha catalytic subunit (EC 2.7.7.7) (DNA polymerase alpha catalytic subunit p180)	14	14	36.304	201	3.41646e+07	2.66734e+07	3.01677e+07	2.73152e+07	2.57988e+07	3.17885e+07	3.1707e+07	3.57094e+07	3.16609e+07	3.19542e+07	3.41646e+07	2.66734e+07	3.01677e+07	2.73152e+07	2.57988e+07	2.76831e+07	3.13682e+07	2.86831e+07	2.52994e+07	3.1251e+07	2.77907e+07	3.07205e+07	3.18613e+07	2.79336e+07	3.25646e+07	3.18591e+07	3.08871e+07	2.82021e+07	3.11192e+07	3.7654e+07	3.28639e+07	3.11645e+07	3.12229e+07	2.88107e+07	2.77907e+07	3.69712e+07	2.85502e+07	2.93896e+07	2.97565e+07	2.78524e+07	3.33411e+07	3.20584e+07	3.21029e+07
P09936	UCHL1	Ubiquitin carboxyl-terminal hydrolase isozyme L1 (UCH-L1) (EC 3.4.19.12) (Neuron cytoplasmic protein 9.5) (PGP 9.5) (PGP9.5) (Ubiquitin thioesterase L1)	19	19	323.31	1645	3.9476e+08	4.95565e+08	4.11723e+08	4.57501e+08	4.57628e+08	4.97458e+08	4.67406e+08	4.90134e+08	4.36105e+08	3.75829e+08	3.9476e+08	4.95565e+08	4.11723e+08	4.57501e+08	4.57628e+08	4.24003e+08	5.58391e+08	4.43789e+08	3.86502e+08	4.67665e+08	4.36952e+08	5.22806e+08	5.50284e+08	4.77955e+08	4.16171e+08	4.04482e+08	5.54149e+08	5.60485e+08	3.79809e+08	3.77003e+08	4.43759e+08	5.92196e+08	3.81657e+08	4.58485e+08	4.79116e+08	3.95417e+08	5.1468e+08	4.63952e+08	4.41366e+08	4.4933e+08	5.17506e+08	4.32373e+08	5.74926e+08
P09960	LKHA4	Leukotriene A-4 hydrolase (LTA-4 hydrolase) (EC 3.3.2.6) (Leukotriene A(4) hydrolase) (Tripeptide aminopeptidase LTA4H) (EC 3.4.11.4)	30	30	323.31	1067	1.21266e+08	1.1703e+08	1.22652e+08	1.21014e+08	1.14597e+08	1.08228e+08	1.02511e+08	1.04723e+08	1.1742e+08	1.09019e+08	1.21266e+08	1.1703e+08	1.22652e+08	1.21014e+08	1.14597e+08	1.07749e+08	1.06391e+08	1.06008e+08	1.11704e+08	1.13632e+08	1.25039e+08	1.20763e+08	1.2109e+08	1.23951e+08	1.27657e+08	1.04259e+08	1.21611e+08	1.08333e+08	1.09056e+08	1.11549e+08	1.3872e+08	1.23797e+08	1.25987e+08	1.34646e+08	1.27127e+08	1.0532e+08	1.03231e+08	1.23797e+08	1.15851e+08	1.08341e+08	1.29224e+08	1.12192e+08	1.24814e+08
P09972	ALDOC	Fructose-bisphosphate aldolase C (EC 4.1.2.13) (Brain-type aldolase)	20	14	183.02	325	2.51874e+07	3.11451e+07	3.41315e+07	2.43632e+07	2.52766e+07	3.31821e+07	4.10933e+07	4.31513e+07	2.33529e+07	2.56241e+07	2.51874e+07	3.11451e+07	3.41315e+07	2.43632e+07	2.52766e+07	3.39922e+07	3.38417e+07	3.19852e+07	2.7429e+07	2.13436e+07	2.95591e+07	3.67439e+07	3.78083e+07	2.13007e+07	2.09798e+07	2.58937e+07	3.84186e+07	3.5023e+07	2.38453e+07	2.06996e+07	2.68999e+07	3.43118e+07	3.05147e+07	1.85138e+07	1.97644e+07	3.31522e+07	3.30489e+07	1.89369e+07	1.99987e+07	2.15741e+07	2.94079e+07	2.58292e+07	2.76447e+07
Q71UI9	H2AV	Histone H2A.V (H2A.F/Z) (H2A.Z variant histone 2)	7	5	197.51	825	1.51716e+08	1.78296e+08	1.81174e+08	2.05448e+08	1.58411e+08	9.47945e+07	1.77372e+08	1.67131e+08	1.40238e+08	1.18032e+08	1.51716e+08	1.78296e+08	1.81174e+08	2.05448e+08	1.58411e+08	1.39288e+08	1.68877e+08	1.64704e+08	1.43453e+08	1.72785e+08	1.35433e+08	1.92449e+08	2.34742e+08	1.75257e+08	1.6531e+08	1.25743e+08	2.96432e+07	1.85083e+08	1.50679e+08	1.27914e+08	1.42679e+08	1.44671e+08	2.07696e+08	2.20423e+08	1.78271e+08	1.51191e+08	1.70347e+08	1.79536e+08	1.52e+08	1.64647e+08	1.66252e+08	1.57601e+08	1.82599e+08
Q99878	H2A1J	Histone H2A type 1-J (Histone H2A/e)	11	0	323.31	4602	6.71667e+09	8.61856e+09	7.9472e+09	8.26347e+09	8.88485e+09	3.94588e+09	8.69175e+09	8.43768e+09	7.64834e+09	6.41944e+09	6.71667e+09	8.61856e+09	7.9472e+09	8.26347e+09	8.88485e+09	7.25486e+09	8.37592e+09	8.5715e+09	7.75242e+09	8.40034e+09	7.11196e+09	7.09325e+09	9.52651e+09	9.42797e+09	8.64908e+09	5.38164e+09	3.92414e+08	8.30366e+09	7.20674e+09	6.79017e+09	6.76668e+09	5.61485e+09	8.33018e+09	1.03887e+10	9.11692e+09	8.48872e+09	6.83313e+09	8.68453e+09	8.26748e+09	9.62074e+09	8.65208e+09	8.77651e+09	8.43067e+09
P0CG35	TB15B	Thymosin beta-15B	1	1	9.2933	32	4.3784e+07	1.02493e+06	1.76117e+06	2.7403e+06	2.23338e+06	3.50133e+07	957425	1.15551e+06	1.66293e+06	2.33243e+06	4.3784e+07	1.02493e+06	1.76117e+06	2.7403e+06	2.23338e+06	3.37902e+07	1.27203e+06	871113	4.80332e+06	655347	3.70302e+07	1.23905e+06	1.36541e+06	2.90539e+06	1.43707e+06	1.82429e+06	1.11221e+06	619910	1.87935e+06	2.18106e+06	741918	1.33518e+06	1.38773e+06	1.7968e+06	1.64767e+06	2.20539e+06	2.46268e+06	473630	2.59715e+06	2.59877e+06	1.05711e+06	2.50087e+06	2.0024e+06
[truncated: 3,014 more rows]
[truncated: 17 more columns]
