# Supplementary material for: NTRK1/TrkA Signaling in Neuroblastoma Cells Induces Nuclear Reorganization and Intra-Nuclear Aggregation of Lamin A/C
Source: Cancers (Basel). 2021 Oct 21;13(21):5293. doi: 10.3390/cancers13215293 (PMC8582546; doi:10.3390/cancers13215293)
Supplement: Supplementary file 1 [file cancers-13-05293-s001.zip › cancers-1433337-supplementary/Supplementary Table S2 - Significantly Differentially Abundant Proteins.xlsx]

## Sheet: TOC
Table of Content - Significantly Differentially Abundant Proteins
Filter criteria: ≥ 2 unique peptides, p-value ≤ 0.05, fold change ≤ -1.5 or ≥ 1.5
Table No.	Content
1	T = 0 h
2	T = 10 min
3	T = 1 h
4	T = 4 h
5	T = 12 h
6	T = 24 h

## Sheet: 1
T = 0 h
Up Regulation						Down Regulation
Uniprot ID	Gene Names	p-Value	Fold Change	log10(p-Value)		Uniprot ID	Gene Names	p-Value	Fold Change	log10(p-Value)
O60427	FADS1	0.0290859	2.82259	1.53632		Q9NZ32	ARP10	0.0270919	-1.59669	1.56716
Q9Y4F1	FARP1	0.0309572	3.46963	1.50924		P11274	BCR	0.00456382	-1.61237	2.34067
P02751	FINC	0.00716823	2.83184	2.14459		Q8TD16	BICD2	0.0360507	-1.884	1.44309
Q92615	LAR4B	0.0376392	1.59866	1.42436		Q9H425	CA198	0.0243347	-2.11577	1.61377
Q9BWT6	MND1	0.040125	1.76484	1.39659		Q9H0A8	COMD4	0.0382963	-2.04002	1.41684
Q15746	MYLK	0.0118409	4.40389	1.92662		P00403	COX2	0.0266561	-1.65551	1.5742
Q96L15	NAR5	0.0137721	1.62511	1.861		Q6PUV4	CPLX2	0.0479825	-2.09891	1.31892
P04629	NTRK1	0.0239153	5.44654	1.62132		P14854	CX6B1	0.0495633	-3.05608	1.30484
Q32NB8	PGPS1	0.0272544	1.72752	1.56456		Q5SW24	DACT2	0.0482994	-2.67556	1.31606
Q9GZU8	PIP30	0.0249055	2.1831	1.6037		O14641	DVL2	0.00982402	-2.07449	2.00771
P52435	RPB11	0.0308292	3.24987	1.51104		Q09472	EP300	0.0466866	-1.54707	1.33081
						Q14376	GALE	0.0231662	-2.06574	1.63515
						P62807	H2B1C	0.0450329	-1.67006	1.34647
						P84243	H33	0.0261009	-3.65994	1.58335
						Q6AI08	HEAT6	0.0207466	-2.03792	1.68305
						P32004	L1CAM	0.00332645	-2.22311	2.47802
						Q9Y5V3	MAGD1	0.0182374	-2.18462	1.73904
						Q9UM54	MYO6	0.0270268	-1.50656	1.56821
						O00483	NDUA4	0.00320052	-1.50619	2.49478
						O00217	NDUS8	0.0206275	-1.84114	1.68555
						Q9BVG9	PTSS2	0.0119451	-2.01875	1.92281
						Q15276	RABE1	0.0263498	-2.53113	1.57922
						Q8IUD2	RB6I2	0.0281803	-1.77011	1.55005

## Sheet: 2
T = 10 min
Up Regulation						Down Regulation
Uniprot ID	Gene Names	p-Value	Fold Change	log10(p-Value)		Uniprot ID	Gene Names	p-Value	Fold Change	log10(p-Value)
Q6AI12	ANR40	0.0371288	1.52575	1.43029		Q8N7X0	ADGB	1.36411e-05	-2.26216	4.86515
Q13042	CDC16	0.00734299	2.3694	2.13413		Q8TD16	BICD2	0.0355299	-1.90187	1.44941
Q9H5V9	CX056	0.033699	1.78055	1.47238		Q9NXV6	CARF	0.0408593	-1.75625	1.38871
Q96G46	DUS3L	0.0461218	1.74458	1.33609		Q92989	CLP1	0.0294629	-2.26636	1.53072
Q9Y4F1	FARP1	0.0289517	3.57598	1.53833		Q9H0A8	COMD4	0.0426292	-2.57637	1.37029
P02751	FINC	3.13448e-06	2.12464	5.50383		P00403	COX2	0.0178139	-1.8203	1.74924
Q9P2T1	GMPR2	0.0348552	2.85415	1.45773		Q9Y5B0	CTDP1	0.00561888	-2.69824	2.25035
P04629	NTRK1	2.32302e-06	8.45755	5.63395		P50440	GATM	0.0307274	-1.54619	1.51247
Q32NB8	PGPS1	0.0391525	1.6462	1.40724		Q8WXD5	GEMI6	0.0259506	-1.97047	1.58585
Q7Z6M1	RABEK	0.00983233	2.12573	2.00734		Q4V328	GRAP1	0.00154015	-1.70041	2.81244
Q9H2W6	RM46	0.0430024	2.0384	1.36651		P32004	L1CAM	0.00137629	-2.60738	2.86129
Q15906	VPS72	0.0264619	2.03843	1.57738		Q08431	MFGM	0.0117845	-1.65304	1.92869
						P21741	MK	0.0489597	-2.27565	1.31016
						Q99549	MPP8	0.0307267	-2.03953	1.51248
						Q9UBG0	MRC2	0.00173643	-1.55451	2.76034
						Q6N069	NAA16	0.0038801	-1.64844	2.41116
						O00217	NDUS8	0.0371112	-1.68389	1.4305
						Q15118	PDK1	0.0420476	-1.65979	1.37626
						Q96T60	PNKP	0.030116	-1.97156	1.5212
						Q9BVG9	PTSS2	0.0465181	-2.2447	1.33238
						Q8ND24	RN214	0.0319906	-1.87177	1.49498
						Q96K76	UBP47	0.0021465	-2.60926	2.66827
						Q8TBF4	ZCRB1	0.0396074	-1.76602	1.40222

## Sheet: 3
T = 1 h
Up Regulation						Down Regulation
Uniprot ID	Gene Names	p-Value	Fold Change	log10(p-Value)		Uniprot ID	Gene Names	p-Value	Fold Change	log10(p-Value)
P42684	ABL2	0.0275721	1.71501	1.55953		Q86WX3	AROS	0.0428659	-1.56313	1.36789
P45954	ACDSB	0.0499413	2.50273	1.30154		Q15059	BRD3	0.0309585	-1.87821	1.50922
Q96GD4	AURKB	0.0457061	2.42301	1.34003		Q9P2T1	GMPR2	0.0340879	-2.21674	1.4674
Q12834	CDC20	0.0331734	1.96676	1.47921		Q4V328	GRAP1	0.000224944	-2.29944	3.64792
Q86X83	COMD2	0.00237298	1.88463	2.62471		Q07954	LRP1	0.0357263	-1.9265	1.44701
Q9H8V3	ECT2	0.047074	2.04438	1.32722		Q9Y5V3	MAGD1	0.0489805	-3.02942	1.30998
Q96EK6	GNA1	0.0241625	1.60152	1.61686		Q08431	MFGM	0.0458473	-1.50966	1.33869
Q96QV6	H2A1A	0.0438244	2.90496	1.35828		Q96T58	MINT	0.0236969	-1.57623	1.62531
Q86VI3	IQGA3	0.022451	3.00191	1.64876		P21741	MK	0.00470951	-2.71043	2.32702
Q9UIJ7	KAD3	0.0354288	2.24333	1.45064		Q9UL42	PNMA2	0.0218093	-2.90154	1.66136
Q9ULH0	KDIS	0.0441117	1.87473	1.35545		Q7Z5J4	RAI1	0.0308815	-2.0851	1.5103
Q9UHQ1	NARF	0.00791715	2.23718	2.10143		P52630	STAT2	0.0367594	-2.03586	1.43463
P19838	NFKB1	0.0461454	2.20858	1.33587		Q8WXH0	SYNE2	0.00224848	-2.06766	2.64811
P04629	NTRK1	0.0002112	11.7579	3.67531		Q9Y2I8	WDR37	0.0113038	-1.92869	1.94678
Q15004	PAF15	0.0418497	1.96594	1.37831
Q9BVG4	PBDC1	0.0265997	1.55371	1.57512
Q8NF37	PCAT1	0.00736476	2.37987	2.13284
Q9HAB8	PPCS	0.0490533	1.90874	1.30933
Q9H0N0	RAB6C	0.0379991	1.63019	1.42023
P98179	RBM3	0.00288665	1.55218	2.53961
P23526	SAHH	0.0499621	1.5749	1.30136
P78330	SERB	0.0436271	1.77764	1.36024

## Sheet: 4
T = 4 h
Up Regulation						Down Regulation
Uniprot ID	Gene Names	p-Value	Fold Change	log10(p-Value)		Uniprot ID	Gene Names	p-Value	Fold Change	log10(p-Value)
Q13131	AAPK1	0.00564934	3.42143	2.248		Q8N7X0	ADGB	4.2158e-05	-2.32914	4.37512
P07741	APT	0.0250041	2.17673	1.60199		P18859	ATP5J	0.025256	-2.37157	1.59764
Q9ULV3	CIZ1	0.042042	1.50023	1.37632		P46100	ATRX	0.0338143	-2.18041	1.4709
P61024	CKS1	0.0421794	3.33069	1.3749		P25440	BRD2	0.0375721	-2.36976	1.42513
P23508	CRCM	0.0119067	2.20515	1.92421		O96005	CLPT1	0.00015045	-2.35378	3.82261
P02751	FINC	4.45293e-05	5.13933	4.35135		Q9BT09	CNPY3	0.0369198	-1.7446	1.43274
P78417	GSTO1	0.012621	1.61027	1.8989		P00403	COX2	0.0268312	-1.52224	1.57136
Q96SI1	KCD15	0.00378171	1.55449	2.42231		Q4V328	GRAP1	0.000747465	-2.00939	3.12641
P02545	LMNA	8.02529e-05	1.86954	4.09554		P68431	H31	0.0400823	-5.87301	1.39705
Q07820	MCL1	0.0179038	2.66213	1.74705		P22612	KAPCG	0.0481363	-1.55289	1.31753
O75352	MPU1	0.0227894	2.19801	1.64227		Q9NSK0	KLC4	0.0219836	-1.67138	1.6579
Q9HCD5	NCOA5	0.034956	2.84617	1.45648		Q99707	METH	0.0247448	-2.29995	1.60652
Q8WX92	NELFB	0.0282893	1.57032	1.54838		Q99797	MIPEP	0.00298964	-2.36189	2.52438
P04629	NTRK1	8.93883e-08	15.2431	7.04872		O94903	PLPHP	0.0382011	-1.80573	1.41792
A6NDG6	PGP	0.0269614	5.1496	1.56926		Q9UL42	PNMA2	0.0236945	-1.6711	1.62535
P98179	RBM3	0.000550217	1.76896	3.25947		P57729	RAB38	0.0228232	-2.15798	1.64162
P78330	SERB	0.00841111	2.24706	2.07515		Q8IUD2	RB6I2	0.0237465	-1.86433	1.6244
Q13207	TBX2	0.00025293	1.60681	3.597		P54727	RD23B	0.0234047	-1.65441	1.6307
O94782	UBP1	0.0012107	1.73104	2.91696		Q13464	ROCK1	0.0466688	-2.44105	1.33097
O15240	VGF	0.000401687	4.1916	3.39611		P82914	RT15	0.0166288	-2.37236	1.77914
Q69YN4	VIR	0.0313231	2.28621	1.50414		Q8WXH0	SYNE2	0.0266497	-1.62124	1.57431
						Q8NEE8	TTC16	0.0106693	-8.8575	1.97186
						Q9H9H4	VP37B	0.00820749	-3.18201	2.08579
						Q969T9	WBP2	0.0268093	-2.18334	1.57171
						Q9Y2I8	WDR37	0.000108797	-1.70307	3.96338

## Sheet: 5
T = 12 h
Up Regulation						Down Regulation
Uniprot ID	Gene Names	p-Value	Fold Change	log10(p-Value)		Uniprot ID	Gene Names	p-Value	Fold Change	log10(p-Value)
Q13131	AAPK1	0.0170054	2.56906	1.76941		Q9NP58	ABCB6	0.0431044	-1.80475	1.36548
Q12955	ANK3	0.0259219	3.61747	1.58633		Q8N7X0	ADGB	3.606e-05	-2.44647	4.44297
Q96N21	AP4AT	0.0201638	1.88931	1.69543		Q9UKV8	AGO2	0.0206266	-3.53703	1.68557
O96005	CLPT1	0.024162	1.80103	1.61687		Q9H9F9	ARP5	0.0191718	-2.38267	1.71734
Q96G46	DUS3L	0.042759	1.78876	1.36897		O00512	BCL9	0.0146911	-1.61891	1.83295
Q16134	ETFD	0.0213652	1.72254	1.67029		Q8TD16	BICD2	0.0191161	-1.89274	1.7186
P02751	FINC	0.00408885	1.72073	2.3884		P38398	BRCA1	0.0397436	-1.63431	1.40073
O95302	FKBP9	0.000803419	2.60474	3.09506		P04040	CATA	0.0159349	-1.81114	1.79765
P06756	ITAV	0.0458941	1.52186	1.33824		P09496	CLCA	0.0195785	-2.04392	1.70822
Q13572	ITPK1	0.0412221	1.8924	1.38487		Q9NYJ1	COA4	0.0353829	-2.05577	1.45121
P02545	LMNA	5.67039e-05	1.93262	4.24639		P00403	COX2	0.00479277	-1.71015	2.31941
Q96S90	LYSM1	0.0379197	2.08866	1.42114		P20674	COX5A	0.0189026	-1.72852	1.72348
O95563	MPC2	0.0480774	1.83765	1.31806		P10606	COX5B	0.00417151	-2.13424	2.37971
P20585	MSH3	0.0194518	2.11497	1.71104		O43768	ENSA	0.0262677	-2.76665	1.58058
P04629	NTRK1	5.18079e-07	15.7996	6.2856		Q96AE4	FUBP1	0.0400466	-1.78287	1.39743
P40425	PBX2	0.0342312	1.72879	1.46558		Q9H0R6	GATA	0.0126927	-2.50262	1.89645
P48426	PI42A	0.0183139	1.93163	1.73722		Q5VSY0	GKAP1	5.06165e-06	-6.23384	5.29571
Q5PRF9	SMAG2	0.0385287	1.71098	1.41422		P04062	GLCM	0.0279557	-1.52478	1.55353
Q9NZ63	TLS1	0.0479005	2.21051	1.31966		Q4V328	GRAP1	0.00030046	-2.16334	3.52221
Q96HA7	TONSL	0.0313397	1.80095	1.50391		Q8TAA5	GRPE2	0.0194365	-1.59821	1.71138
O15240	VGF	0.0319691	3.72118	1.49527		Q7Z2Y8	GVIN1	0.0114118	-10.9461	1.94265
Q969T9	WBP2	0.0100772	1.84022	1.99666		P07305	H10	0.0220151	-1.58138	1.65728
						O43301	HS12A	0.00578474	-1.59419	2.23772
						Q9NX55	HYPK	0.0330163	-1.62043	1.48127
						Q9NPH2	INO1	0.0262876	-1.95743	1.58025
						Q9UK76	JUPI1	0.020441	-3.02807	1.6895
						Q9H910	JUPI2	0.0290933	-1.81338	1.53621
						P12277	KCRB	0.00209079	-3.35502	2.67969
						Q5TKA1	LIN9	0.0288027	-1.89529	1.54057
						Q07954	LRP1	0.0299421	-2.05979	1.52372
						O95460	MATN4	0.000635911	-1.62619	3.1966
						P49006	MRP	0.0189271	-1.65084	1.72292
						Q9Y6M9	NDUB9	0.0445504	-1.52275	1.35115
						Q9UKK9	NUDT5	0.0390774	-2.69701	1.40807
						Q15004	PAF15	0.00973909	-1.61575	2.01148
						Q9NVS9	PNPO	0.0481803	-3.73762	1.31713
						P67775	PP2AA	0.0233503	-1.62924	1.63171
						P30405	PPIF	0.0373471	-2.56568	1.42774
						P14927	QCR7	0.00395199	-1.88471	2.40318
						O00560	SDCB1	0.0325355	-1.9711	1.48764
						Q6UXD5	SE6L2	0.0478826	-1.87837	1.31982
						Q8NCE0	SEN2	0.0119339	-2.1537	1.92322
						Q8NEF9	SRFB1	0.029965	-2.92927	1.52339
						Q8WXF0	SRS12	0.0370689	-1.6017	1.43099
						P16949	STMN1	0.0445746	-1.95966	1.35091
						Q13033	STRN3	0.02203	-2.13613	1.65699
						O75683	SURF6	0.0277571	-2.4614	1.55663
						Q9UGT4	SUSD2	0.00208109	-2.28767	2.68171
						P17600	SYN1	0.043305	-2.9921	1.36346
						Q8WXH0	SYNE2	0.0185027	-2.00597	1.73276
						Q04206	TF65	0.00848999	-1.76269	2.07109
						P15923	TFE2	0.0152471	-2.64198	1.81681
						Q9UMX0	UBQL1	0.0367323	-1.78008	1.43495
						Q12768	WASC5	0.0254058	-2.34346	1.59507
						Q9Y2I8	WDR37	0.0113911	-2.36418	1.94343
						O75312	ZPR1	0.0458579	-1.5739	1.33859

## Sheet: 6
T = 24 h
Up Regulation						Down Regulation
Uniprot ID	Gene Names	p-Value	Fold Change	log10(p-Value)		Uniprot ID	Gene Names	p-Value	Fold Change	log10(p-Value)
Q9HAF1	EAF6	0.0148357	2.70817	1.82869		Q9NP58	ABCB6	0.0183028	-1.64711	1.73748
P02751	FINC	0.00020304	1.95087	3.69242		Q8N7X0	ADGB	0.0253388	-6.78628	1.59621
Q9UJY4	GGA2	0.0310603	2.55595	1.50779		Q02040	AK17A	0.0407367	-1.59054	1.39001
Q9HD26	GOPC	0.0361397	2.8156	1.44202		Q9Y276	BCS1	0.0437893	-1.67944	1.35863
Q8IUE6	H2A2B	0.0256844	1.78707	1.59033		P38398	BRCA1	0.00202623	-3.29957	2.69331
Q86W92	LIPB1	0.049035	1.7101	1.30949		O14981	BTAF1	0.00137502	-1.63064	2.86169
P21741	MK	0.042289	1.74724	1.37377		Q4VC31	CCD58	0.0499533	-2.52815	1.30144
P04629	NTRK1	0.000252428	13.1581	3.59786		O75419	CDC45	0.0169796	-2.08814	1.77007
O75340	PDCD6	0.0405785	2.20378	1.3917		Q9Y2V2	CHSP1	0.0495007	-2.13237	1.30539
Q9UHA3	RLP24	0.0454197	1.52908	1.34276		P42695	CNDD3	0.00314173	-1.66585	2.50283
Q9NWS8	RMND1	0.00777992	2.05401	2.10902		O00399	DCTN6	0.00353918	-2.23272	2.4511
Q13425	SNTB2	0.0134371	1.69876	1.87169		Q96JB1	DYH8	0.00887924	-15.599	2.05162
Q8NEF9	SRFB1	0.00311492	4.03341	2.50655		Q9BQ95	ECSIT	0.0415029	-1.79378	1.38192
P51649	SSDH	0.0279245	1.92188	1.55401		Q8IZ81	ELMD2	0.0482097	-2.20607	1.31687
O15164	TIF1A	0.0440351	1.60294	1.3562		Q14534	ERG1	0.0423855	-1.87379	1.37278
O15240	VGF	0.00352753	10.4678	2.45253		Q9UPT5	EXOC7	0.00296471	-1.55298	2.52802
						Q4V328	GRAP1	0.000479236	-2.65487	3.31945
						Q7Z2Y8	GVIN1	0.0393575	-6.48434	1.40497
						Q9Y241	HIG1A	0.0443685	-1.55404	1.35292
						P49773	HINT1	0.0256851	-1.63311	1.59032
						Q86VI3	IQGA3	0.025495	-2.09618	1.59354
						P50748	KNTC1	0.00641159	-1.76746	2.19303
						P27448	MARK3	0.00695496	-2.3328	2.15771
						O95460	MATN4	0.00737948	-1.74785	2.13197
						O60942	MCE1	0.000162347	-1.81205	3.78956
						Q9GZQ8	MLP3B	0.0172723	-1.67574	1.76265
						Q969H8	MYDGF	0.0437157	-2.63145	1.35936
						Q15742	NAB2	0.0115561	-2.29488	1.93719
						O00483	NDUA4	0.0290072	-1.52153	1.53749
						O95169	NDUB8	0.0142009	-2.52213	1.84768
						P20929	NEBU	0.0217376	-6.94483	1.66279
						Q9NVD7	PARVA	0.0431416	-1.53707	1.3651
						Q92696	PGTA	0.034984	-1.90377	1.45613
						P98179	RBM3	0.00384172	-1.53411	2.41547
						Q9P0M9	RM27	0.00965229	-1.52035	2.01537
						P82932	RT06	0.00285173	-2.3527	2.54489
						Q96SB8	SMC6	0.0456603	-1.58539	1.34046
						O43815	STRN	0.0314977	-1.83429	1.50172
						Q8WXH0	SYNE2	0.0252661	-2.14132	1.59746
						Q92759	TF2H4	0.023036	-1.91391	1.63759
						Q04206	TF65	0.000275773	-1.52594	3.55945
						Q8IZ69	TRM2A	0.0136178	-2.26426	1.86589
						O60294	TYW4	0.0211059	-1.69434	1.6756
						O00401	WASL	0.0132902	-1.50771	1.87647
						Q9Y2I8	WDR37	0.00426844	-2.33798	2.36973
