# Supplementary material for: NTRK1/TrkA Signaling in Neuroblastoma Cells Induces Nuclear Reorganization and Intra-Nuclear Aggregation of Lamin A/C
Source: Cancers (Basel). 2021 Oct 21;13(21):5293. doi: 10.3390/cancers13215293 (PMC8582546; doi:10.3390/cancers13215293)
Supplement: Supplementary file 1 [file cancers-13-05293-s001.zip › cancers-1433337-supplementary/Supplementary Table S3 - CycLoess-normalized Phosphosite Abundancies.xlsx]

## Sheet: P-Site Abundancies
CycLoess-normalized Phosphosite Abundancies
Uniprot ID	Gene Names	Protein Names	Multiplicity	Localization Prob	Position	Amino Acid	Control 0h #1	Control 0h #3	Control 0h #4	Control 0h #5	Control 0h #6	Treatment 0h #1	Treatment 0h #3	Treatment 0h #4	Treatment 0h #5	Treatment 0h #6	Control 10min #1	Control 10min #3	Control 10min #4	Control 10min #5	Control 10min #6	Treatment 10min #1	Treatment 10min #3	Treatment 10min #4	Treatment 10min #5	Treatment 10min #6	Control 1h #1	Control 1h #3	Control 1h #4	Control 1h#5	Control 1h #6	Treatment 1h #1	Treatment 1h #3	Treatment 1h #5	Treatment 1h #6	Control 4h #1	Control 4h #3	Control 4h #5	Control 4h #6	Treatment 4h #1	Treatment 4h #3	Treatment 4h #5	Treatment 4h #6	Control 12h #1	Control 12h #3	Control 12h #4	Control 12h #5	Control 12h #6	Treatment 12h #1
A1A4S6	ARHGAP10	Rho GTPase-activating protein 10	1	0.710998	591	S	NA	NA	NA	NA	NA	NA	NA	NA	NA	NA	NA	NA	NA	NA	NA	NA	NA	NA	NA	NA	NA	NA	NA	NA	NA	NA	NA	NA	NA	NA	NA	NA	NA	NA	NA	NA	NA	703509	NA	NA	NA	NA	NA
A1KXE4	FAM168B	Myelin-associated neurite-outgrowth inhibitor	1	0.510725	6	S	NA	NA	NA	NA	NA	NA	NA	NA	NA	NA	NA	NA	NA	NA	NA	NA	NA	NA	NA	NA	NA	NA	NA	NA	NA	NA	NA	NA	NA	NA	NA	NA	NA	NA	NA	NA	NA	457183	NA	NA	NA	NA	NA
A1L020	MEX3A	RNA-binding protein MEX3A	1	0.999851	308	S	NA	1.97513e+06	NA	1.92017e+06	NA	NA	NA	3.76921e+06	NA	NA	NA	1.97513e+06	NA	1.92017e+06	NA	NA	NA	2.88295e+06	NA	NA	NA	2.27016e+06	1.83496e+06	NA	NA	2.23299e+06	2.88206e+06	NA	NA	2.52707e+06	2.41437e+06	NA	1.85871e+06	2.76452e+06	3.4182e+06	NA	NA	3.58899e+06	2.11382e+06	2.84698e+06	NA	NA	3.5297e+06
A1L020	MEX3A	RNA-binding protein MEX3A	1	1	338	S	NA	1.24054e+06	NA	NA	NA	NA	NA	NA	NA	NA	NA	1.24054e+06	NA	NA	NA	NA	NA	633123	1.31659e+06	1.27643e+06	NA	2.04711e+06	NA	NA	NA	NA	NA	1.04058e+06	787658	NA	NA	552191	805546	NA	1.11521e+06	1.12032e+06	815883	NA	1.09126e+06	918265	771518	803863	1.00846e+06
A1L390	PLEKHG3	Pleckstrin homology domain-containing family G member 3	1	0.998573	76	S	NA	NA	NA	NA	NA	579697	NA	NA	NA	NA	NA	NA	NA	NA	NA	NA	NA	NA	NA	NA	NA	203990	NA	NA	NA	NA	421071	NA	NA	NA	NA	NA	723978	NA	NA	NA	NA	NA	NA	NA	NA	NA	NA
A1X283	SH3PXD2B	SH3 and PX domain-containing protein 2B	1	0.972357	291	S	NA	2.93915e+06	NA	NA	NA	NA	NA	NA	NA	NA	NA	2.93915e+06	NA	NA	NA	NA	NA	NA	NA	NA	NA	NA	NA	NA	NA	NA	NA	NA	NA	NA	NA	NA	1.68817e+06	NA	NA	NA	NA	1.67594e+06	NA	NA	NA	NA	NA
A2PYH4	HFM1	Probable ATP-dependent DNA helicase HFM1	1	0.525558	763	S	NA	NA	NA	NA	NA	NA	NA	NA	NA	NA	NA	NA	NA	NA	NA	NA	NA	NA	NA	NA	NA	NA	NA	NA	NA	NA	NA	NA	NA	NA	NA	NA	NA	NA	NA	NA	3.63482e+06	NA	NA	NA	NA	NA	NA
A2RRP1	NBAS	Neuroblastoma-amplified sequence	1	0.99993	473	S	1.4905e+07	1.36911e+07	NA	6.91103e+06	7.49602e+06	1.09964e+07	1.87322e+07	7.32899e+06	1.20845e+07	6.72949e+06	1.4905e+07	1.36911e+07	NA	6.91103e+06	7.49602e+06	1.5182e+07	1.07077e+07	8.81933e+06	4.93487e+06	7.91102e+06	1.62005e+07	3.2532e+07	9.15388e+06	9.13345e+06	6.73855e+06	3.98408e+07	8.36445e+06	7.14376e+06	6.4717e+06	2.01184e+07	7.73573e+06	6.43601e+06	1.52123e+07	6.20036e+06	7.3078e+06	5.80356e+06	3.96978e+06	1.07215e+07	1.34591e+07	1.07087e+07	6.19577e+06	NA	8.28575e+06
A4D1F6	LRRD1	Leucine-rich repeat and death domain-containing protein 1	1	1	659	S	NA	NA	NA	NA	NA	NA	NA	NA	NA	NA	NA	NA	NA	NA	NA	NA	NA	NA	2.70514e+06	NA	NA	NA	NA	3.28644e+06	4.02884e+06	NA	NA	NA	NA	NA	NA	2.53791e+06	NA	NA	NA	NA	NA	NA	NA	NA	NA	NA	NA
A4D2B0	MBLAC1	Metallo-beta-lactamase domain-containing protein 1	1	0.999527	43	S	NA	1.37458e+06	NA	NA	NA	NA	NA	NA	NA	NA	NA	1.37458e+06	NA	NA	NA	NA	NA	NA	NA	NA	NA	NA	NA	NA	NA	NA	NA	NA	NA	NA	NA	NA	NA	NA	NA	NA	NA	NA	NA	NA	NA	NA	NA
A6NFI3	ZNF316	Zinc finger protein 316	1	0.999997	10	S	NA	2.04389e+06	NA	NA	NA	2.20111e+06	NA	2.53946e+06	1.54976e+06	2.06735e+06	NA	2.04389e+06	NA	NA	NA	NA	NA	2.11372e+06	1.79598e+06	NA	NA	NA	2.36227e+06	1.75367e+06	1.84028e+06	NA	1.79413e+06	1.81856e+06	NA	NA	2.22265e+06	NA	2.11506e+06	NA	NA	1.64669e+06	1.30828e+06	2.35124e+06	2.1457e+06	1.69781e+06	2.15256e+06	NA	1.97382e+06
A6NKD9	CCDC85C	Coiled-coil domain-containing protein 85C	1	0.999812	258	S	NA	664427	NA	NA	NA	NA	NA	NA	NA	NA	NA	664427	NA	NA	NA	NA	NA	NA	NA	NA	NA	NA	NA	NA	NA	NA	NA	NA	NA	NA	NA	NA	638437	NA	NA	NA	NA	NA	NA	NA	NA	NA	NA
A6NKD9	CCDC85C	Coiled-coil domain-containing protein 85C	1	0.999998	246	S	NA	NA	NA	NA	NA	NA	NA	427059	NA	NA	NA	NA	NA	NA	NA	NA	NA	NA	NA	NA	NA	NA	NA	NA	459994	NA	NA	418388	NA	NA	NA	NA	NA	NA	NA	NA	481063	NA	NA	NA	NA	NA	NA
A6NKD9	CCDC85C	Coiled-coil domain-containing protein 85C	1	0.581173	251	S	NA	NA	NA	NA	NA	NA	NA	NA	NA	NA	NA	NA	NA	NA	NA	NA	NA	NA	NA	NA	NA	NA	NA	NA	NA	NA	NA	NA	NA	NA	NA	NA	NA	NA	NA	NA	NA	NA	NA	NA	NA	NA	715261
A6NKF1	SAC3D1	SAC3 domain-containing protein 1	1	0.999966	402	S	NA	NA	NA	NA	NA	NA	NA	NA	2.4528e+06	NA	NA	NA	NA	NA	NA	NA	NA	2.76394e+06	2.61381e+06	2.86818e+06	NA	1.03713e+06	NA	NA	3.39739e+06	NA	1.98638e+06	2.6751e+06	NA	2.9732e+06	NA	1.73253e+06	2.1439e+06	NA	2.74387e+06	NA	NA	2.00133e+06	NA	1.99679e+06	2.50668e+06	NA	NA
A7MD48	SRRM4	Serine/arginine repetitive matrix protein 4	1	0.821202	350	S	NA	NA	NA	NA	NA	NA	NA	NA	NA	NA	NA	NA	NA	NA	NA	NA	NA	NA	NA	NA	NA	NA	NA	NA	NA	NA	NA	NA	NA	NA	NA	NA	NA	NA	NA	452509	NA	NA	NA	NA	368281	NA	NA
Q96HA1	POM121;POM121C	Nuclear envelope pore membrane protein POM 121;Nuclear envelope pore membrane protein POM 121C	1	0.902258	697	S	NA	NA	NA	NA	NA	NA	NA	NA	NA	NA	NA	NA	NA	NA	NA	NA	NA	NA	NA	NA	NA	NA	NA	NA	NA	NA	NA	NA	NA	NA	NA	NA	NA	NA	NA	NA	NA	NA	707974	NA	NA	NA	NA
A8MVW0	FAM171A2	Protein FAM171A2	1	1	446	S	NA	1.09983e+06	NA	NA	NA	NA	NA	NA	840979	1.29418e+06	NA	1.09983e+06	NA	NA	NA	NA	NA	NA	NA	NA	NA	603012	NA	NA	NA	NA	NA	NA	NA	NA	NA	NA	NA	NA	NA	NA	NA	NA	NA	NA	NA	NA	NA
Q99613	EIF3C;EIF3CL	Eukaryotic translation initiation factor 3 subunit C;Eukaryotic translation initiation factor 3 subunit C-like protein	1	0.999979	39	S	NA	1.6414e+06	NA	NA	NA	NA	NA	NA	1.84877e+06	2.5824e+06	NA	1.6414e+06	NA	NA	NA	NA	NA	1.936e+06	2.96048e+06	NA	NA	NA	NA	NA	NA	NA	1.33097e+06	2.36989e+06	NA	NA	1.54826e+06	NA	2.01038e+06	NA	NA	NA	NA	NA	2.01533e+06	NA	NA	NA	1.34371e+06
C9JLW8	FAM195B	Protein FAM195B	1	0.999736	21	S	NA	NA	NA	NA	2.48283e+06	NA	NA	2.35493e+06	NA	3.77676e+06	NA	NA	NA	NA	2.48283e+06	NA	NA	2.89498e+06	4.17873e+06	2.26641e+06	NA	NA	2.19066e+06	3.32438e+06	3.51585e+06	2.54995e+06	5.1857e+06	3.57035e+06	NA	NA	NA	2.08449e+06	NA	NA	2.74475e+06	2.89313e+06	NA	1.68316e+06	3.27663e+06	3.34899e+06	3.04208e+06	NA	3.41907e+06
Q13765	NACA	Nascent polypeptide-associated complex subunit alpha;Nascent polypeptide-associated complex subunit alpha, muscle-specific form	1	1	166	S	7.01031e+07	5.03706e+07	6.23349e+07	4.58046e+07	6.25201e+07	NA	NA	3.25999e+07	7.8867e+07	3.35773e+07	7.01031e+07	5.03706e+07	6.23349e+07	4.58046e+07	6.25201e+07	NA	NA	3.08213e+07	2.63938e+07	5.02914e+07	NA	1.32851e+08	3.03859e+07	4.56755e+07	4.02101e+07	1.15286e+08	8.11787e+07	4.88702e+07	3.42616e+07	1.99148e+07	3.7571e+07	NA	4.56228e+07	2.28981e+07	4.1956e+07	2.43092e+07	1.53541e+07	2.20523e+07	3.39121e+07	3.37756e+07	1.53265e+07	2.51811e+07	2.4608e+07
G9CGD6	CNKSR3	Connector enhancer of kinase suppressor of ras 3	1	0.532993	381	S	NA	NA	NA	NA	NA	NA	NA	NA	NA	NA	NA	NA	NA	NA	NA	NA	NA	NA	NA	NA	NA	NA	NA	NA	NA	NA	NA	NA	NA	NA	NA	NA	NA	NA	NA	NA	NA	354271	NA	NA	NA	NA	NA
O00139	KIF2A	Kinesin-like protein KIF2A	1	0.996856	140	S	NA	2.3856e+06	NA	NA	2.15467e+06	NA	NA	2.25469e+06	2.48065e+06	2.31929e+06	NA	2.3856e+06	NA	NA	2.15467e+06	NA	NA	2.3009e+06	1.80019e+06	1.70725e+06	NA	NA	NA	2.33008e+06	1.66361e+06	1.69899e+06	2.25673e+06	NA	NA	NA	2.45014e+06	NA	2.54816e+06	NA	1.49152e+06	1.64305e+06	1.99163e+06	NA	2.56973e+06	NA	1.87022e+06	NA	2.20366e+06
O00161	SNAP23	Synaptosomal-associated protein 23	1	0.896581	5	S	NA	NA	NA	NA	NA	NA	NA	NA	NA	NA	NA	NA	NA	NA	NA	NA	NA	NA	NA	NA	NA	NA	878263	NA	NA	NA	5.42927e+06	NA	NA	NA	NA	NA	NA	NA	NA	NA	NA	NA	713743	NA	NA	NA	NA
O00161	SNAP23	Synaptosomal-associated protein 23	1	0.586174	6	S	NA	NA	NA	NA	NA	NA	NA	NA	NA	NA	NA	NA	NA	NA	NA	NA	NA	NA	NA	NA	NA	NA	NA	NA	NA	NA	NA	NA	NA	NA	NA	NA	NA	NA	NA	NA	NA	NA	NA	655295	NA	NA	NA
O00161	SNAP23	Synaptosomal-associated protein 23	1	0.995483	110	S	NA	NA	NA	NA	NA	NA	NA	904896	1.34868e+06	854830	NA	NA	NA	NA	NA	NA	NA	NA	NA	NA	NA	NA	NA	NA	NA	NA	909344	NA	NA	NA	NA	NA	1.46374e+06	NA	NA	NA	NA	NA	NA	NA	NA	NA	1.07782e+06
O00193	SMAP	Small acidic protein	1	0.806739	15	S	NA	NA	NA	NA	NA	NA	NA	NA	8.7554e+06	NA	NA	NA	NA	NA	NA	NA	NA	7.09281e+06	NA	NA	NA	NA	7.09636e+06	NA	NA	2.32074e+06	NA	NA	NA	1.28798e+07	NA	NA	NA	NA	NA	NA	5.70272e+06	NA	NA	NA	NA	NA	NA
O00193	SMAP	Small acidic protein	1	0.999972	17	S	4.25947e+07	6.0685e+07	4.11699e+07	6.93096e+07	3.04599e+07	2.37818e+07	1.71436e+07	9.54022e+07	7.53657e+07	6.82329e+07	4.25947e+07	6.0685e+07	4.11699e+07	6.93096e+07	3.04599e+07	NA	NA	6.76714e+07	4.67584e+07	4.95231e+07	NA	5.55633e+07	6.70039e+07	5.65037e+07	5.09673e+07	4.91184e+07	7.50314e+07	4.87615e+07	4.62384e+07	1.04417e+08	4.04015e+07	4.02197e+07	9.10986e+07	6.19302e+07	5.62235e+07	4.23774e+07	3.14799e+07	5.5001e+06	5.02444e+07	5.15201e+07	3.50023e+07	NA	6.93505e+07
O00203	AP3B1	AP-3 complex subunit beta-1	1	0.999989	276	S	NA	NA	NA	NA	NA	NA	NA	1.24951e+06	1.42108e+06	NA	NA	NA	NA	NA	NA	NA	NA	1.41423e+06	NA	2.54308e+06	NA	1.83995e+06	1.35076e+06	1.25533e+06	NA	NA	1.82585e+06	NA	NA	NA	NA	NA	NA	NA	NA	NA	1.41743e+06	1.16338e+06	NA	998754	NA	NA	1.20934e+06
O00233	PSMD9	26S proteasome non-ATPase regulatory subunit 9	1	0.999764	2	S	NA	NA	NA	NA	1.72073e+06	NA	NA	1.34629e+06	NA	NA	NA	NA	NA	NA	1.72073e+06	NA	NA	1.51625e+06	NA	NA	NA	NA	1.31018e+06	NA	NA	NA	898041	NA	NA	NA	1.37642e+06	NA	NA	NA	NA	NA	NA	2.47974e+06	989915	NA	NA	NA	532896
O00264	PGRMC1	Membrane-associated progesterone receptor component 1	1	1	181	S	1.46652e+07	1.48985e+07	1.415e+07	1.32349e+07	1.59403e+07	2.06078e+07	2.88056e+07	1.40648e+07	1.5025e+07	1.13798e+07	1.46652e+07	1.48985e+07	1.415e+07	1.32349e+07	1.59403e+07	2.36194e+07	1.90724e+07	1.50527e+07	1.49243e+07	2.06934e+07	2.12637e+07	2.74013e+07	1.01001e+07	1.47034e+07	9.79895e+06	3.64782e+07	1.815e+07	1.57987e+07	1.91754e+07	5.66384e+06	8.05287e+06	5.61311e+06	6.20043e+06	5.63786e+06	8.92419e+06	5.04853e+06	5.88229e+06	9.22326e+06	1.2876e+07	8.40444e+06	4.3657e+06	7.81599e+06	5.51701e+06
O00264	PGRMC1	Membrane-associated progesterone receptor component 1	1	0.576074	54	S	NA	NA	NA	NA	NA	NA	NA	NA	NA	NA	NA	NA	NA	NA	NA	NA	NA	NA	NA	1.42709e+06	2.54693e+06	330593	NA	NA	NA	NA	NA	NA	NA	NA	NA	NA	NA	NA	NA	NA	NA	NA	NA	NA	NA	NA	NA
O00264	PGRMC1	Membrane-associated progesterone receptor component 1	1	1	57	S	1.12238e+08	1.26546e+08	1.04266e+08	3.38442e+07	7.67251e+07	1.87053e+08	3.55093e+08	1.01479e+08	9.47053e+07	7.68167e+07	1.12238e+08	1.26546e+08	1.04266e+08	3.38442e+07	7.67251e+07	1.32433e+08	5.61206e+07	1.1124e+08	8.72149e+07	5.65951e+07	5.91916e+07	4.3437e+07	7.80055e+07	8.94864e+07	5.98456e+07	5.18825e+07	8.28622e+07	7.22315e+07	6.12269e+07	1.95235e+08	5.78613e+07	2.94011e+07	4.16196e+07	6.19568e+07	6.01562e+07	2.33453e+07	6.09366e+07	9.37917e+07	9.50232e+07	9.39062e+07	2.6791e+07	2.9168e+07	3.38076e+07
O00267	SUPT5H	Transcription elongation factor SPT5	1	1	666	S	NA	2.31219e+06	NA	2.24134e+06	2.50603e+06	NA	NA	3.24786e+06	NA	2.02423e+06	NA	2.31219e+06	NA	2.24134e+06	2.50603e+06	NA	NA	1.78361e+06	1.7517e+06	1.45106e+06	NA	2.69185e+06	1.78077e+06	2.42408e+06	2.34588e+06	2.11101e+06	546622	2.45267e+06	1.89384e+06	2.13651e+06	842475	NA	1.00896e+06	1.72625e+06	1.71483e+06	NA	NA	5.10867e+06	2.06887e+06	2.13932e+06	2.28145e+06	1.25841e+06	2.01919e+06
O00268	TAF4	Transcription initiation factor TFIID subunit 4	1	0.707209	543	S	NA	NA	NA	NA	NA	NA	NA	NA	NA	NA	NA	NA	NA	NA	NA	NA	NA	NA	NA	NA	NA	NA	NA	NA	NA	NA	488762	NA	NA	NA	NA	NA	NA	NA	NA	NA	NA	NA	NA	NA	NA	NA	NA
O00273	DFFA	DNA fragmentation factor subunit alpha	1	0.999869	315	S	NA	709419	NA	NA	NA	NA	NA	448902	NA	310828	NA	709419	NA	NA	NA	NA	NA	479716	680118	742574	NA	NA	450688	687256	539774	NA	655090	576102	NA	NA	NA	NA	NA	NA	NA	NA	NA	308440	564532	NA	NA	NA	355174
O00303	EIF3F	Eukaryotic translation initiation factor 3 subunit F	1	0.959286	258	S	NA	2.1766e+06	NA	NA	NA	NA	NA	2.55372e+06	NA	3.18705e+06	NA	2.1766e+06	NA	NA	NA	NA	NA	1.79314e+06	2.51838e+06	2.60895e+06	NA	1.77834e+06	1.76985e+06	3.8977e+06	2.27429e+06	NA	1.66806e+06	NA	NA	NA	2.33883e+06	NA	NA	NA	2.72171e+06	2.88411e+06	3.3865e+06	NA	2.74332e+06	1.93092e+06	NA	NA	3.21156e+06
O00418	EEF2K	Eukaryotic elongation factor 2 kinase	1	1	18	S	NA	2.05049e+06	NA	4.75555e+06	3.29207e+06	NA	NA	4.41821e+06	3.09056e+06	2.97027e+06	NA	2.05049e+06	NA	4.75555e+06	3.29207e+06	NA	NA	2.92516e+06	849838	1.19502e+06	NA	2.08698e+06	3.02877e+06	NA	NA	1.61056e+06	2.7169e+06	2.44339e+06	NA	4.39349e+06	5.79698e+06	NA	NA	3.70972e+06	2.34544e+06	NA	2.02241e+06	5.57213e+06	2.7643e+06	NA	NA	NA	3.60822e+06
O00443	PIK3C2A	Phosphatidylinositol 4-phosphate 3-kinase C2 domain-containing subunit alpha	1	0.97908	1553	S	NA	NA	NA	NA	628761	NA	NA	590853	NA	NA	NA	NA	NA	NA	628761	NA	NA	607083	736536	NA	NA	NA	NA	NA	544874	NA	NA	NA	NA	NA	NA	NA	NA	NA	NA	NA	713457	691776	762586	804368	NA	NA	645821
O00443	PIK3C2A	Phosphatidylinositol 4-phosphate 3-kinase C2 domain-containing subunit alpha	1	1	259	S	NA	NA	NA	NA	NA	NA	NA	NA	NA	NA	NA	NA	NA	NA	NA	NA	NA	NA	NA	NA	NA	NA	NA	NA	NA	NA	NA	NA	NA	NA	NA	NA	NA	820288	NA	NA	NA	NA	NA	NA	NA	NA	NA
O00470	MEIS1	Homeobox protein Meis1	1	0.862524	194	S	NA	NA	NA	NA	1.64085e+06	NA	NA	NA	NA	NA	NA	NA	NA	NA	1.64085e+06	NA	NA	NA	NA	NA	NA	NA	NA	NA	NA	NA	NA	NA	NA	NA	NA	NA	NA	NA	NA	NA	NA	3.50344e+06	NA	NA	NA	NA	NA
O00499	BIN1	Myc box-dependent-interacting protein 1	1	0.989734	296	S	NA	4.12086e+06	NA	NA	NA	NA	NA	NA	NA	3.59185e+06	NA	4.12086e+06	NA	NA	NA	NA	NA	NA	NA	NA	NA	NA	NA	NA	NA	NA	NA	NA	NA	NA	NA	NA	NA	NA	NA	NA	NA	NA	NA	NA	NA	NA	NA
O00499	BIN1	Myc box-dependent-interacting protein 1	1	0.985843	298	S	NA	NA	NA	NA	NA	1.04566e+06	738753	NA	1.12055e+06	NA	NA	NA	NA	NA	NA	NA	NA	NA	NA	NA	NA	NA	NA	NA	NA	897742	NA	NA	NA	NA	NA	NA	1.37974e+06	NA	NA	NA	NA	NA	NA	NA	NA	NA	NA
O00499	BIN1	Myc box-dependent-interacting protein 1	1	0.999922	303	S	NA	1.134e+06	NA	872220	NA	NA	NA	958638	1.10888e+06	1.05712e+06	NA	1.134e+06	NA	872220	NA	NA	NA	1.27257e+06	1.09924e+06	853848	NA	1.19048e+06	1.21013e+06	993158	994694	NA	1.00657e+06	1.23788e+06	986721	NA	1.14625e+06	NA	1.10304e+06	709137	914196	880572	830979	1.04278e+06	1.0638e+06	1.33274e+06	1.12779e+06	950627	1.05572e+06
O00499	BIN1	Myc box-dependent-interacting protein 1	1	0.817211	331	S	NA	NA	NA	NA	NA	NA	NA	3.07258e+06	NA	2.04437e+06	NA	NA	NA	NA	NA	NA	NA	2.66813e+06	NA	1.97981e+06	NA	NA	2.14505e+06	2.54247e+06	1.86658e+06	NA	2.30166e+06	NA	NA	NA	NA	NA	NA	NA	1.43376e+06	NA	2.76357e+06	NA	3.04953e+06	NA	NA	NA	1.71379e+06
O00505	KPNA3	Importin subunit alpha-4	1	1	60	S	9.95559e+06	1.39803e+07	9.50413e+06	6.989e+06	6.05349e+06	8.88767e+06	6.18841e+06	4.69272e+06	1.13975e+07	7.82227e+06	9.95559e+06	1.39803e+07	9.50413e+06	6.989e+06	6.05349e+06	4.94942e+06	NA	6.07343e+06	6.89e+06	7.4695e+06	NA	1.81822e+07	5.81242e+06	5.19934e+06	7.30202e+06	1.50954e+07	8.03236e+06	7.4633e+06	6.97116e+06	6.50924e+06	8.39182e+06	6.09992e+06	1.25642e+07	7.01938e+06	7.05506e+06	7.18061e+06	4.50796e+06	6.31631e+06	5.25902e+06	5.65208e+06	7.24702e+06	2.00593e+06	6.89478e+06
O00512	BCL9	B-cell CLL/lymphoma 9 protein	1	0.994299	687	S	1.13576e+06	1.19189e+06	NA	NA	976514	1.60435e+06	1.15757e+06	964997	971803	1.21641e+06	1.13576e+06	1.19189e+06	NA	NA	976514	NA	NA	1.12817e+06	1.01318e+06	NA	NA	NA	946493	1.06796e+06	1.06345e+06	610752	1.37256e+06	1.10003e+06	1.00728e+06	NA	1.01382e+06	NA	879805	704649	720962	869462	NA	814488	683313	781264	841311	NA	1.17223e+06
O00512	BCL9	B-cell CLL/lymphoma 9 protein	1	0.952531	288	S	5.87683e+06	NA	NA	NA	NA	NA	NA	NA	1.31211e+07	NA	5.87683e+06	NA	NA	NA	NA	NA	NA	8.99679e+06	NA	NA	NA	NA	6.56126e+06	NA	NA	1.10075e+07	1.41848e+07	NA	NA	NA	NA	NA	NA	6.56331e+06	9.17015e+06	6.7788e+06	NA	NA	7.12002e+06	NA	9.91046e+06	NA	NA
O00512	BCL9	B-cell CLL/lymphoma 9 protein	1	0.698668	291	S	NA	NA	NA	NA	NA	NA	NA	NA	NA	7.51759e+06	NA	NA	NA	NA	NA	NA	NA	NA	8.84039e+06	NA	NA	NA	NA	NA	NA	NA	NA	NA	NA	NA	NA	NA	8.86161e+06	NA	NA	NA	NA	NA	NA	NA	NA	NA	8.6614e+06
O00512	BCL9	B-cell CLL/lymphoma 9 protein	1	0.97546	104	S	NA	NA	NA	NA	NA	NA	NA	NA	NA	NA	NA	NA	NA	NA	NA	NA	NA	NA	315841	NA	NA	NA	NA	NA	NA	NA	NA	NA	NA	NA	NA	NA	NA	NA	NA	NA	NA	NA	NA	NA	NA	NA	NA
O00548	DLL1	Delta-like protein 1	1	0.859365	603	S	NA	NA	NA	NA	NA	NA	NA	NA	NA	NA	NA	NA	NA	NA	NA	NA	NA	NA	NA	NA	NA	NA	NA	NA	NA	NA	NA	NA	NA	NA	NA	NA	NA	NA	NA	NA	2.12159e+06	NA	NA	NA	NA	NA	NA
O00559	EBAG9	Receptor-binding cancer antigen expressed on SiSo cells	1	1	36	S	NA	6.56007e+06	NA	NA	7.40873e+06	1.21183e+06	NA	7.22967e+06	6.36057e+06	6.28844e+06	NA	6.56007e+06	NA	NA	7.40873e+06	NA	NA	5.39075e+06	6.02187e+06	NA	NA	2.3118e+06	5.68162e+06	7.18111e+06	7.38103e+06	2.33248e+06	6.53424e+06	NA	NA	NA	7.03752e+06	5.18311e+06	6.08646e+06	3.65803e+06	NA	6.49049e+06	6.04213e+06	6.15862e+06	5.34285e+06	5.44609e+06	5.84971e+06	NA	5.9224e+06
O00566	MPHOSPH10	U3 small nucleolar ribonucleoprotein protein MPP10	1	0.999701	242	S	NA	NA	NA	NA	NA	NA	NA	NA	NA	844224	NA	NA	NA	NA	NA	NA	NA	NA	NA	NA	NA	NA	NA	NA	NA	NA	NA	NA	NA	NA	NA	NA	NA	NA	NA	NA	NA	NA	NA	NA	NA	NA	NA
O00567	NOP56	Nucleolar protein 56	1	0.99984	519	S	NA	NA	NA	NA	7.25949e+06	NA	NA	4.86927e+06	NA	NA	NA	NA	NA	NA	7.25949e+06	NA	NA	NA	5.29668e+06	NA	NA	NA	NA	4.4804e+06	3.89057e+06	NA	NA	4.94079e+06	NA	4.59542e+06	3.41285e+06	NA	NA	NA	NA	5.04878e+06	3.56807e+06	9.26203e+06	4.92932e+06	NA	NA	NA	3.28632e+06
O00567	NOP56	Nucleolar protein 56	1	0.99984	520	S	NA	NA	NA	NA	NA	NA	NA	NA	NA	NA	NA	NA	NA	NA	NA	NA	NA	4.44629e+06	NA	NA	NA	NA	4.88208e+06	NA	NA	NA	NA	NA	NA	NA	NA	NA	NA	NA	NA	NA	NA	NA	NA	NA	NA	NA	NA
O00567	NOP56	Nucleolar protein 56	1	1	569	S	NA	NA	NA	NA	2.16596e+06	NA	NA	3.07232e+06	3.22944e+06	2.63859e+06	NA	NA	NA	NA	2.16596e+06	2.06653e+06	NA	NA	NA	3.71672e+06	NA	8.2606e+06	2.5302e+06	2.60996e+06	NA	NA	NA	2.24457e+06	2.63292e+06	3.6439e+06	NA	2.25222e+06	2.55351e+06	1.81323e+06	2.68972e+06	2.41701e+06	2.50964e+06	3.395e+06	3.33097e+06	2.24428e+06	2.34039e+06	1.92586e+06	2.98976e+06
O00567	NOP56	Nucleolar protein 56	1	1	570	S	3.56457e+06	4.10423e+06	NA	3.93164e+06	3.50207e+06	2.77371e+06	6.48527e+06	NA	4.15169e+06	4.08941e+06	3.56457e+06	4.10423e+06	NA	3.93164e+06	3.50207e+06	6.19033e+06	1.05213e+07	3.33729e+06	4.49449e+06	4.38621e+06	3.44408e+06	7.48014e+06	3.08443e+06	3.22434e+06	3.45523e+06	7.10265e+06	NA	NA	3.73374e+06	NA	2.71123e+06	4.20095e+06	4.38414e+06	3.76852e+06	3.46645e+06	NA	NA	2.32356e+06	2.86429e+06	NA	4.18171e+06	NA	4.32486e+06
O00571	DDX3X	ATP-dependent RNA helicase DDX3X	1	0.53866	24	S	NA	1.72387e+06	NA	NA	NA	NA	NA	NA	NA	NA	NA	1.72387e+06	NA	NA	NA	NA	NA	NA	NA	NA	NA	NA	NA	NA	NA	NA	NA	NA	NA	NA	NA	NA	NA	NA	NA	NA	NA	NA	NA	NA	NA	NA	NA
O14497	ARID1A	AT-rich interactive domain-containing protein 1A	1	0.694597	301	S	NA	2.51636e+06	NA	NA	NA	NA	NA	NA	NA	2.10165e+06	NA	2.51636e+06	NA	NA	NA	NA	NA	989633	NA	NA	NA	NA	1.23279e+06	NA	NA	NA	NA	NA	NA	NA	NA	NA	1.31293e+06	NA	NA	NA	NA	2.80862e+06	1.83185e+06	NA	NA	NA	1.72384e+06
O14497	ARID1A	AT-rich interactive domain-containing protein 1A	1	0.978352	604	S	NA	NA	NA	NA	4.31906e+06	NA	NA	NA	NA	2.82183e+06	NA	NA	NA	NA	4.31906e+06	NA	NA	3.95524e+06	5.92462e+06	5.14174e+06	NA	NA	3.18867e+06	NA	NA	NA	NA	NA	NA	NA	4.89408e+06	NA	2.1541e+06	NA	2.18837e+06	2.24078e+06	NA	4.48327e+06	4.38561e+06	NA	2.83742e+06	6.2562e+06	1.52658e+06
O14497	ARID1A	AT-rich interactive domain-containing protein 1A	1	0.857189	607	S	NA	NA	NA	NA	NA	NA	NA	NA	NA	NA	NA	NA	NA	NA	NA	NA	NA	NA	NA	NA	NA	NA	NA	3.82692e+06	4.59224e+06	NA	NA	4.50723e+06	NA	NA	NA	NA	NA	NA	NA	NA	NA	NA	NA	NA	NA	NA	NA
O14497	ARID1A	AT-rich interactive domain-containing protein 1A	1	1	696	S	2.04534e+07	1.41939e+07	1.44469e+07	1.37888e+07	1.48783e+07	1.99885e+07	2.44726e+07	1.02673e+07	1.47944e+07	1.23902e+07	2.04534e+07	1.41939e+07	1.44469e+07	1.37888e+07	1.48783e+07	2.47628e+07	2.59805e+07	9.10924e+06	1.57261e+07	1.22339e+07	1.90293e+07	1.32499e+07	9.72223e+06	1.43556e+07	1.3776e+07	1.90569e+07	8.65735e+06	1.40383e+07	1.91672e+07	4.91652e+06	1.01183e+07	1.56076e+07	1.36444e+07	7.38272e+06	1.35157e+07	1.25593e+07	1.39505e+07	7.5197e+06	1.01822e+07	1.40888e+07	1.32897e+07	2.07868e+07	1.09279e+07
O14497	ARID1A	AT-rich interactive domain-containing protein 1A	1	0.999984	698	S	NA	915832	NA	NA	NA	NA	NA	592449	NA	522291	NA	915832	NA	NA	NA	NA	NA	NA	583079	NA	NA	NA	745607	702210	495410	NA	449377	581495	NA	NA	NA	NA	NA	NA	NA	528155	NA	536107	711596	NA	NA	NA	549688
O14497	ARID1A	AT-rich interactive domain-containing protein 1A	1	1	702	S	NA	NA	NA	NA	NA	NA	NA	349598	NA	NA	NA	NA	NA	NA	NA	NA	NA	441171	451261	NA	NA	NA	NA	NA	600698	NA	NA	NA	NA	NA	NA	NA	NA	NA	NA	NA	NA	NA	533410	737725	NA	NA	NA
O14497	ARID1A	AT-rich interactive domain-containing protein 1A	1	0.837038	769	S	1.41164e+06	NA	NA	NA	NA	NA	NA	NA	1.42326e+06	NA	1.41164e+06	NA	NA	NA	NA	NA	NA	868245	NA	1.56311e+06	NA	NA	NA	NA	NA	NA	757535	NA	NA	NA	NA	NA	1.03631e+06	NA	NA	NA	1.05531e+06	NA	NA	NA	NA	NA	951311
O14497	ARID1A	AT-rich interactive domain-containing protein 1A	1	0.997935	772	S	3.8922e+06	4.19556e+06	3.24358e+06	4.41822e+06	5.23263e+06	3.83672e+06	3.48012e+06	4.34456e+06	3.25925e+06	4.71861e+06	3.8922e+06	4.19556e+06	3.24358e+06	4.41822e+06	5.23263e+06	NA	NA	3.59785e+06	4.81431e+06	2.20616e+06	NA	923046	4.69938e+06	3.97979e+06	4.30993e+06	1.42946e+06	2.70641e+06	3.46818e+06	4.2443e+06	NA	5.05806e+06	4.19211e+06	3.86743e+06	2.24423e+06	3.99793e+06	3.71019e+06	3.60798e+06	6.80063e+06	4.18668e+06	5.01588e+06	4.8108e+06	5.23577e+06	4.06594e+06
O14497	ARID1A	AT-rich interactive domain-containing protein 1A	1	0.991336	363	S	NA	645051	NA	NA	NA	NA	NA	1.00052e+06	NA	NA	NA	645051	NA	NA	NA	NA	NA	NA	NA	NA	NA	NA	NA	NA	NA	NA	NA	NA	NA	NA	NA	NA	NA	NA	NA	NA	NA	4.71291e+06	910931	NA	NA	2.44663e+06	NA
O14497	ARID1A	AT-rich interactive domain-containing protein 1A	1	0.552637	1182	S	NA	NA	NA	NA	NA	2.16395e+06	NA	NA	NA	NA	NA	NA	NA	NA	NA	NA	NA	NA	NA	NA	NA	1.47937e+06	NA	NA	NA	NA	NA	NA	NA	NA	NA	NA	NA	NA	NA	NA	NA	NA	NA	NA	5.58872e+06	5.52544e+06	NA
O14497	ARID1A	AT-rich interactive domain-containing protein 1A	1	0.986235	1184	S	NA	5.93548e+06	NA	NA	6.03577e+06	NA	NA	5.15842e+06	3.25802e+06	4.17492e+06	NA	5.93548e+06	NA	NA	6.03577e+06	NA	NA	6.93327e+06	5.55359e+06	3.77999e+06	NA	1.56854e+06	6.18867e+06	5.05078e+06	NA	945171	2.83671e+06	NA	NA	6.51082e+06	4.12436e+06	NA	5.42455e+06	3.01226e+06	4.70912e+06	4.83863e+06	4.36897e+06	6.12109e+06	5.95495e+06	5.06936e+06	NA	NA	4.37747e+06
O14497	ARID1A	AT-rich interactive domain-containing protein 1A	1	0.999999	1751	S	NA	NA	NA	NA	NA	NA	NA	NA	419295	NA	NA	NA	NA	NA	NA	NA	NA	NA	NA	NA	NA	NA	NA	NA	NA	NA	NA	NA	NA	NA	NA	NA	390902	NA	NA	NA	NA	NA	NA	NA	NA	NA	NA
O14497	ARID1A	AT-rich interactive domain-containing protein 1A	1	0.520124	1754	S	NA	NA	NA	NA	NA	NA	NA	NA	NA	NA	NA	NA	NA	NA	NA	NA	NA	NA	NA	NA	NA	NA	NA	NA	NA	NA	NA	NA	NA	NA	415646	NA	NA	NA	NA	NA	NA	NA	NA	NA	NA	NA	NA
O14530	TXNDC9	Thioredoxin domain-containing protein 9	1	0.518927	188	S	NA	NA	NA	NA	NA	NA	NA	NA	NA	NA	NA	NA	NA	NA	NA	NA	NA	NA	NA	NA	NA	NA	NA	NA	NA	NA	NA	NA	NA	NA	NA	NA	NA	NA	NA	NA	NA	912595	NA	NA	NA	NA	NA
O14545	TRAFD1	TRAF-type zinc finger domain-containing protein 1	1	0.866056	325	S	NA	NA	NA	NA	NA	NA	NA	NA	1.90909e+07	NA	NA	NA	NA	NA	NA	NA	NA	NA	NA	NA	1.65187e+07	NA	NA	NA	NA	NA	NA	NA	NA	NA	NA	NA	1.42697e+07	NA	NA	NA	NA	NA	NA	NA	NA	NA	NA
O14545	TRAFD1	TRAF-type zinc finger domain-containing protein 1	1	0.92449	326	S	2.14285e+07	NA	1.69567e+07	1.91764e+07	NA	3.46344e+07	4.9373e+07	1.52877e+07	NA	NA	2.14285e+07	NA	1.69567e+07	1.91764e+07	NA	NA	NA	NA	NA	1.06663e+07	NA	NA	1.30091e+07	1.46762e+07	1.56048e+07	NA	2.0284e+07	NA	2.0905e+07	NA	NA	1.30123e+07	NA	NA	1.66102e+07	NA	NA	1.06089e+07	NA	NA	1.36718e+07	2.74651e+07	NA
O14545	TRAFD1	TRAF-type zinc finger domain-containing protein 1	1	0.986786	327	S	NA	1.54643e+07	NA	NA	NA	NA	NA	NA	NA	1.83594e+07	NA	1.54643e+07	NA	NA	NA	4.40984e+07	NA	1.34716e+07	1.71989e+07	NA	NA	1.43878e+07	NA	NA	NA	NA	NA	1.60105e+07	NA	NA	1.46147e+07	NA	NA	1.00098e+07	NA	NA	1.54851e+07	NA	1.07809e+07	1.36937e+07	NA	NA	1.44778e+07
O14545	TRAFD1	TRAF-type zinc finger domain-containing protein 1	1	0.999157	415	S	3.42448e+07	3.31529e+07	3.28631e+07	2.38133e+07	2.16676e+07	6.56609e+07	8.01638e+07	2.35396e+07	2.79802e+07	NA	3.42448e+07	3.31529e+07	3.28631e+07	2.38133e+07	2.16676e+07	7.15223e+07	5.35554e+07	2.54348e+07	2.28374e+07	1.76572e+07	4.14043e+07	2.92205e+07	1.8016e+07	1.90436e+07	1.83077e+07	3.53185e+07	2.17784e+07	2.22446e+07	2.4459e+07	2.92245e+07	2.16228e+07	2.01108e+07	2.02376e+07	2.20814e+07	2.33124e+07	NA	2.07287e+07	2.947e+07	2.09372e+07	2.6822e+07	1.81227e+07	2.68903e+07	2.39e+07
O14639	ABLIM1	Actin-binding LIM protein 1	1	0.997958	452	S	4.13837e+06	3.80703e+06	NA	3.19473e+06	3.44862e+06	2.92516e+06	NA	NA	2.65449e+06	1.85442e+06	4.13837e+06	3.80703e+06	NA	3.19473e+06	3.44862e+06	4.19656e+06	2.43296e+06	3.3146e+06	2.73709e+06	NA	4.04653e+06	4.29287e+06	3.05842e+06	NA	NA	NA	2.92072e+06	NA	NA	NA	2.63841e+06	NA	NA	NA	NA	NA	1.73331e+06	NA	2.72436e+06	NA	NA	2.55065e+06	2.18802e+06
O14639	ABLIM1	Actin-binding LIM protein 1	1	0.99989	655	S	954219	668720	NA	820158	NA	1.23191e+06	1.62754e+06	1.23137e+06	1.12418e+06	1.05405e+06	954219	668720	NA	820158	NA	1.69438e+06	NA	1.05907e+06	751019	1.03714e+06	NA	914149	1.03245e+06	849579	741655	1.16951e+06	1.05166e+06	906145	NA	863804	879991	1.09731e+06	722424	NA	717045	939255	NA	NA	1.01453e+06	777757	NA	NA	972078
O14639	ABLIM1	Actin-binding LIM protein 1	1	0.977142	431	S	NA	NA	NA	NA	NA	NA	NA	NA	NA	NA	NA	NA	NA	NA	NA	337855	NA	701437	NA	643002	NA	NA	769646	NA	NA	829312	NA	835228	NA	NA	NA	NA	NA	NA	NA	NA	NA	NA	NA	1.01952e+06	785559	880341	910416
O14686	KMT2D	Histone-lysine N-methyltransferase 2D	1	1	4738	S	NA	705910	NA	NA	635139	NA	NA	807254	601698	864009	NA	705910	NA	NA	635139	NA	NA	691438	NA	555938	NA	NA	584013	786239	958622	NA	731936	928373	1.19265e+06	370821	675920	811061	NA	NA	444683	686374	NA	784982	732053	868166	885875	NA	718905
O14686	KMT2D	Histone-lysine N-methyltransferase 2D	1	0.994356	2274	S	NA	NA	NA	NA	NA	NA	NA	NA	NA	NA	NA	NA	NA	NA	NA	NA	NA	NA	NA	944560	NA	NA	NA	NA	NA	NA	NA	NA	NA	NA	NA	NA	NA	NA	NA	NA	NA	NA	NA	NA	867512	NA	NA
O14686	KMT2D	Histone-lysine N-methyltransferase 2D	1	0.987297	4822	S	NA	NA	NA	NA	NA	NA	NA	NA	NA	NA	NA	NA	NA	NA	NA	NA	NA	NA	NA	NA	NA	NA	NA	NA	NA	NA	NA	NA	NA	NA	NA	NA	NA	NA	NA	NA	NA	NA	648957	NA	NA	NA	859194
O14686	KMT2D	Histone-lysine N-methyltransferase 2D	1	0.941714	3620	S	NA	NA	NA	NA	NA	NA	NA	NA	NA	NA	NA	NA	NA	NA	NA	NA	NA	NA	NA	NA	NA	NA	NA	NA	NA	NA	NA	NA	NA	NA	NA	NA	NA	NA	NA	NA	NA	NA	609207	NA	NA	NA	NA
O14686	KMT2D	Histone-lysine N-methyltransferase 2D	1	0.891788	1180	S	NA	NA	NA	NA	NA	NA	NA	NA	NA	NA	NA	NA	NA	NA	NA	NA	NA	NA	NA	NA	NA	NA	NA	NA	NA	NA	NA	NA	NA	NA	NA	NA	NA	NA	NA	NA	NA	NA	NA	NA	NA	NA	1.53399e+06
O14737	PDCD5	Programmed cell death protein 5	1	1	119	S	NA	NA	NA	NA	NA	NA	NA	NA	NA	NA	NA	NA	NA	NA	NA	NA	NA	NA	NA	NA	NA	NA	NA	NA	NA	NA	2.21369e+06	NA	NA	NA	NA	NA	NA	1.97971e+06	NA	NA	NA	NA	NA	NA	NA	NA	NA
O14745	SLC9A3R1	Na(+)/H(+) exchange regulatory cofactor NHE-RF1	1	1	280	S	NA	916037	NA	NA	NA	NA	NA	NA	NA	NA	NA	916037	NA	NA	NA	NA	NA	NA	NA	NA	NA	NA	NA	NA	NA	NA	NA	NA	NA	NA	NA	NA	NA	NA	NA	NA	NA	NA	862749	595344	NA	NA	NA
O14745	SLC9A3R1	Na(+)/H(+) exchange regulatory cofactor NHE-RF1	1	0.501193	288	S	NA	NA	NA	NA	NA	NA	NA	NA	NA	NA	NA	NA	NA	NA	NA	NA	NA	NA	NA	937067	NA	NA	NA	NA	NA	NA	NA	NA	NA	NA	NA	NA	NA	NA	NA	NA	NA	NA	NA	NA	NA	NA	NA
O14757	CHEK1	Serine/threonine-protein kinase Chk1	1	0.989713	280	S	NA	NA	NA	NA	NA	NA	NA	NA	731365	583967	NA	NA	NA	NA	NA	2.15172e+06	NA	1.81704e+06	1.24245e+06	NA	NA	NA	NA	NA	457952	NA	NA	NA	NA	NA	NA	NA	NA	NA	NA	NA	885510	832831	1.3593e+06	NA	NA	NA	1.00681e+06
O14813	PHOX2A	Paired mesoderm homeobox protein 2A	1	0.998366	206	S	NA	2.31696e+06	NA	NA	NA	NA	NA	NA	NA	NA	NA	2.31696e+06	NA	NA	NA	NA	NA	NA	NA	NA	NA	1.72618e+06	NA	NA	NA	NA	NA	NA	NA	NA	NA	NA	NA	NA	2.72754e+06	NA	NA	NA	NA	NA	NA	NA	3.6535e+06
O14813	PHOX2A	Paired mesoderm homeobox protein 2A	1	0.99821	208	S	NA	NA	NA	NA	2.28918e+06	NA	NA	2.31723e+06	2.62272e+06	2.82959e+06	NA	NA	NA	NA	2.28918e+06	NA	NA	1.74907e+06	1.86113e+06	3.19311e+06	NA	NA	NA	2.7048e+06	3.70677e+06	NA	3.64685e+06	2.8581e+06	2.36309e+06	NA	2.88952e+06	NA	1.75812e+06	2.46941e+06	NA	4.33786e+06	3.89689e+06	2.01497e+06	2.01209e+06	2.74657e+06	3.5631e+06	NA	1.44068e+06
O14813	PHOX2A	Paired mesoderm homeobox protein 2A	1	0.570474	216	S	NA	NA	NA	NA	NA	NA	NA	NA	NA	NA	NA	NA	NA	NA	NA	NA	NA	NA	NA	NA	NA	NA	NA	NA	NA	NA	NA	NA	NA	NA	NA	NA	NA	NA	NA	NA	NA	NA	NA	NA	NA	NA	NA
O14924	RGS12	Regulator of G-protein signaling 12	1	0.841957	850	S	NA	NA	NA	NA	NA	2.93358e+06	NA	NA	NA	NA	NA	NA	NA	NA	NA	3.26727e+06	NA	NA	NA	NA	NA	NA	NA	NA	NA	NA	NA	NA	NA	NA	NA	NA	NA	NA	NA	NA	NA	NA	NA	NA	NA	4.32133e+06	NA
O15013	ARHGEF10	Rho guanine nucleotide exchange factor 10	1	0.999249	59	S	NA	NA	NA	NA	NA	NA	NA	NA	2.40646e+06	1.43321e+06	NA	NA	NA	NA	NA	NA	NA	NA	NA	NA	NA	3.15435e+06	NA	NA	2.10408e+06	NA	3.0144e+06	NA	NA	NA	NA	NA	2.7505e+06	NA	NA	NA	NA	NA	NA	NA	NA	NA	1.25365e+06
O15014	ZNF609	Zinc finger protein 609	1	0.937915	804	S	NA	4.7618e+06	NA	NA	NA	NA	NA	NA	NA	NA	NA	4.7618e+06	NA	NA	NA	NA	NA	NA	3.66161e+06	NA	NA	1.13692e+06	NA	NA	3.94946e+06	958784	2.75581e+06	NA	NA	NA	NA	NA	NA	NA	NA	NA	NA	NA	3.14447e+06	NA	NA	NA	3.14773e+06
O15014	ZNF609	Zinc finger protein 609	1	0.999869	1055	S	NA	1.3725e+06	NA	1.55228e+06	1.62311e+06	727834	NA	992796	919821	1.06037e+06	NA	1.3725e+06	NA	1.55228e+06	1.62311e+06	NA	NA	986720	1.08371e+06	1.0075e+06	NA	NA	1.28163e+06	1.42594e+06	1.38214e+06	NA	1.30346e+06	1.06861e+06	1.168e+06	NA	843146	1.13914e+06	819105	904480	847582	1.0651e+06	1.04577e+06	753262	1.09789e+06	895195	1.15529e+06	930455	1.09725e+06
O15014	ZNF609	Zinc finger protein 609	1	0.999998	576	S	NA	696077	NA	NA	NA	NA	NA	709781	262739	535846	NA	696077	NA	NA	NA	NA	NA	NA	NA	NA	NA	286927	NA	357382	NA	362615	NA	NA	NA	NA	NA	NA	NA	NA	NA	NA	297691	NA	NA	NA	NA	NA	585393
O15014	ZNF609	Zinc finger protein 609	1	1	491	S	NA	NA	NA	NA	NA	NA	NA	751663	NA	NA	NA	NA	NA	NA	NA	NA	NA	NA	NA	NA	NA	1.3492e+06	NA	NA	NA	NA	NA	NA	NA	NA	NA	NA	NA	NA	NA	NA	NA	NA	NA	NA	NA	NA	918288
O15014	ZNF609	Zinc finger protein 609	1	0.872434	467	S	NA	616525	NA	NA	NA	NA	NA	856937	NA	NA	NA	616525	NA	NA	NA	NA	NA	920507	NA	NA	NA	NA	NA	NA	NA	NA	NA	NA	NA	NA	599918	NA	NA	NA	NA	NA	NA	2.00996e+06	938449	NA	NA	NA	NA
O15020	SPTBN2	Spectrin beta chain, non-erythrocytic 2	1	1	2171	S	NA	1.86951e+06	NA	NA	1.36727e+06	NA	NA	1.8773e+06	1.89841e+06	2.34021e+06	NA	1.86951e+06	NA	NA	1.36727e+06	NA	NA	1.76785e+06	NA	1.88e+06	NA	880005	NA	1.63154e+06	NA	845872	1.94925e+06	NA	NA	NA	1.58199e+06	NA	1.75636e+06	NA	NA	NA	NA	NA	NA	1.61881e+06	NA	NA	NA
O15027	SEC16A	Protein transport protein Sec16A	1	0.914438	2083	S	NA	2.88003e+06	NA	NA	NA	NA	NA	NA	NA	NA	NA	2.88003e+06	NA	NA	NA	NA	NA	NA	NA	NA	NA	NA	NA	NA	NA	NA	NA	NA	NA	NA	NA	NA	NA	NA	NA	NA	NA	NA	1.39343e+06	NA	NA	NA	NA
O15027	SEC16A	Protein transport protein Sec16A	1	1	1069	S	2.73334e+07	4.20123e+07	4.10921e+07	3.68513e+07	3.67965e+07	3.52216e+07	1.22902e+07	3.07043e+07	2.83531e+07	3.09395e+07	2.73334e+07	4.20123e+07	4.10921e+07	3.68513e+07	3.67965e+07	3.24214e+06	5.32748e+06	3.21823e+07	3.46549e+07	3.81081e+07	1.23985e+07	1.15973e+07	3.29835e+07	3.06939e+07	3.66283e+07	1.43007e+07	3.42291e+07	3.08041e+07	3.21915e+07	7.46176e+07	3.96336e+07	3.6805e+07	2.80472e+07	4.41769e+07	2.86464e+07	2.84865e+07	2.87697e+07	4.95602e+07	2.75605e+07	3.08963e+07	3.38643e+07	6.42218e+07	2.70561e+07
O15027	SEC16A	Protein transport protein Sec16A	1	0.999957	1964	S	NA	744136	NA	NA	NA	NA	NA	NA	NA	559631	NA	744136	NA	NA	NA	NA	NA	412423	NA	NA	NA	NA	NA	NA	NA	NA	626707	NA	NA	NA	559871	NA	627729	NA	NA	NA	NA	NA	NA	NA	NA	NA	484423
O15027	SEC16A	Protein transport protein Sec16A	1	0.499995	568	S	NA	NA	NA	NA	NA	NA	NA	NA	NA	NA	NA	NA	NA	NA	NA	NA	NA	NA	NA	NA	NA	NA	NA	NA	NA	NA	NA	996057	NA	NA	NA	NA	NA	NA	NA	NA	NA	NA	NA	NA	NA	NA	1.20248e+06
O15027	SEC16A	Protein transport protein Sec16A	1	0.499995	569	S	NA	NA	NA	NA	NA	NA	NA	NA	NA	NA	NA	NA	NA	NA	NA	NA	NA	NA	NA	NA	NA	NA	NA	NA	NA	NA	NA	996057	NA	NA	NA	NA	NA	NA	NA	NA	NA	NA	NA	NA	NA	NA	1.20248e+06
O15047	SETD1A	Histone-lysine N-methyltransferase SETD1A	1	0.533335	468	S	NA	NA	NA	NA	NA	NA	NA	NA	NA	NA	NA	NA	NA	NA	NA	NA	NA	NA	NA	3.39471e+06	NA	NA	NA	NA	NA	NA	5.89628e+06	NA	NA	NA	NA	NA	NA	NA	NA	NA	NA	NA	4.13085e+06	NA	NA	NA	NA
O15047	SETD1A	Histone-lysine N-methyltransferase SETD1A	1	0.772993	470	S	NA	NA	NA	NA	NA	NA	NA	NA	NA	NA	NA	NA	NA	NA	NA	NA	NA	NA	NA	NA	NA	NA	NA	NA	NA	NA	NA	NA	NA	NA	NA	NA	NA	NA	NA	NA	3.99287e+06	NA	NA	NA	NA	NA	NA
O15054	KDM6B	Lysine-specific demethylase 6B	1	0.625314	218	S	NA	NA	NA	NA	NA	NA	NA	NA	NA	NA	NA	NA	NA	NA	NA	NA	NA	NA	NA	NA	NA	NA	NA	NA	NA	NA	NA	NA	NA	NA	NA	NA	NA	NA	NA	NA	NA	NA	NA	NA	NA	NA	NA
O15054	KDM6B	Lysine-specific demethylase 6B	1	0.985709	224	S	NA	NA	NA	NA	NA	NA	NA	NA	NA	NA	NA	NA	NA	NA	NA	NA	NA	NA	NA	NA	NA	NA	NA	NA	NA	NA	NA	NA	NA	NA	NA	NA	NA	NA	NA	NA	NA	NA	NA	NA	NA	NA	1.10963e+06
O15061	SYNM	Synemin	1	1	1049	S	NA	NA	NA	NA	NA	NA	NA	NA	NA	NA	NA	NA	NA	NA	NA	NA	NA	475742	409117	NA	NA	NA	NA	NA	NA	NA	504206	NA	NA	NA	NA	NA	NA	NA	NA	NA	NA	NA	NA	NA	NA	NA	440429
O15085	ARHGEF11	Rho guanine nucleotide exchange factor 11	1	0.984874	1155	S	NA	NA	NA	NA	NA	NA	NA	NA	NA	821322	NA	NA	NA	NA	NA	NA	NA	NA	NA	NA	NA	NA	NA	NA	NA	NA	NA	NA	NA	NA	NA	NA	NA	NA	NA	NA	NA	NA	NA	NA	NA	NA	NA
O15126	SCAMP1	Secretory carrier-associated membrane protein 1	1	0.998179	2	S	NA	427948	NA	NA	NA	NA	NA	857803	NA	NA	NA	427948	NA	NA	NA	NA	NA	NA	NA	NA	NA	561309	564389	NA	NA	NA	NA	NA	NA	NA	NA	NA	NA	NA	NA	NA	NA	NA	496797	NA	NA	NA	NA
O15155	BET1	BET1 homolog	1	0.999788	50	S	NA	NA	NA	NA	NA	NA	NA	NA	NA	NA	NA	NA	NA	NA	NA	NA	NA	608823	418070	NA	NA	NA	NA	NA	NA	NA	473639	NA	NA	NA	NA	NA	NA	NA	NA	NA	NA	NA	NA	NA	NA	NA	NA
O15164	TRIM24	Transcription intermediary factor 1-alpha	1	0.999887	654	S	NA	NA	NA	NA	NA	NA	NA	NA	NA	NA	NA	NA	NA	NA	NA	NA	NA	NA	NA	NA	NA	NA	NA	NA	NA	NA	NA	NA	NA	NA	NA	NA	NA	NA	NA	NA	609916	NA	NA	NA	NA	NA	NA
O15164	TRIM24	Transcription intermediary factor 1-alpha	1	0.806515	811	S	NA	NA	NA	NA	NA	NA	NA	NA	NA	NA	NA	NA	NA	NA	NA	NA	NA	NA	NA	NA	NA	NA	NA	NA	NA	NA	418799	NA	NA	NA	NA	NA	NA	NA	NA	NA	NA	NA	NA	NA	NA	NA	NA
O15164	TRIM24	Transcription intermediary factor 1-alpha	1	0.789753	660	S	NA	NA	NA	NA	NA	NA	NA	NA	NA	NA	NA	NA	NA	NA	NA	NA	NA	NA	NA	NA	NA	NA	NA	NA	NA	NA	NA	NA	NA	NA	954391	NA	NA	NA	NA	NA	NA	NA	NA	NA	NA	NA	NA
O15173	PGRMC2	Membrane-associated progesterone receptor component 2	1	0.928003	90	S	NA	960071	NA	NA	NA	NA	NA	NA	NA	NA	NA	960071	NA	NA	NA	NA	NA	NA	NA	NA	NA	NA	NA	NA	NA	NA	NA	NA	NA	NA	NA	NA	NA	NA	NA	NA	NA	NA	NA	NA	NA	NA	NA
O15234	CASC3	Protein CASC3	1	0.982014	148	S	NA	NA	NA	NA	3.01105e+06	NA	NA	NA	NA	8.11077e+06	NA	NA	NA	NA	3.01105e+06	1.24687e+06	NA	NA	1.72093e+06	7.05081e+06	NA	NA	NA	NA	NA	NA	4.65423e+06	NA	NA	NA	NA	NA	NA	4.21913e+06	NA	NA	NA	NA	5.60237e+06	NA	NA	NA	8.88777e+06
O15234	CASC3	Protein CASC3	1	0.999829	265	S	2.85531e+06	4.04594e+06	NA	NA	NA	2.18854e+06	NA	5.38004e+06	4.42865e+06	3.74457e+06	2.85531e+06	4.04594e+06	NA	NA	NA	NA	NA	3.73634e+06	3.75994e+06	4.46894e+06	NA	1.05193e+07	3.75283e+06	4.16679e+06	2.60031e+06	NA	NA	3.43253e+06	NA	5.86357e+06	NA	3.21612e+06	NA	NA	NA	2.72902e+06	3.26412e+06	NA	4.28516e+06	2.72927e+06	2.18962e+06	2.20344e+06	3.98165e+06
O15258	RER1	Protein RER1	1	0.999984	2	S	NA	NA	NA	NA	NA	NA	NA	NA	NA	NA	NA	NA	NA	NA	NA	NA	NA	NA	1.07423e+06	NA	NA	694714	NA	NA	NA	NA	1.26463e+06	NA	710796	NA	NA	NA	NA	NA	NA	NA	NA	NA	1.17608e+06	1.0727e+06	1.13557e+06	774785	NA
O15258	RER1	Protein RER1	1	0.998698	95	S	NA	NA	NA	NA	NA	NA	NA	NA	977164	1.04311e+06	NA	NA	NA	NA	NA	NA	NA	927354	1.20998e+06	NA	NA	NA	1.07527e+06	1.05341e+06	1.2033e+06	NA	758164	1.18012e+06	NA	NA	1.37652e+06	NA	1.55674e+06	NA	NA	791377	844307	NA	1.09569e+06	1.14588e+06	1.15556e+06	NA	827953
O15297	PPM1D	Protein phosphatase 1D	1	1	468	S	NA	NA	NA	NA	NA	NA	NA	NA	NA	NA	NA	NA	NA	NA	NA	NA	NA	NA	NA	NA	NA	NA	NA	NA	NA	NA	NA	NA	NA	NA	NA	NA	NA	NA	NA	NA	1.22346e+06	NA	NA	NA	NA	NA	NA
O15446	CD3EAP	DNA-directed RNA polymerase I subunit RPA34	1	0.872046	128	S	NA	3.3544e+06	NA	NA	NA	NA	NA	1.91827e+06	NA	2.80933e+06	NA	3.3544e+06	NA	NA	NA	NA	NA	NA	NA	NA	NA	NA	NA	NA	NA	NA	NA	NA	NA	NA	1.99927e+06	NA	1.78383e+06	NA	NA	NA	NA	NA	NA	NA	NA	NA	1.71229e+06
O15446	CD3EAP	DNA-directed RNA polymerase I subunit RPA34	1	0.999903	136	S	NA	NA	NA	NA	NA	NA	NA	NA	NA	NA	NA	NA	NA	NA	NA	NA	NA	NA	NA	NA	NA	NA	NA	NA	NA	NA	NA	NA	NA	NA	NA	NA	NA	NA	NA	NA	NA	NA	1.83347e+06	NA	NA	NA	NA
O15446	CD3EAP	DNA-directed RNA polymerase I subunit RPA34	1	0.958222	490	S	NA	NA	NA	NA	NA	NA	NA	NA	NA	NA	NA	NA	NA	NA	NA	NA	NA	NA	NA	NA	NA	NA	1.25772e+06	NA	NA	NA	NA	NA	NA	NA	1.40989e+06	NA	NA	NA	NA	NA	NA	2.14368e+06	NA	NA	NA	NA	NA
O15488	GYG2	Glycogenin-2	1	1	468	S	NA	NA	NA	NA	NA	NA	NA	NA	NA	4.98647e+06	NA	NA	NA	NA	NA	NA	NA	NA	NA	NA	NA	NA	NA	NA	NA	NA	NA	NA	NA	NA	NA	NA	NA	NA	NA	NA	NA	NA	NA	NA	NA	NA	NA
Q6A1A2	PDPK2P;PDPK1	Putative 3-phosphoinositide-dependent protein kinase 2;3-phosphoinositide-dependent protein kinase 1	1	1	214	S	NA	4.75551e+06	NA	3.02745e+06	2.22162e+06	NA	NA	3.66768e+06	3.93598e+06	2.82816e+06	NA	4.75551e+06	NA	3.02745e+06	2.22162e+06	NA	NA	1.81639e+06	1.83413e+06	1.70417e+06	NA	8.19552e+06	2.21086e+06	2.42868e+06	2.72576e+06	5.63318e+06	2.71616e+06	2.51473e+06	2.72273e+06	4.13011e+06	2.97323e+06	1.9795e+06	2.27283e+06	2.29386e+06	2.43292e+06	3.0557e+06	1.88094e+06	2.83447e+06	2.60327e+06	2.26142e+06	2.08725e+06	NA	2.80366e+06
O43149	ZZEF1	Zinc finger ZZ-type and EF-hand domain-containing protein 1	1	0.657814	1518	S	NA	NA	NA	NA	NA	NA	NA	NA	NA	NA	NA	NA	NA	NA	NA	NA	NA	NA	NA	NA	NA	NA	NA	NA	NA	NA	1.56009e+06	NA	NA	NA	NA	NA	NA	NA	NA	NA	NA	NA	NA	NA	NA	NA	NA
O43166	SIPA1L1	Signal-induced proliferation-associated 1-like protein 1	1	0.985815	1549	S	NA	660357	NA	NA	NA	NA	299406	710883	NA	748864	NA	660357	NA	NA	NA	NA	NA	774528	560273	NA	NA	NA	479980	NA	NA	300694	NA	549350	NA	NA	NA	427006	NA	NA	NA	NA	NA	NA	NA	754324	701599	NA	942138
O43166	SIPA1L1	Signal-induced proliferation-associated 1-like protein 1	1	0.941607	1585	S	NA	NA	NA	396802	NA	NA	NA	NA	NA	NA	NA	NA	NA	396802	NA	NA	NA	NA	NA	NA	NA	NA	NA	NA	NA	NA	NA	NA	NA	NA	NA	NA	NA	NA	NA	NA	NA	NA	NA	NA	NA	NA	NA
O43182	ARHGAP6	Rho GTPase-activating protein 6	1	0.981624	772	S	NA	NA	NA	NA	NA	NA	NA	603561	NA	NA	NA	NA	NA	NA	NA	NA	NA	NA	908000	NA	NA	NA	NA	775397	NA	NA	923434	NA	NA	NA	NA	NA	NA	NA	NA	NA	NA	NA	NA	NA	NA	NA	928849
O43182	ARHGAP6	Rho GTPase-activating protein 6	1	1	37	S	NA	1.03644e+06	NA	NA	NA	NA	NA	712142	830500	509242	NA	1.03644e+06	NA	NA	NA	NA	NA	NA	756537	NA	NA	NA	602216	NA	NA	NA	838483	NA	NA	NA	561387	NA	584943	NA	NA	NA	NA	NA	NA	NA	540805	NA	1.18625e+06
O43237	DYNC1LI2	Cytoplasmic dynein 1 light intermediate chain 2	1	1	194	S	NA	2.01113e+06	NA	NA	4.56267e+06	NA	2.47368e+06	2.3631e+06	2.52116e+06	3.13053e+06	NA	2.01113e+06	NA	NA	4.56267e+06	NA	NA	1.89893e+06	4.23726e+06	3.89208e+06	NA	2.87021e+06	3.50743e+06	3.75654e+06	4.4453e+06	1.52144e+06	2.43521e+06	4.60011e+06	4.07071e+06	NA	5.33855e+06	2.89828e+06	2.84702e+06	NA	NA	3.16212e+06	3.22935e+06	4.97539e+06	2.2223e+06	3.76277e+06	3.81581e+06	2.66303e+06	3.06651e+06
O43303	CCP110	Centriolar coiled-coil protein of 110 kDa	1	0.71354	370	S	NA	NA	NA	NA	NA	NA	NA	NA	NA	NA	NA	NA	NA	NA	NA	NA	NA	NA	NA	NA	NA	NA	NA	NA	NA	NA	NA	NA	NA	NA	NA	NA	NA	NA	NA	NA	NA	1.07926e+06	NA	NA	NA	NA	NA
O43303	CCP110	Centriolar coiled-coil protein of 110 kDa	1	0.849016	372	S	NA	NA	NA	NA	NA	NA	NA	NA	NA	NA	NA	NA	NA	NA	NA	NA	NA	NA	NA	NA	NA	NA	NA	NA	NA	NA	NA	NA	NA	NA	NA	NA	NA	NA	NA	NA	NA	1.07926e+06	NA	NA	NA	NA	NA
O43306	ADCY6	Adenylate cyclase type 6	1	0.874514	54	S	NA	NA	NA	NA	NA	NA	NA	NA	545093	NA	NA	NA	NA	NA	NA	NA	NA	900920	1.10518e+06	NA	NA	NA	NA	NA	NA	875890	772524	NA	NA	NA	835351	NA	NA	NA	NA	NA	860349	NA	NA	NA	NA	NA	NA
O43314	PPIP5K2	Inositol hexakisphosphate and diphosphoinositol-pentakisphosphate kinase 2	1	1	1006	S	887920	922142	NA	667495	882286	637578	789407	NA	1.10127e+06	NA	887920	922142	NA	667495	882286	NA	NA	NA	NA	NA	NA	672247	936285	1.02698e+06	NA	695013	584671	NA	NA	NA	841137	691090	707047	NA	729967	NA	NA	NA	NA	NA	NA	NA	NA
O43318	MAP3K7	Mitogen-activated protein kinase kinase kinase 7	1	1	439	S	1.10881e+06	2.19131e+06	NA	1.50092e+06	934595	NA	NA	879092	1.49426e+06	1.12384e+06	1.10881e+06	2.19131e+06	NA	1.50092e+06	934595	NA	NA	1.19707e+06	1.28882e+06	849122	NA	NA	1.11693e+06	1.2843e+06	1.16914e+06	NA	1.47503e+06	993235	973952	NA	1.0073e+06	665926	1.19984e+06	693922	1.15933e+06	1.36178e+06	NA	640430	962814	843448	1.17586e+06	822366	1.47351e+06
O43347	MSI1	RNA-binding protein Musashi homolog 1	1	0.972667	12	S	NA	2.16326e+06	NA	NA	NA	1.86472e+06	NA	NA	NA	NA	NA	2.16326e+06	NA	NA	NA	NA	NA	NA	NA	NA	NA	1.05817e+06	NA	NA	NA	NA	1.03327e+06	NA	NA	NA	3.38494e+06	NA	1.92329e+06	NA	2.09231e+06	NA	NA	5.25814e+06	NA	NA	NA	NA	2.50866e+06
O43347	MSI1	RNA-binding protein Musashi homolog 1	1	0.779849	15	S	NA	NA	NA	NA	NA	NA	NA	NA	NA	NA	NA	NA	NA	NA	NA	NA	NA	NA	NA	NA	NA	NA	NA	NA	NA	NA	NA	NA	NA	NA	NA	NA	NA	NA	NA	NA	NA	NA	NA	NA	NA	NA	NA
O43353	RIPK2	Receptor-interacting serine/threonine-protein kinase 2	1	0.999957	531	S	NA	NA	NA	NA	931312	779024	NA	767488	NA	NA	NA	NA	NA	NA	931312	NA	NA	2.04619e+06	1.41045e+06	897413	NA	NA	NA	NA	NA	NA	1.11753e+06	992793	1.0956e+06	NA	NA	NA	NA	NA	779583	NA	NA	NA	652880	578660	NA	NA	NA
O43379	WDR62	WD repeat-containing protein 62	1	0.5	32	S	NA	365200	NA	NA	NA	NA	NA	NA	NA	NA	NA	365200	NA	NA	NA	NA	NA	NA	NA	NA	NA	NA	NA	NA	NA	NA	NA	NA	NA	NA	NA	NA	NA	NA	NA	NA	NA	NA	NA	NA	NA	NA	NA
O43379	WDR62	WD repeat-containing protein 62	1	0.5	33	S	NA	365200	NA	NA	NA	NA	NA	NA	NA	NA	NA	365200	NA	NA	NA	NA	NA	NA	NA	NA	NA	NA	NA	NA	NA	NA	NA	NA	NA	NA	NA	NA	NA	NA	NA	NA	NA	NA	NA	NA	NA	NA	NA
O43379	WDR62	WD repeat-containing protein 62	1	0.79268	1226	S	NA	629295	NA	NA	NA	NA	NA	NA	NA	NA	NA	629295	NA	NA	NA	NA	NA	NA	NA	NA	NA	NA	NA	NA	NA	NA	NA	NA	NA	NA	NA	NA	NA	NA	NA	NA	NA	NA	NA	NA	NA	NA	NA
O43395	PRPF3	U4/U6 small nuclear ribonucleoprotein Prp3	1	0.989626	619	S	NA	NA	NA	NA	NA	NA	NA	NA	NA	NA	NA	NA	NA	NA	NA	NA	NA	NA	NA	NA	NA	NA	NA	NA	NA	NA	NA	NA	NA	NA	NA	NA	NA	NA	NA	NA	NA	NA	855437	NA	NA	NA	NA
O43399	TPD52L2	Tumor protein D54	1	0.688234	12	S	NA	NA	NA	NA	NA	NA	NA	NA	NA	NA	NA	NA	NA	NA	NA	NA	NA	NA	NA	NA	NA	NA	NA	NA	NA	NA	NA	NA	NA	NA	NA	NA	NA	NA	NA	NA	NA	5.93271e+06	NA	NA	NA	NA	NA
O43399	TPD52L2	Tumor protein D54	1	0.999967	166	S	1.25327e+06	1.05262e+06	NA	NA	873716	NA	NA	NA	1.79514e+06	NA	1.25327e+06	1.05262e+06	NA	NA	873716	NA	NA	NA	2.14961e+06	2.44376e+06	NA	2.25318e+06	NA	NA	NA	NA	NA	NA	NA	NA	NA	NA	2.11409e+06	NA	NA	NA	NA	1.57147e+06	NA	1.30671e+06	1.83276e+06	2.54143e+06	NA
O43432	EIF4G3	Eukaryotic translation initiation factor 4 gamma 3	1	0.95542	1156	S	NA	3.6669e+06	NA	NA	NA	NA	NA	4.71597e+06	NA	NA	NA	3.6669e+06	NA	NA	NA	NA	NA	NA	NA	2.48131e+06	NA	NA	NA	NA	NA	NA	NA	NA	NA	NA	NA	NA	451672	3.31848e+06	NA	NA	2.8031e+06	NA	NA	NA	NA	NA	4.63721e+06
O43432	EIF4G3	Eukaryotic translation initiation factor 4 gamma 3	1	0.999324	495	S	NA	747813	NA	NA	NA	NA	NA	NA	NA	NA	NA	747813	NA	NA	NA	NA	NA	NA	NA	NA	NA	NA	NA	NA	NA	NA	NA	NA	NA	NA	NA	NA	NA	NA	NA	NA	NA	NA	NA	NA	NA	NA	NA
O43439	CBFA2T2	Protein CBFA2T2	1	0.999506	264	S	NA	339040	NA	NA	NA	286270	413498	NA	NA	NA	NA	339040	NA	NA	NA	NA	NA	NA	NA	NA	NA	436732	NA	NA	NA	686058	507311	NA	NA	NA	NA	NA	295334	NA	NA	NA	NA	NA	NA	NA	NA	NA	NA
O43463	SUV39H1	Histone-lysine N-methyltransferase SUV39H1	1	1	391	S	NA	NA	NA	NA	NA	NA	NA	NA	NA	1.01295e+06	NA	NA	NA	NA	NA	NA	NA	NA	NA	NA	NA	NA	NA	NA	NA	NA	NA	1.16075e+06	NA	NA	NA	NA	NA	NA	NA	NA	NA	981294	NA	NA	NA	NA	NA
O43482	OIP5	Protein Mis18-beta	1	0.499924	47	S	NA	NA	NA	NA	NA	NA	NA	NA	NA	NA	NA	NA	NA	NA	NA	NA	NA	NA	NA	NA	NA	NA	NA	NA	NA	NA	NA	NA	NA	NA	NA	NA	401537	NA	NA	NA	NA	NA	NA	NA	NA	NA	NA
O43482	OIP5	Protein Mis18-beta	1	0.499924	48	S	NA	NA	NA	NA	NA	NA	NA	NA	NA	NA	NA	NA	NA	NA	NA	NA	NA	NA	NA	NA	NA	NA	NA	NA	NA	NA	NA	NA	NA	NA	NA	NA	401537	NA	NA	NA	NA	NA	NA	NA	NA	NA	NA
O43491	EPB41L2	Band 4.1-like protein 2	1	0.687455	676	S	NA	NA	NA	NA	NA	NA	NA	NA	NA	NA	NA	NA	NA	NA	NA	NA	NA	NA	NA	NA	NA	NA	NA	NA	NA	NA	NA	7.26803e+06	NA	NA	NA	NA	NA	6.06903e+06	NA	NA	NA	NA	NA	NA	NA	NA	NA
O43491	EPB41L2	Band 4.1-like protein 2	1	0.954591	683	S	NA	1.09537e+07	NA	NA	NA	NA	NA	1.04612e+07	9.172e+06	NA	NA	1.09537e+07	NA	NA	NA	NA	NA	NA	NA	NA	NA	NA	NA	NA	NA	NA	NA	NA	NA	NA	9.50213e+06	NA	8.30518e+06	NA	NA	8.12021e+06	NA	NA	NA	NA	NA	NA	NA
O43491	EPB41L2	Band 4.1-like protein 2	1	0.915186	715	S	NA	NA	NA	NA	NA	NA	NA	NA	NA	NA	NA	NA	NA	NA	NA	NA	NA	NA	NA	NA	NA	NA	NA	NA	NA	NA	NA	NA	NA	NA	NA	NA	NA	NA	NA	NA	NA	NA	547399	NA	NA	NA	NA
O43598	DNPH1	2'-deoxynucleoside 5'-phosphate N-hydrolase 1	1	0.990375	169	S	NA	NA	NA	NA	NA	NA	NA	NA	NA	NA	NA	NA	NA	NA	NA	NA	NA	NA	NA	NA	NA	NA	NA	NA	NA	1.11059e+06	NA	647606	NA	NA	NA	NA	NA	NA	NA	NA	NA	NA	NA	NA	NA	NA	NA
O43602	DCX	Neuronal migration protein doublecortin	1	0.501226	304	S	NA	NA	NA	NA	NA	NA	NA	NA	NA	NA	NA	NA	NA	NA	NA	NA	NA	NA	NA	NA	NA	NA	NA	NA	NA	NA	NA	NA	NA	NA	NA	NA	NA	NA	NA	NA	NA	NA	1.77521e+06	NA	NA	NA	NA
O43602	DCX	Neuronal migration protein doublecortin	1	0.919429	306	S	NA	NA	NA	NA	2.00382e+06	NA	NA	NA	NA	NA	NA	NA	NA	NA	2.00382e+06	NA	NA	NA	1.59531e+06	NA	NA	NA	NA	NA	1.61671e+06	NA	NA	1.59931e+06	NA	NA	NA	NA	NA	NA	NA	1.26972e+06	1.97005e+06	NA	NA	NA	1.84647e+06	NA	1.17413e+06
O43639	NCK2	Cytoplasmic protein NCK2	1	0.993135	90	S	NA	NA	NA	NA	NA	NA	NA	NA	NA	NA	NA	NA	NA	NA	NA	NA	NA	NA	1.44733e+06	NA	NA	NA	1.0893e+06	1.81209e+06	NA	NA	NA	NA	NA	NA	NA	NA	NA	NA	NA	NA	NA	NA	1.52695e+06	1.68901e+06	NA	850061	NA
O43719	HTATSF1	HIV Tat-specific factor 1	1	0.5	452	S	NA	779545	NA	NA	NA	NA	NA	NA	NA	NA	NA	779545	NA	NA	NA	NA	NA	NA	NA	NA	NA	NA	NA	NA	NA	NA	NA	NA	NA	NA	NA	NA	1.14559e+06	NA	NA	NA	1.15944e+06	NA	NA	NA	NA	NA	NA
O43719	HTATSF1	HIV Tat-specific factor 1	1	0.609353	453	S	NA	783551	NA	NA	NA	NA	NA	NA	NA	NA	NA	783551	NA	NA	NA	NA	NA	NA	NA	NA	NA	NA	NA	NA	NA	NA	NA	NA	NA	NA	NA	NA	1.14741e+06	NA	NA	NA	1.14645e+06	NA	NA	NA	NA	NA	NA
O43719	HTATSF1	HIV Tat-specific factor 1	1	0.886398	2	S	NA	1.20871e+06	NA	813552	NA	NA	NA	NA	NA	NA	NA	1.20871e+06	NA	813552	NA	NA	NA	NA	NA	NA	NA	2.81274e+06	NA	NA	NA	1.8323e+06	1.72039e+06	NA	NA	NA	NA	NA	NA	NA	NA	NA	NA	NA	NA	NA	NA	NA	NA
O43719	HTATSF1	HIV Tat-specific factor 1	1	0.999975	642	S	NA	NA	NA	NA	NA	NA	NA	NA	NA	NA	NA	NA	NA	NA	NA	NA	NA	NA	NA	1.97105e+06	NA	NA	NA	NA	1.05329e+06	NA	NA	1.30226e+06	NA	NA	NA	NA	NA	NA	NA	NA	765356	NA	NA	NA	NA	NA	NA
O43815	STRN	Striatin	1	1	245	S	NA	3.67805e+06	NA	NA	3.02197e+06	NA	NA	3.52017e+06	3.1663e+06	3.29376e+06	NA	3.67805e+06	NA	NA	3.02197e+06	NA	NA	3.38713e+06	1.99309e+06	NA	NA	1.88025e+06	2.57386e+06	2.18169e+06	1.86476e+06	NA	3.3313e+06	2.4322e+06	NA	4.62319e+06	2.83268e+06	NA	3.72168e+06	2.73651e+06	2.32559e+06	2.48327e+06	1.49619e+06	3.85276e+06	3.07821e+06	2.7688e+06	1.72653e+06	NA	2.76911e+06
O43818	RRP9	U3 small nucleolar RNA-interacting protein 2	1	1	475	S	NA	558843	NA	610299	539356	481817	613779	571558	NA	640961	NA	558843	NA	610299	539356	542033	NA	808722	NA	571111	675889	NA	723006	693231	628673	700620	290608	562536	537329	765767	NA	NA	522142	899100	NA	604208	NA	685333	779998	512592	783923	578999	687678
O43823	AKAP8	A-kinase anchor protein 8	1	1	323	S	1.18308e+06	NA	NA	NA	NA	NA	1.28362e+06	700847	NA	NA	1.18308e+06	NA	NA	NA	NA	NA	NA	NA	NA	NA	NA	1.43819e+06	NA	NA	NA	NA	NA	NA	NA	NA	NA	NA	1.93198e+06	NA	1.52511e+06	NA	NA	1.07703e+06	NA	NA	NA	NA	NA
O43823	AKAP8	A-kinase anchor protein 8	1	1	328	S	1.29088e+06	1.85307e+06	NA	NA	1.41641e+06	NA	1.50451e+06	NA	1.65978e+06	1.4297e+06	1.29088e+06	1.85307e+06	NA	NA	1.41641e+06	NA	NA	1.40108e+06	992128	874854	NA	1.65119e+06	1.29549e+06	1.02961e+06	995766	NA	1.18379e+06	945557	NA	1.18407e+06	1.70976e+06	NA	1.96014e+06	838815	NA	1.79477e+06	1.176e+06	1.14358e+06	1.26082e+06	1.52731e+06	1.23761e+06	NA	1.45728e+06
O43847	NRD1	Nardilysin	1	0.996397	86	S	NA	1.46297e+07	NA	NA	NA	NA	NA	NA	1.17581e+07	NA	NA	1.46297e+07	NA	NA	NA	NA	NA	NA	NA	NA	NA	NA	NA	1.17416e+07	NA	NA	9.78966e+06	NA	NA	NA	NA	NA	NA	NA	NA	NA	NA	NA	NA	NA	NA	NA	NA
O43847	NRD1	Nardilysin	1	0.995447	94	S	NA	NA	NA	NA	NA	NA	NA	1.02046e+07	NA	1.10574e+07	NA	NA	NA	NA	NA	NA	NA	1.13637e+07	1.04431e+07	NA	NA	1.51794e+07	1.0891e+07	NA	1.14962e+07	NA	NA	NA	NA	NA	NA	NA	1.00394e+07	NA	NA	NA	1.16973e+07	NA	1.15119e+07	1.19368e+07	9.10999e+06	NA	1.08097e+07
O43847	NRD1	Nardilysin	1	0.705095	96	S	NA	NA	NA	NA	NA	NA	NA	NA	NA	NA	NA	NA	NA	NA	NA	NA	NA	NA	NA	NA	NA	NA	NA	NA	NA	NA	1.64998e+06	NA	NA	NA	NA	NA	NA	NA	NA	1.50963e+06	NA	NA	NA	NA	NA	NA	NA
O43933	PEX1	Peroxisome biogenesis factor 1	1	0.876999	1181	S	710287	NA	NA	NA	NA	NA	NA	NA	NA	NA	710287	NA	NA	NA	NA	NA	NA	NA	NA	730935	NA	NA	684795	NA	NA	NA	644699	NA	NA	NA	NA	641955	493265	NA	NA	NA	NA	NA	NA	NA	NA	NA	NA
O60231	DHX16	Putative pre-mRNA-splicing factor ATP-dependent RNA helicase DHX16	1	1	103	S	NA	NA	NA	NA	NA	NA	NA	NA	NA	NA	NA	NA	NA	NA	NA	NA	NA	NA	NA	NA	NA	NA	NA	NA	NA	722397	530825	580725	453669	NA	NA	NA	NA	NA	NA	640541	NA	NA	NA	NA	NA	NA	NA
O60244	MED14	Mediator of RNA polymerase II transcription subunit 14	1	0.999997	1112	S	NA	1.39082e+06	NA	NA	NA	NA	NA	875835	712513	682148	NA	1.39082e+06	NA	NA	NA	NA	NA	NA	607824	NA	NA	723883	603387	682258	NA	NA	727019	NA	539370	1.30326e+06	NA	NA	690885	750890	513911	NA	NA	NA	NA	649819	NA	NA	806463
O60256	PRPSAP2	Phosphoribosyl pyrophosphate synthase-associated protein 2	1	0.999802	227	S	NA	1.82685e+06	NA	NA	4.42793e+06	NA	NA	3.48775e+06	3.52027e+06	2.69978e+06	NA	1.82685e+06	NA	NA	4.42793e+06	NA	NA	NA	2.82749e+06	NA	NA	NA	NA	2.39848e+06	2.87142e+06	NA	NA	2.37638e+06	NA	NA	NA	NA	NA	NA	NA	2.73643e+06	4.07561e+06	3.44686e+06	NA	NA	NA	NA	1.79805e+06
O60264	SMARCA5	SWI/SNF-related matrix-associated actin-dependent regulator of chromatin subfamily A member 5	1	1	66	S	NA	4.54527e+06	7.15512e+06	NA	1.98403e+07	NA	NA	3.31993e+06	NA	NA	NA	4.54527e+06	7.15512e+06	NA	1.98403e+07	NA	NA	3.77249e+06	NA	4.5716e+06	NA	1.11165e+07	2.48474e+06	NA	NA	NA	1.61929e+06	4.99443e+06	NA	NA	1.13153e+07	NA	3.6206e+06	NA	5.8e+06	NA	NA	9.76331e+06	2.00211e+06	3.36883e+06	3.97142e+06	1.10601e+07	3.57455e+06
O60271	SPAG9	C-Jun-amino-terminal kinase-interacting protein 4	1	0.99997	730	S	NA	NA	NA	NA	NA	NA	NA	NA	NA	NA	NA	NA	NA	NA	NA	NA	NA	NA	NA	NA	NA	NA	NA	NA	NA	NA	2.65499e+06	NA	NA	NA	NA	NA	NA	NA	NA	NA	NA	NA	NA	NA	NA	NA	NA
O60271	SPAG9	C-Jun-amino-terminal kinase-interacting protein 4	1	0.999906	733	S	NA	NA	NA	NA	NA	NA	NA	NA	NA	NA	NA	NA	NA	NA	NA	NA	NA	NA	NA	NA	NA	NA	NA	NA	NA	NA	2.05547e+06	NA	NA	NA	NA	NA	NA	NA	NA	NA	NA	NA	NA	NA	NA	NA	NA
O60271	SPAG9	C-Jun-amino-terminal kinase-interacting protein 4	1	0.614161	249	S	8.38692e+06	NA	NA	2.33854e+06	NA	NA	9.17856e+06	NA	6.74248e+06	7.20752e+06	8.38692e+06	NA	NA	2.33854e+06	NA	NA	NA	7.13094e+06	NA	4.2633e+06	NA	5.01874e+06	7.0123e+06	5.80671e+06	6.01383e+06	8.10065e+06	6.53127e+06	NA	NA	NA	7.43587e+06	NA	7.3718e+06	NA	6.45484e+06	5.10202e+06	5.30457e+06	5.76761e+06	6.77269e+06	7.20651e+06	NA	NA	NA
O60271	SPAG9	C-Jun-amino-terminal kinase-interacting protein 4	1	0.870059	251	S	NA	8.67549e+06	NA	NA	7.22846e+06	NA	9.21296e+06	8.89575e+06	NA	NA	NA	8.67549e+06	NA	NA	7.22846e+06	NA	NA	NA	5.96145e+06	4.25719e+06	NA	5.00681e+06	NA	NA	NA	NA	6.51405e+06	4.25645e+06	NA	NA	NA	NA	7.34214e+06	3.66782e+06	NA	NA	NA	5.7524e+06	NA	NA	5.40293e+06	6.71916e+06	6.56751e+06
O60293	ZFC3H1	Zinc finger C3H1 domain-containing protein	1	0.989014	655	S	NA	NA	NA	NA	NA	NA	NA	NA	NA	NA	NA	NA	NA	NA	NA	NA	NA	NA	NA	NA	NA	NA	NA	NA	NA	NA	1.83047e+06	NA	NA	NA	NA	NA	1.50674e+06	NA	NA	NA	NA	NA	NA	NA	NA	NA	NA
O60293	ZFC3H1	Zinc finger C3H1 domain-containing protein	1	0.590901	28	S	NA	NA	NA	NA	NA	NA	NA	2.06068e+06	NA	NA	NA	NA	NA	NA	NA	NA	NA	NA	NA	NA	NA	NA	NA	NA	NA	NA	NA	NA	NA	NA	NA	NA	NA	NA	NA	NA	NA	NA	NA	NA	NA	NA	NA
O60293	ZFC3H1	Zinc finger C3H1 domain-containing protein	1	0.988717	1303	S	NA	NA	NA	NA	NA	NA	NA	NA	NA	NA	NA	NA	NA	NA	NA	NA	NA	NA	NA	NA	NA	NA	NA	NA	NA	NA	1.51529e+06	NA	NA	NA	NA	NA	1.47593e+06	NA	NA	NA	NA	NA	NA	NA	NA	NA	NA
O60293	ZFC3H1	Zinc finger C3H1 domain-containing protein	1	0.988717	1304	S	NA	NA	NA	NA	NA	NA	NA	NA	NA	NA	NA	NA	NA	NA	NA	NA	NA	NA	NA	NA	NA	NA	NA	NA	NA	NA	NA	NA	NA	NA	1.58448e+06	NA	NA	NA	NA	NA	NA	NA	NA	NA	NA	NA	NA
O60293	ZFC3H1	Zinc finger C3H1 domain-containing protein	1	0.914041	352	S	NA	NA	NA	NA	NA	NA	NA	NA	NA	NA	NA	NA	NA	NA	NA	NA	NA	610002	NA	NA	NA	NA	NA	NA	NA	NA	NA	NA	NA	NA	NA	NA	NA	NA	NA	NA	NA	NA	NA	NA	NA	NA	400075
O60341	KDM1A	Lysine-specific histone demethylase 1A	1	1	166	S	8.34554e+06	1.66829e+07	NA	8.79771e+06	1.14822e+07	3.87465e+06	4.45009e+06	9.9118e+06	1.41395e+07	7.64019e+06	8.34554e+06	1.66829e+07	NA	8.79771e+06	1.14822e+07	2.54217e+06	NA	9.68971e+06	1.03567e+07	1.18365e+07	7.79955e+06	2.61697e+07	7.84566e+06	1.20742e+07	1.47416e+07	1.75306e+07	1.21418e+07	1.00871e+07	6.68561e+06	1.75917e+07	1.41849e+07	8.55223e+06	1.55774e+07	9.38053e+06	1.28879e+07	9.76131e+06	6.15715e+06	1.22641e+07	1.12719e+07	1.06599e+07	1.23585e+07	6.00047e+06	9.52263e+06
O60341	KDM1A	Lysine-specific histone demethylase 1A	1	0.873612	849	S	NA	NA	NA	NA	NA	NA	NA	NA	NA	NA	NA	NA	NA	NA	NA	NA	NA	NA	NA	NA	NA	NA	NA	NA	497042	NA	NA	629815	NA	NA	NA	NA	NA	NA	NA	NA	NA	NA	NA	NA	NA	NA	NA
O60343	TBC1D4	TBC1 domain family member 4	1	1	588	S	NA	924312	NA	NA	NA	NA	NA	NA	NA	NA	NA	924312	NA	NA	NA	2.12883e+06	1.17083e+06	1.98727e+06	NA	1.01063e+06	NA	441355	986949	NA	NA	NA	1.60924e+06	NA	NA	531338	958360	584392	615847	1.2102e+06	1.29497e+06	NA	NA	2.09194e+06	1.98051e+06	1.25205e+06	NA	NA	992909
O60343	TBC1D4	TBC1 domain family member 4	1	0.563624	569	S	NA	NA	NA	NA	NA	NA	NA	NA	NA	NA	NA	NA	NA	NA	NA	NA	NA	NA	NA	NA	NA	NA	NA	NA	NA	NA	NA	NA	NA	NA	NA	NA	NA	NA	NA	NA	NA	NA	495821	NA	NA	NA	NA
O60343	TBC1D4	TBC1 domain family member 4	1	0.841997	570	S	NA	NA	NA	NA	NA	NA	NA	NA	NA	NA	NA	NA	NA	NA	NA	NA	NA	NA	NA	NA	NA	NA	NA	NA	NA	NA	NA	NA	NA	NA	NA	NA	NA	NA	NA	NA	NA	301412	NA	NA	NA	NA	NA
O60502	MGEA5	Protein O-GlcNAcase	1	0.854385	364	S	NA	NA	NA	NA	NA	NA	NA	NA	NA	NA	NA	NA	NA	NA	NA	NA	NA	NA	NA	NA	NA	NA	NA	NA	NA	NA	NA	NA	NA	NA	NA	NA	NA	NA	NA	NA	NA	NA	NA	NA	NA	NA	762044
O60504	SORBS3	Vinexin	1	0.993718	530	S	3.55952e+06	4.50871e+06	NA	NA	3.39596e+06	4.49756e+06	4.02329e+06	3.64763e+06	3.83422e+06	3.68428e+06	3.55952e+06	4.50871e+06	NA	NA	3.39596e+06	2.3948e+06	NA	NA	NA	NA	NA	3.08415e+06	3.37672e+06	3.28805e+06	3.22337e+06	2.56523e+06	NA	2.9644e+06	3.15738e+06	NA	4.08618e+06	3.29808e+06	4.23876e+06	NA	3.34261e+06	3.07766e+06	NA	NA	2.75262e+06	3.68299e+06	3.76397e+06	3.46266e+06	3.55543e+06
O60524	NEMF	Nuclear export mediator factor NEMF	1	0.999923	417	S	NA	NA	NA	NA	NA	NA	NA	3.6181e+06	NA	NA	NA	NA	NA	NA	NA	NA	NA	1.81743e+06	NA	NA	NA	NA	NA	NA	NA	NA	NA	NA	NA	NA	NA	NA	1.94812e+06	NA	NA	NA	NA	NA	NA	NA	NA	NA	1.70693e+06
O60684	KPNA6	Importin subunit alpha-7	1	0.971707	6	S	NA	NA	NA	NA	NA	NA	NA	NA	NA	NA	NA	NA	NA	NA	NA	NA	NA	NA	NA	NA	NA	NA	NA	NA	NA	NA	NA	NA	NA	NA	NA	NA	NA	NA	NA	NA	NA	NA	NA	NA	NA	NA	621065
O60716	CTNND1	Catenin delta-1	1	0.999982	252	S	NA	NA	NA	NA	NA	NA	NA	NA	NA	NA	NA	NA	NA	NA	NA	NA	NA	NA	NA	NA	NA	NA	NA	NA	1.99447e+06	NA	NA	NA	NA	NA	NA	NA	NA	NA	NA	NA	NA	NA	NA	NA	1.89091e+06	NA	1.90909e+06
O60716	CTNND1	Catenin delta-1	1	1	349	S	NA	1.39951e+06	NA	NA	NA	1.51108e+06	NA	2.28978e+06	1.38439e+06	2.06207e+06	NA	1.39951e+06	NA	NA	NA	NA	NA	1.55888e+06	NA	NA	NA	NA	NA	NA	NA	NA	1.48343e+06	1.05764e+06	NA	1.23628e+06	1.19986e+06	NA	1.33755e+06	1.2644e+06	977548	1.56124e+06	NA	1.57911e+06	1.15309e+06	1.74806e+06	1.30793e+06	NA	1.52158e+06
O60716	CTNND1	Catenin delta-1	1	0.993031	4	S	NA	NA	NA	NA	NA	NA	NA	NA	NA	NA	NA	NA	NA	NA	NA	NA	NA	NA	NA	NA	NA	NA	NA	NA	NA	NA	NA	NA	NA	NA	304254	NA	NA	NA	NA	NA	NA	299407	NA	NA	NA	NA	NA
O60716	CTNND1	Catenin delta-1	1	0.977231	268	S	NA	NA	NA	NA	NA	NA	NA	NA	NA	NA	NA	NA	NA	NA	NA	264628	NA	NA	NA	NA	NA	200239	NA	NA	NA	NA	9.41227e+06	NA	NA	NA	NA	6.07178e+06	NA	5.63684e+06	NA	NA	NA	NA	NA	NA	NA	NA	NA
O60716	CTNND1	Catenin delta-1	1	0.5	269	S	NA	NA	NA	NA	NA	NA	NA	NA	NA	NA	NA	NA	NA	NA	NA	114130	NA	NA	NA	NA	NA	141346	NA	NA	NA	NA	NA	NA	NA	NA	NA	NA	NA	NA	NA	NA	NA	NA	NA	NA	NA	NA	NA
O60716	CTNND1	Catenin delta-1	1	0.999815	47	S	NA	NA	NA	NA	NA	NA	NA	NA	NA	NA	NA	NA	NA	NA	NA	NA	NA	NA	NA	NA	NA	NA	NA	NA	NA	NA	NA	1.28968e+06	NA	NA	NA	NA	958572	NA	NA	NA	NA	NA	NA	NA	NA	NA	NA
O60749	SNX2	Sorting nexin-2	1	1	277	S	NA	853421	NA	NA	NA	NA	NA	831627	NA	NA	NA	853421	NA	NA	NA	NA	NA	NA	NA	NA	NA	NA	NA	NA	NA	NA	NA	NA	NA	NA	NA	950387	NA	661333	NA	NA	NA	NA	791387	717842	638348	578452	NA
O60762	DPM1	Dolichol-phosphate mannosyltransferase subunit 1	1	0.652878	7	S	7.76741e+06	5.76867e+06	NA	NA	6.16004e+06	7.65089e+06	NA	NA	4.66993e+06	7.4316e+06	7.76741e+06	5.76867e+06	NA	NA	6.16004e+06	NA	NA	NA	5.33794e+06	6.31005e+06	NA	NA	5.93558e+06	5.5379e+06	NA	NA	6.92251e+06	5.30699e+06	4.83263e+06	5.19166e+06	6.93755e+06	NA	NA	5.152e+06	5.87271e+06	NA	5.31703e+06	NA	5.1817e+06	3.54097e+06	5.26181e+06	7.38117e+06	6.87603e+06
O60762	DPM1	Dolichol-phosphate mannosyltransferase subunit 1	1	0.999993	9	S	1.43589e+07	1.26488e+07	1.16424e+07	1.20176e+07	NA	1.91094e+07	2.94246e+07	1.10045e+07	9.3124e+06	1.00729e+07	1.43589e+07	1.26488e+07	1.16424e+07	1.20176e+07	NA	3.07851e+07	2.49257e+07	1.19644e+07	7.95661e+06	8.97622e+06	NA	1.57538e+07	1.01058e+07	8.72163e+06	8.58754e+06	1.66971e+07	1.14319e+07	9.29169e+06	1.18757e+07	1.00059e+07	1.0228e+07	1.1285e+07	6.72211e+06	1.21683e+07	8.42546e+06	1.01456e+07	6.38639e+06	1.12488e+07	8.67686e+06	7.80447e+06	8.78292e+06	1.01928e+07	9.54706e+06
O60763	USO1	General vesicular transport factor p115	1	1	942	S	NA	NA	NA	NA	6.39903e+06	NA	NA	9.80225e+06	1.32538e+07	7.99219e+06	NA	NA	NA	NA	6.39903e+06	NA	NA	9.96734e+06	NA	6.69374e+06	NA	NA	9.21872e+06	7.83142e+06	6.71196e+06	NA	7.63952e+06	8.46667e+06	NA	NA	NA	NA	1.27916e+07	8.52669e+06	NA	NA	NA	1.01947e+07	9.0445e+06	6.76058e+06	NA	NA	8.64208e+06
O60763	USO1	General vesicular transport factor p115	1	0.5	952	S	NA	NA	NA	NA	NA	NA	NA	NA	NA	NA	NA	NA	NA	NA	NA	NA	NA	NA	NA	NA	NA	NA	NA	NA	NA	NA	NA	NA	NA	NA	NA	NA	NA	NA	NA	NA	NA	NA	NA	NA	NA	NA	NA
O60784	TOM1	Target of Myb protein 1	1	0.754079	462	S	NA	NA	NA	NA	NA	NA	NA	2.53778e+06	NA	2.41722e+06	NA	NA	NA	NA	NA	NA	NA	NA	NA	NA	NA	NA	NA	NA	NA	NA	NA	NA	NA	NA	NA	NA	NA	NA	NA	NA	NA	NA	NA	NA	NA	NA	NA
O60832	DKC1	H/ACA ribonucleoprotein complex subunit 4	1	1	485	S	1.1741e+06	1.45208e+06	NA	863649	NA	NA	NA	936934	1.26426e+06	982497	1.1741e+06	1.45208e+06	NA	863649	NA	1.42432e+06	1.34773e+06	1.32743e+06	846126	1.16278e+06	NA	2.29317e+06	1.02102e+06	918232	738647	2.08196e+06	874046	850703	726897	NA	823531	NA	1.06517e+06	950074	NA	841848	812564	687533	1.00364e+06	840146	945910	651954	1.08702e+06
O60832	DKC1	H/ACA ribonucleoprotein complex subunit 4	1	0.964477	494	S	NA	1.88347e+07	NA	1.47736e+07	1.34173e+07	NA	2.15299e+07	1.77479e+07	1.3003e+07	1.16696e+07	NA	1.88347e+07	NA	1.47736e+07	1.34173e+07	NA	9.10307e+06	NA	5.4118e+06	7.63249e+06	NA	4.22775e+07	1.28166e+07	6.70293e+06	6.12071e+06	4.64653e+07	NA	5.20666e+06	5.8738e+06	NA	NA	7.06859e+06	1.12324e+07	NA	2.05002e+07	NA	7.13328e+06	1.85192e+07	1.49752e+07	NA	6.41898e+06	5.23169e+06	1.76579e+07
O60832	DKC1	H/ACA ribonucleoprotein complex subunit 4	1	1	513	S	2.15896e+07	2.0247e+07	4.4165e+07	3.2235e+07	2.44628e+07	3.72925e+07	7.9512e+07	2.20319e+07	2.09782e+07	2.22773e+07	2.15896e+07	2.0247e+07	4.4165e+07	3.2235e+07	2.44628e+07	8.28513e+07	9.83615e+07	2.73687e+07	1.67713e+07	2.03094e+07	3.86259e+07	4.17292e+07	2.33451e+07	1.60055e+07	1.61353e+07	4.19393e+07	9.83228e+06	1.76794e+07	2.10073e+07	4.209e+07	1.6375e+07	2.66729e+07	1.91801e+07	3.95873e+07	2.1342e+07	2.24058e+07	1.48223e+07	3.20834e+07	2.0292e+07	1.59194e+07	2.00284e+07	2.2439e+07	2.09478e+07
O60832	DKC1	H/ACA ribonucleoprotein complex subunit 4	1	0.997918	170	S	NA	NA	NA	NA	NA	4.82501e+06	NA	NA	NA	NA	NA	NA	NA	NA	NA	NA	NA	5.8299e+06	NA	NA	NA	NA	4.98249e+06	NA	NA	NA	NA	NA	NA	NA	NA	NA	NA	NA	NA	NA	NA	NA	NA	NA	NA	NA	NA
O60841	EIF5B	Eukaryotic translation initiation factor 5B	1	0.654016	190	S	NA	NA	NA	NA	NA	NA	NA	NA	NA	NA	NA	NA	NA	NA	NA	NA	NA	NA	NA	NA	NA	NA	NA	NA	NA	NA	NA	NA	NA	NA	NA	NA	NA	NA	NA	NA	NA	NA	390434	NA	NA	NA	NA
O60841	EIF5B	Eukaryotic translation initiation factor 5B	1	0.719081	107	S	NA	NA	NA	NA	NA	NA	NA	NA	714582	392576	NA	NA	NA	NA	NA	NA	NA	NA	NA	NA	NA	NA	404783	446305	NA	NA	NA	NA	NA	NA	NA	NA	NA	NA	NA	NA	NA	NA	491741	NA	NA	NA	342769
O60841	EIF5B	Eukaryotic translation initiation factor 5B	1	1	113	S	7.3125e+06	7.05251e+06	NA	NA	8.49961e+06	NA	NA	1.33246e+07	8.68684e+06	1.18435e+07	7.3125e+06	7.05251e+06	NA	NA	8.49961e+06	NA	NA	1.32088e+07	8.60552e+06	1.22392e+07	NA	2.84328e+06	1.18218e+07	9.45625e+06	8.5014e+06	6.82163e+06	NA	6.74631e+06	NA	NA	9.93316e+06	NA	1.0357e+07	5.6894e+06	NA	NA	1.0094e+07	1.10963e+07	1.06767e+07	NA	1.003e+07	NA	9.36909e+06
O60841	EIF5B	Eukaryotic translation initiation factor 5B	1	1	214	S	1.51647e+08	1.06196e+08	1.57913e+08	6.38342e+07	9.53558e+07	2.86585e+08	7.86951e+08	9.20007e+07	1.03028e+08	1.00871e+08	1.51647e+08	1.06196e+08	1.57913e+08	6.38342e+07	9.53558e+07	4.1999e+08	4.99606e+08	9.45015e+07	9.81014e+07	1.37357e+08	8.01445e+06	1.503e+08	9.52608e+07	8.61991e+07	9.95497e+07	1.7106e+08	9.82564e+07	8.04584e+07	8.82966e+07	7.28616e+07	1.03345e+08	8.25542e+07	1.36107e+08	8.03484e+07	8.37298e+07	1.00365e+08	1.13827e+08	8.33679e+07	9.72196e+07	NA	1.07497e+08	1.19552e+08	9.28092e+07
O60841	EIF5B	Eukaryotic translation initiation factor 5B	1	1	137	S	NA	NA	NA	NA	NA	NA	NA	NA	NA	NA	NA	NA	NA	NA	NA	NA	NA	NA	NA	NA	NA	NA	NA	NA	NA	NA	NA	NA	NA	NA	1.07478e+06	NA	NA	NA	NA	NA	NA	1.88028e+06	NA	NA	NA	NA	NA
O60885	BRD4	Bromodomain-containing protein 4	1	0.578527	469	S	NA	1.93839e+06	NA	NA	1.6712e+06	NA	NA	2.12416e+06	NA	2.36236e+06	NA	1.93839e+06	NA	NA	1.6712e+06	NA	NA	1.01542e+06	NA	NA	NA	728142	1.96345e+06	2.34899e+06	2.36539e+06	1.08742e+06	1.60282e+06	NA	NA	NA	940515	NA	1.84223e+06	NA	1.79744e+06	2.0694e+06	NA	NA	NA	2.09195e+06	2.07841e+06	NA	2.05718e+06
O60885	BRD4	Bromodomain-containing protein 4	1	0.738762	470	S	NA	1.93595e+06	NA	NA	1.66958e+06	NA	NA	NA	NA	2.36873e+06	NA	1.93595e+06	NA	NA	1.66958e+06	NA	NA	1.01833e+06	NA	NA	NA	720322	NA	2.36506e+06	NA	1.07701e+06	1.60759e+06	NA	NA	NA	942774	NA	1.84111e+06	NA	1.7953e+06	2.07899e+06	NA	3.06731e+06	1.97064e+06	NA	2.09129e+06	NA	2.06683e+06
O60934	NBN	Nibrin	1	0.997923	432	S	NA	6.93084e+06	NA	NA	7.50732e+06	NA	NA	7.83647e+06	6.51337e+06	5.69212e+06	NA	6.93084e+06	NA	NA	7.50732e+06	NA	NA	5.41077e+06	6.66664e+06	5.94364e+06	NA	NA	5.45929e+06	6.51458e+06	6.36483e+06	NA	5.07977e+06	4.72942e+06	4.26496e+06	7.31295e+06	6.92882e+06	NA	6.49022e+06	4.77616e+06	6.21955e+06	6.04186e+06	6.85809e+06	6.2785e+06	6.34384e+06	5.05808e+06	7.13058e+06	1.04626e+07	6.88898e+06
O60934	NBN	Nibrin	1	0.940674	343	S	NA	NA	NA	NA	NA	NA	NA	NA	NA	693116	NA	NA	NA	NA	NA	NA	NA	707133	NA	NA	NA	NA	NA	NA	NA	NA	645148	NA	NA	NA	1.01269e+06	NA	914772	NA	NA	NA	NA	NA	945786	NA	NA	NA	767695
O75113	N4BP1	NEDD4-binding protein 1	1	1	300	S	NA	NA	NA	NA	NA	NA	NA	NA	NA	NA	NA	NA	NA	NA	NA	NA	NA	NA	NA	NA	NA	NA	NA	NA	NA	NA	NA	NA	NA	NA	NA	NA	NA	NA	NA	NA	NA	NA	505312	NA	NA	NA	NA
O75122	CLASP2	CLIP-associating protein 2	1	0.999674	360	S	4.63022e+06	3.54266e+06	3.39738e+06	3.68138e+06	3.65913e+06	7.57313e+06	1.11545e+07	5.24112e+06	5.0585e+06	5.39354e+06	4.63022e+06	3.54266e+06	3.39738e+06	3.68138e+06	3.65913e+06	1.03047e+07	7.22832e+06	4.15794e+06	3.12235e+06	3.20275e+06	4.64547e+06	4.62645e+06	3.36057e+06	2.47034e+06	2.39011e+06	6.80261e+06	3.57322e+06	2.65337e+06	3.09257e+06	2.68549e+06	3.64458e+06	4.6406e+06	3.61201e+06	5.27461e+06	3.87284e+06	4.70855e+06	3.6289e+06	4.77668e+06	3.96708e+06	4.06837e+06	3.94483e+06	4.78416e+06	4.33708e+06
O75122	CLASP2	CLIP-associating protein 2	1	0.625296	368	S	NA	2.10744e+06	NA	4.86878e+06	NA	NA	4.39215e+06	6.88352e+06	2.08063e+06	4.41138e+06	NA	2.10744e+06	NA	4.86878e+06	NA	NA	NA	NA	2.83314e+06	NA	NA	NA	4.01401e+06	2.37012e+06	2.09541e+06	NA	5.52089e+06	2.60212e+06	2.68782e+06	2.79448e+06	NA	NA	2.67103e+06	5.1066e+06	3.26133e+06	NA	3.19334e+06	5.19455e+06	2.78834e+06	1.36174e+06	3.49555e+06	3.0578e+06	3.76835e+06
O75122	CLASP2	CLIP-associating protein 2	1	0.999261	370	S	NA	4.64901e+06	NA	NA	5.54157e+06	NA	NA	5.92093e+06	3.52725e+06	5.09696e+06	NA	4.64901e+06	NA	NA	5.54157e+06	NA	NA	5.34367e+06	4.2156e+06	4.28278e+06	NA	5.74101e+06	5.28481e+06	3.53812e+06	3.26202e+06	NA	4.90587e+06	3.50326e+06	4.45786e+06	NA	NA	NA	3.03469e+06	NA	NA	3.33404e+06	4.40095e+06	7.41003e+06	4.22563e+06	2.86352e+06	4.49838e+06	NA	4.72595e+06
O75122	CLASP2	CLIP-associating protein 2	1	0.810894	313	S	NA	NA	NA	NA	NA	NA	NA	NA	NA	NA	NA	NA	NA	NA	NA	NA	NA	NA	NA	NA	NA	NA	NA	NA	NA	NA	1.24467e+06	NA	NA	NA	NA	NA	NA	NA	NA	NA	NA	NA	NA	NA	NA	NA	NA
O75122	CLASP2	CLIP-associating protein 2	1	0.856603	325	S	NA	NA	NA	NA	NA	NA	NA	NA	NA	3.28703e+06	NA	NA	NA	NA	NA	NA	NA	NA	NA	NA	NA	NA	NA	NA	NA	NA	NA	NA	NA	NA	NA	3.32022e+06	NA	NA	4.3789e+06	NA	NA	1.80032e+06	NA	NA	NA	NA	NA
O75122	CLASP2	CLIP-associating protein 2	1	0.960194	327	S	NA	2.47845e+06	NA	NA	NA	NA	NA	NA	NA	NA	NA	2.47845e+06	NA	NA	NA	NA	NA	NA	NA	NA	NA	NA	4.19665e+06	NA	NA	NA	NA	2.4862e+06	NA	NA	NA	NA	NA	NA	NA	2.64927e+06	2.6014e+06	NA	2.68257e+06	1.7308e+06	2.49528e+06	NA	3.62752e+06
O75122	CLASP2	CLIP-associating protein 2	1	0.974623	596	S	NA	3.46172e+06	NA	NA	NA	NA	NA	4.29349e+06	1.06252e+07	5.04468e+06	NA	3.46172e+06	NA	NA	NA	NA	NA	NA	NA	NA	NA	NA	2.55567e+06	NA	NA	521743	2.46179e+06	NA	NA	NA	2.86784e+06	NA	NA	3.71454e+06	NA	1.31824e+07	NA	NA	3.39598e+06	NA	5.11139e+06	NA	3.83979e+06
O75145	PPFIA3	Liprin-alpha-3	1	1	17	S	NA	NA	NA	NA	NA	NA	NA	NA	NA	NA	NA	NA	NA	NA	NA	NA	NA	NA	NA	649060	NA	476897	539048	606348	440732	NA	NA	563168	NA	NA	NA	NA	NA	NA	NA	NA	NA	NA	515030	306510	589772	NA	NA
O75145	PPFIA3	Liprin-alpha-3	1	1	508	S	NA	NA	NA	NA	NA	NA	NA	NA	NA	444697	NA	NA	NA	NA	NA	NA	NA	NA	NA	NA	NA	NA	NA	NA	NA	NA	NA	NA	NA	NA	NA	NA	NA	NA	NA	NA	NA	NA	NA	NA	NA	NA	NA
O75151	PHF2	Lysine-specific demethylase PHF2	1	0.781419	882	S	NA	NA	NA	NA	NA	NA	NA	NA	NA	NA	NA	NA	NA	NA	NA	NA	NA	NA	NA	NA	NA	NA	NA	NA	NA	NA	NA	NA	NA	NA	NA	NA	NA	NA	NA	NA	NA	NA	NA	NA	NA	NA	618457
O75151	PHF2	Lysine-specific demethylase PHF2	1	0.509348	539	S	NA	NA	NA	NA	NA	NA	NA	NA	NA	NA	NA	NA	NA	NA	NA	NA	NA	NA	NA	NA	NA	NA	NA	NA	NA	NA	NA	NA	NA	NA	NA	NA	NA	NA	NA	NA	NA	NA	NA	NA	NA	NA	NA
O75152	ZC3H11A	Zinc finger CCCH domain-containing protein 11A	1	1	132	S	3.83653e+06	4.3457e+06	NA	4.07056e+06	3.20663e+06	4.07554e+06	5.1185e+06	3.28187e+06	3.47685e+06	3.21339e+06	3.83653e+06	4.3457e+06	NA	4.07056e+06	3.20663e+06	4.90334e+06	NA	3.86018e+06	NA	2.24261e+06	NA	NA	3.73044e+06	NA	3.00435e+06	NA	1.83916e+06	2.15821e+06	NA	NA	3.0852e+06	3.27483e+06	3.18741e+06	NA	2.96967e+06	2.83204e+06	NA	3.15608e+06	2.813e+06	3.00659e+06	2.67841e+06	3.65284e+06	3.3687e+06
O75152	ZC3H11A	Zinc finger CCCH domain-containing protein 11A	1	0.999841	108	S	NA	NA	NA	NA	NA	NA	NA	NA	NA	NA	NA	NA	NA	NA	NA	NA	NA	1.7466e+06	NA	NA	NA	NA	1.91489e+06	NA	NA	NA	NA	NA	NA	NA	1.30977e+06	NA	NA	NA	NA	NA	NA	2.06907e+06	2.6556e+06	2.01396e+06	NA	NA	NA
O75153	CLUH	Clustered mitochondria protein homolog	1	0.998016	664	S	1.16173e+06	NA	NA	NA	NA	NA	1.65473e+06	NA	1.40574e+06	NA	1.16173e+06	NA	NA	NA	NA	NA	NA	NA	NA	NA	NA	1.75683e+06	NA	979929	NA	1.5659e+06	1.95931e+06	NA	NA	NA	1.59265e+06	NA	998372	1.05518e+06	NA	NA	856560	885077	1.4188e+06	1.02595e+06	NA	NA	1.64088e+06
O75164	KDM4A	Lysine-specific demethylase 4A	1	0.584973	522	S	3.1642e+06	3.45959e+06	NA	NA	1.71285e+06	NA	NA	NA	2.9351e+06	NA	3.1642e+06	3.45959e+06	NA	NA	1.71285e+06	NA	NA	NA	NA	NA	NA	NA	NA	NA	NA	NA	2.15888e+06	NA	NA	NA	NA	NA	NA	NA	NA	NA	NA	NA	NA	2.31496e+06	NA	NA	NA
O75164	KDM4A	Lysine-specific demethylase 4A	1	0.944891	523	S	NA	NA	NA	NA	NA	NA	NA	1.93426e+06	NA	2.78791e+06	NA	NA	NA	NA	NA	NA	NA	2.10161e+06	2.52931e+06	1.78168e+06	NA	NA	2.1411e+06	2.06344e+06	2.04273e+06	NA	NA	2.13982e+06	2.08355e+06	NA	1.8353e+06	NA	NA	NA	NA	2.2133e+06	2.07298e+06	NA	1.59149e+06	NA	1.99281e+06	NA	NA
O75179	ANKRD17	Ankyrin repeat domain-containing protein 17	1	0.999996	2401	S	6.29834e+06	7.11123e+06	4.59625e+06	NA	7.56517e+06	5.1088e+06	7.71191e+06	6.51861e+06	5.03191e+06	5.99879e+06	6.29834e+06	7.11123e+06	4.59625e+06	NA	7.56517e+06	NA	NA	6.85265e+06	1.03005e+07	6.48535e+06	NA	4.96645e+06	5.97734e+06	7.66345e+06	6.79723e+06	7.2073e+06	1.0592e+07	8.18961e+06	8.49447e+06	NA	6.53878e+06	5.43113e+06	5.87136e+06	NA	6.90778e+06	6.6546e+06	8.09578e+06	2.86394e+06	5.86316e+06	6.84742e+06	6.32883e+06	9.01166e+06	6.05672e+06
O75179	ANKRD17	Ankyrin repeat domain-containing protein 17	1	0.568055	19	S	NA	NA	NA	NA	6.25053e+06	NA	NA	NA	NA	NA	NA	NA	NA	NA	6.25053e+06	NA	NA	NA	NA	NA	NA	NA	NA	NA	NA	NA	NA	NA	NA	NA	7.36612e+06	NA	NA	NA	NA	NA	NA	NA	NA	4.75997e+06	NA	NA	NA
O75179	ANKRD17	Ankyrin repeat domain-containing protein 17	1	0.76871	2045	S	NA	NA	NA	NA	NA	NA	NA	NA	NA	NA	NA	NA	NA	NA	NA	NA	NA	NA	NA	NA	NA	NA	NA	NA	NA	NA	NA	NA	NA	NA	NA	NA	NA	NA	NA	NA	NA	NA	NA	NA	NA	NA	NA
O75362	ZNF217	Zinc finger protein 217	1	0.9713	407	S	NA	NA	NA	NA	NA	NA	NA	NA	239706	309278	NA	NA	NA	NA	NA	NA	NA	NA	NA	NA	NA	NA	NA	293029	NA	NA	362982	NA	NA	NA	NA	NA	NA	NA	NA	NA	NA	NA	NA	NA	NA	NA	278523
O75362	ZNF217	Zinc finger protein 217	1	0.991255	795	S	NA	NA	NA	NA	NA	NA	NA	NA	NA	NA	NA	NA	NA	NA	NA	NA	NA	NA	NA	NA	NA	NA	NA	NA	NA	NA	NA	NA	NA	NA	NA	NA	NA	NA	NA	NA	NA	NA	1.1181e+06	NA	NA	NA	NA
O75376	NCOR1	Nuclear receptor corepressor 1	1	1	1472	S	1.98855e+06	NA	NA	1.81817e+06	1.78674e+06	2.76e+06	1.78542e+06	2.47587e+06	2.26508e+06	2.08149e+06	1.98855e+06	NA	NA	1.81817e+06	1.78674e+06	NA	NA	3.07451e+06	2.54162e+06	1.48411e+06	NA	1.70837e+06	2.08576e+06	1.57264e+06	1.58698e+06	1.5203e+06	2.21097e+06	1.70363e+06	1.69247e+06	2.08413e+06	2.05177e+06	1.61796e+06	2.06206e+06	1.56448e+06	2.23242e+06	1.87856e+06	NA	2.84753e+06	2.14683e+06	2.25755e+06	1.71543e+06	1.97572e+06	2.27065e+06
O75376	NCOR1	Nuclear receptor corepressor 1	1	0.939064	2184	S	NA	NA	NA	NA	NA	NA	NA	3.13494e+06	NA	NA	NA	NA	NA	NA	NA	NA	NA	2.44362e+06	NA	NA	NA	NA	NA	4.03926e+06	NA	NA	NA	NA	NA	NA	2.95305e+06	NA	NA	NA	NA	NA	3.72104e+06	NA	3.15573e+06	NA	2.44879e+06	NA	2.95998e+06
O75376	NCOR1	Nuclear receptor corepressor 1	1	0.977407	2151	S	NA	1.09492e+06	NA	NA	NA	NA	NA	NA	NA	NA	NA	1.09492e+06	NA	NA	NA	NA	NA	NA	NA	NA	NA	NA	NA	NA	NA	NA	NA	NA	NA	NA	NA	NA	NA	NA	NA	NA	NA	NA	NA	NA	NA	NA	NA
O75379	VAMP4	Vesicle-associated membrane protein 4	1	1	30	S	NA	1.46954e+06	NA	NA	NA	NA	NA	2.11234e+06	1.13442e+06	1.34173e+06	NA	1.46954e+06	NA	NA	NA	NA	NA	1.26405e+06	NA	NA	NA	902844	1.06477e+06	NA	NA	NA	1.04584e+06	1.18771e+06	NA	NA	1.22494e+06	NA	710610	NA	NA	NA	NA	1.67225e+06	1.92637e+06	NA	NA	NA	1.29905e+06
O75385	ULK1	Serine/threonine-protein kinase ULK1	1	0.957962	758	S	NA	1.93492e+06	NA	NA	NA	NA	NA	NA	NA	1.49546e+06	NA	1.93492e+06	NA	NA	NA	NA	NA	NA	NA	NA	NA	NA	NA	NA	NA	NA	NA	NA	NA	NA	1.42114e+06	NA	945469	NA	NA	NA	NA	NA	NA	NA	NA	NA	NA
O75385	ULK1	Serine/threonine-protein kinase ULK1	1	0.999994	450	S	3.63946e+06	3.47487e+06	3.18267e+06	2.85458e+06	2.39111e+06	3.21436e+06	2.9917e+06	2.3949e+06	3.14002e+06	2.71168e+06	3.63946e+06	3.47487e+06	3.18267e+06	2.85458e+06	2.39111e+06	2.57449e+06	1.46306e+06	2.69889e+06	2.21175e+06	NA	1.57025e+06	1.95578e+06	2.73648e+06	2.4179e+06	2.11421e+06	2.84112e+06	2.95347e+06	2.36332e+06	2.81305e+06	3.68871e+06	2.69774e+06	2.34766e+06	2.66297e+06	3.78951e+06	3.40739e+06	3.19105e+06	2.91697e+06	3.67606e+06	2.71452e+06	3.61866e+06	2.57532e+06	3.8306e+06	2.91889e+06
O75385	ULK1	Serine/threonine-protein kinase ULK1	1	0.888806	623	S	NA	1.92739e+06	NA	1.32709e+06	NA	NA	NA	NA	1.33065e+06	NA	NA	1.92739e+06	NA	1.32709e+06	NA	NA	NA	NA	1.19042e+06	1.35661e+06	NA	NA	NA	NA	NA	NA	NA	1.19192e+06	NA	NA	NA	NA	NA	1.64683e+06	1.38882e+06	1.67765e+06	NA	NA	1.4849e+06	1.49393e+06	1.51609e+06	1.58133e+06	1.48597e+06
O75396	SEC22B	Vesicle-trafficking protein SEC22b	1	0.999999	137	S	NA	NA	NA	NA	NA	NA	NA	NA	NA	NA	NA	NA	NA	NA	NA	NA	NA	1.19733e+06	NA	NA	NA	NA	623588	NA	NA	NA	NA	NA	NA	NA	NA	NA	NA	1.06188e+06	NA	NA	NA	NA	NA	NA	NA	NA	NA
O75420	GIGYF1	PERQ amino acid-rich with GYF domain-containing protein 1	1	0.784717	756	S	NA	676146	NA	NA	NA	NA	NA	NA	NA	NA	NA	676146	NA	NA	NA	NA	NA	NA	NA	NA	NA	NA	NA	NA	NA	NA	NA	NA	NA	NA	NA	NA	NA	NA	NA	NA	NA	NA	811788	NA	NA	NA	NA
O75420	GIGYF1	PERQ amino acid-rich with GYF domain-containing protein 1	1	0.999369	638	S	NA	NA	NA	NA	NA	NA	NA	NA	NA	NA	NA	NA	NA	NA	NA	NA	NA	NA	NA	NA	NA	NA	NA	NA	NA	NA	603936	NA	NA	NA	NA	575180	NA	NA	NA	NA	NA	NA	NA	NA	NA	NA	NA
O75427	LRCH4	Leucine-rich repeat and calponin homology domain-containing protein 4	1	0.974711	25	S	NA	1.98971e+06	NA	NA	NA	NA	NA	NA	2.02759e+06	2.24655e+06	NA	1.98971e+06	NA	NA	NA	NA	NA	NA	1.10935e+06	NA	NA	NA	1.15131e+06	NA	1.43218e+06	NA	1.50898e+06	NA	NA	NA	1.91172e+06	NA	1.47123e+06	NA	NA	NA	NA	NA	NA	NA	NA	NA	NA
O75446	SAP30	Histone deacetylase complex subunit SAP30	1	0.999234	131	S	NA	NA	NA	NA	NA	NA	NA	NA	NA	NA	NA	NA	NA	NA	NA	NA	NA	NA	NA	NA	NA	NA	NA	NA	NA	NA	1.95499e+06	NA	NA	NA	NA	NA	NA	NA	NA	NA	NA	NA	NA	NA	NA	NA	NA
O75448	MED24	Mediator of RNA polymerase II transcription subunit 24	1	0.981689	862	S	NA	NA	NA	NA	NA	NA	NA	NA	NA	NA	NA	NA	NA	NA	NA	NA	NA	1.76422e+06	NA	NA	NA	NA	NA	NA	NA	NA	NA	NA	NA	NA	NA	NA	NA	NA	NA	NA	NA	866501	NA	NA	NA	NA	NA
O75448	MED24	Mediator of RNA polymerase II transcription subunit 24	1	0.546765	863	S	NA	NA	NA	NA	NA	NA	NA	NA	NA	NA	NA	NA	NA	NA	NA	NA	NA	NA	NA	NA	NA	NA	NA	NA	NA	NA	1.44309e+06	NA	NA	NA	NA	NA	NA	NA	NA	NA	NA	NA	NA	NA	NA	NA	NA
O75448	MED24	Mediator of RNA polymerase II transcription subunit 24	1	0.657915	872	S	NA	NA	NA	2.06659e+06	NA	NA	NA	NA	NA	NA	NA	NA	NA	2.06659e+06	NA	NA	NA	NA	NA	NA	NA	NA	NA	1.99864e+06	NA	NA	NA	NA	NA	NA	NA	NA	NA	2.61489e+06	NA	NA	NA	NA	NA	NA	NA	NA	NA
O75448	MED24	Mediator of RNA polymerase II transcription subunit 24	1	0.966946	873	S	2.63047e+06	4.73e+06	NA	NA	2.30767e+06	2.92912e+06	NA	2.52237e+06	NA	3.03814e+06	2.63047e+06	4.73e+06	NA	NA	2.30767e+06	NA	NA	2.26401e+06	2.00038e+06	1.34924e+06	NA	4.26577e+06	2.77905e+06	NA	NA	4.71263e+06	2.9591e+06	2.12287e+06	NA	2.49516e+06	2.89391e+06	NA	3.61398e+06	NA	2.98716e+06	2.37892e+06	1.87384e+06	3.71773e+06	2.6417e+06	2.36991e+06	2.53701e+06	1.59848e+06	3.37242e+06
O75475	PSIP1	PC4 and SFRS1-interacting protein	1	0.770538	106	S	NA	NA	NA	NA	NA	NA	NA	NA	NA	NA	NA	NA	NA	NA	NA	NA	NA	NA	NA	NA	NA	NA	NA	NA	NA	NA	NA	NA	NA	NA	NA	782778	NA	NA	NA	NA	NA	NA	NA	NA	NA	NA	NA
O75494	SRSF10	Serine/arginine-rich splicing factor 10	1	0.999964	133	S	NA	NA	NA	NA	NA	NA	NA	NA	NA	NA	NA	NA	NA	NA	NA	NA	NA	NA	NA	NA	NA	NA	NA	NA	NA	NA	NA	NA	NA	NA	NA	NA	NA	NA	NA	NA	NA	NA	NA	NA	NA	NA	NA
O75530	EED	Polycomb protein EED	1	0.782993	34	S	NA	NA	NA	NA	NA	NA	NA	NA	NA	NA	NA	NA	NA	NA	NA	NA	NA	NA	NA	NA	NA	NA	NA	NA	NA	NA	NA	NA	NA	NA	NA	NA	NA	NA	NA	NA	NA	NA	1.42136e+06	NA	NA	NA	1.27981e+06
O75592	MYCBP2	E3 ubiquitin-protein ligase MYCBP2	1	0.998014	2789	S	NA	NA	NA	NA	NA	NA	NA	1.43611e+06	NA	1.2844e+06	NA	NA	NA	NA	NA	NA	NA	1.44033e+06	NA	NA	NA	3.11687e+06	NA	NA	NA	NA	1.51083e+06	NA	NA	NA	NA	1.15743e+06	NA	NA	NA	1.03188e+06	1.14066e+06	NA	1.50845e+06	NA	NA	NA	NA
O75592	MYCBP2	E3 ubiquitin-protein ligase MYCBP2	1	0.999921	3505	S	NA	NA	NA	NA	NA	NA	401266	660614	NA	607827	NA	NA	NA	NA	NA	NA	NA	1.17437e+06	1.39268e+06	NA	NA	384476	871053	NA	721875	521029	1.22584e+06	803280	NA	NA	NA	NA	827217	NA	NA	NA	NA	NA	1.221e+06	1.13287e+06	NA	NA	869355
O75643	SNRNP200	U5 small nuclear ribonucleoprotein 200 kDa helicase	1	1	225	S	2.32946e+06	1.94993e+06	2.54836e+06	2.40322e+06	2.46512e+06	2.05553e+06	3.15564e+06	1.44782e+06	3.81677e+06	3.03629e+06	2.32946e+06	1.94993e+06	2.54836e+06	2.40322e+06	2.46512e+06	2.14824e+06	4.40757e+06	1.64792e+06	3.2081e+06	4.30257e+06	1.93251e+06	4.96593e+06	2.11511e+06	3.19458e+06	3.28746e+06	2.68766e+06	3.28582e+06	3.57817e+06	3.3572e+06	906101	2.11472e+06	3.43257e+06	4.06298e+06	2.00403e+06	2.26799e+06	3.48507e+06	2.01031e+06	1.52159e+06	1.78543e+06	1.97373e+06	2.68289e+06	721242	1.58712e+06
O75643	SNRNP200	U5 small nuclear ribonucleoprotein 200 kDa helicase	1	0.912097	2133	S	NA	939607	NA	NA	NA	NA	NA	1.12193e+06	NA	923119	NA	939607	NA	NA	NA	NA	NA	1.04717e+06	NA	NA	NA	NA	1.20087e+06	NA	NA	NA	NA	NA	NA	1.50641e+06	1.21071e+06	NA	924831	NA	NA	NA	NA	1.33525e+06	1.17844e+06	NA	NA	NA	1.04162e+06
O75665	OFD1	Oral-facial-digital syndrome 1 protein	1	0.656734	788	S	NA	NA	NA	NA	NA	NA	NA	NA	NA	NA	NA	NA	NA	NA	NA	NA	NA	NA	NA	NA	NA	NA	489132	NA	NA	NA	NA	NA	NA	NA	NA	NA	NA	NA	NA	NA	NA	NA	NA	NA	NA	NA	NA
O75674	TOM1L1	TOM1-like protein 1	1	0.996222	323	S	NA	NA	NA	NA	6.64687e+06	NA	NA	4.90248e+06	NA	3.7042e+06	NA	NA	NA	NA	6.64687e+06	NA	NA	2.71344e+06	3.22624e+06	2.65935e+06	NA	5.29352e+06	3.9327e+06	5.01533e+06	4.27745e+06	4.0209e+06	3.97492e+06	3.09258e+06	NA	NA	5.86454e+06	4.69229e+06	6.10707e+06	NA	NA	3.59834e+06	3.43327e+06	5.32396e+06	3.11141e+06	4.98353e+06	4.51626e+06	5.74591e+06	3.4693e+06
O75694	NUP155	Nuclear pore complex protein Nup155	1	0.883889	992	S	NA	NA	NA	NA	NA	NA	NA	NA	NA	NA	NA	NA	NA	NA	NA	NA	NA	NA	NA	NA	NA	NA	NA	NA	NA	NA	3.32198e+06	NA	NA	NA	NA	1.93391e+06	NA	2.50659e+06	NA	NA	NA	NA	NA	NA	NA	NA	NA
O75717	WDHD1	WD repeat and HMG-box DNA-binding protein 1	1	1	868	S	NA	6.9013e+06	NA	NA	NA	NA	NA	6.1305e+06	6.53837e+06	NA	NA	6.9013e+06	NA	NA	NA	NA	NA	NA	3.30123e+06	9.11135e+06	NA	NA	NA	5.38361e+06	NA	NA	7.08224e+06	NA	NA	NA	NA	NA	5.5346e+06	NA	NA	3.88088e+06	NA	NA	6.42549e+06	2.97626e+06	NA	NA	NA
O75717	WDHD1	WD repeat and HMG-box DNA-binding protein 1	1	0.999983	383	S	NA	896559	NA	NA	1.76498e+06	NA	NA	996551	1.07857e+06	967977	NA	896559	NA	NA	1.76498e+06	NA	NA	842915	867820	563922	NA	1.14006e+06	909242	779030	728572	NA	702826	958570	NA	2.16133e+06	1.20748e+06	NA	674719	NA	NA	1.01364e+06	783583	2.96022e+06	951315	974156	NA	NA	821983
O75717	WDHD1	WD repeat and HMG-box DNA-binding protein 1	1	0.999696	333	S	NA	NA	NA	NA	NA	NA	NA	1.43387e+06	NA	863241	NA	NA	NA	NA	NA	NA	NA	1.08967e+06	NA	NA	NA	NA	NA	2.10361e+06	NA	NA	NA	NA	NA	NA	4.93709e+06	NA	1.52644e+06	NA	NA	NA	NA	5.87259e+06	2.14721e+06	2.6461e+06	NA	NA	1.7853e+06
O75821	EIF3G	Eukaryotic translation initiation factor 3 subunit G	1	0.998075	42	S	NA	5.0598e+07	NA	1.83807e+07	2.71251e+07	NA	NA	5.08895e+07	5.81741e+07	4.32931e+07	NA	5.0598e+07	NA	1.83807e+07	2.71251e+07	NA	NA	2.72302e+07	2.76296e+07	3.06144e+07	NA	1.67048e+08	2.13772e+07	4.20222e+07	4.16609e+07	4.33324e+07	3.39268e+07	3.56476e+07	1.53998e+07	6.32581e+07	4.79459e+07	NA	2.61056e+07	3.73475e+07	3.19407e+07	NA	NA	4.55723e+07	4.05014e+07	3.90051e+07	2.66281e+07	NA	4.2207e+07
O75822	EIF3J	Eukaryotic translation initiation factor 3 subunit J	1	1	11	S	2.19373e+07	6.70776e+07	NA	4.6233e+07	2.6644e+07	7.80271e+06	1.92964e+07	9.21424e+07	9.17597e+07	7.42955e+07	2.19373e+07	6.70776e+07	NA	4.6233e+07	2.6644e+07	NA	NA	3.46819e+07	5.39817e+07	6.34165e+07	2.41668e+07	1.24695e+08	NA	6.75596e+07	7.35337e+07	8.14081e+07	7.30407e+07	8.89388e+07	6.61754e+07	1.45882e+08	5.05142e+07	4.24512e+07	6.32603e+07	6.31802e+07	4.97619e+07	6.12735e+07	6.75399e+07	4.0168e+06	6.60914e+07	6.55632e+07	4.91238e+07	1.97183e+07	6.55629e+07
O75822	EIF3J	Eukaryotic translation initiation factor 3 subunit J	1	1	13	S	NA	7.82703e+06	NA	NA	NA	4.54444e+06	NA	NA	1.12261e+07	NA	NA	7.82703e+06	NA	NA	NA	NA	NA	NA	NA	NA	1.16551e+07	NA	5.73775e+07	NA	NA	9.41602e+06	NA	NA	NA	1.39983e+07	NA	NA	7.92949e+06	NA	NA	NA	NA	NA	NA	NA	NA	NA	951954
O75914	PAK3	Serine/threonine-protein kinase PAC 3	1	1	2	S	NA	NA	NA	NA	NA	NA	NA	NA	NA	NA	NA	NA	NA	NA	NA	NA	NA	NA	NA	NA	NA	NA	NA	NA	NA	NA	585800	NA	NA	NA	NA	NA	771584	NA	NA	NA	NA	NA	NA	NA	NA	NA	NA
O75925	PIAS1	E3 SUMO-protein ligase PIAS1	1	0.990406	503	S	1.62009e+06	2.4908e+06	NA	NA	2.36917e+06	NA	NA	NA	2.27394e+06	2.65538e+06	1.62009e+06	2.4908e+06	NA	NA	2.36917e+06	NA	NA	NA	2.36936e+06	NA	NA	NA	NA	NA	2.16243e+06	NA	2.35503e+06	NA	NA	NA	2.98949e+06	NA	2.41863e+06	NA	NA	1.79552e+06	2.39455e+06	NA	1.95623e+06	NA	2.55434e+06	NA	NA
O75925	PIAS1	E3 SUMO-protein ligase PIAS1	1	0.988706	483	S	NA	NA	NA	NA	NA	NA	NA	NA	NA	1.05473e+06	NA	NA	NA	NA	NA	NA	NA	NA	NA	NA	NA	NA	NA	NA	NA	NA	NA	NA	NA	NA	NA	NA	NA	NA	NA	NA	NA	NA	NA	NA	NA	987397	NA
O75925	PIAS1	E3 SUMO-protein ligase PIAS1	1	0.960589	485	S	NA	1.08416e+06	NA	NA	NA	NA	NA	821836	NA	NA	NA	1.08416e+06	NA	NA	NA	NA	NA	679465	NA	NA	NA	NA	1.1238e+06	1.31397e+06	1.01734e+06	NA	NA	NA	NA	NA	1.04875e+06	715215	1.42337e+06	NA	NA	NA	1.04318e+06	NA	768029	1.04566e+06	NA	NA	1.08438e+06
O75925	PIAS1	E3 SUMO-protein ligase PIAS1	1	0.960521	488	S	1.48593e+06	1.40909e+06	NA	NA	NA	NA	NA	NA	NA	1.11533e+06	1.48593e+06	1.40909e+06	NA	NA	NA	NA	NA	991498	NA	NA	NA	NA	1.51995e+06	1.19872e+06	NA	NA	1.46451e+06	NA	NA	NA	1.33438e+06	1.14131e+06	1.99473e+06	NA	NA	NA	NA	NA	774728	1.12044e+06	NA	NA	1.34783e+06
O75940	SMNDC1	Survival of motor neuron-related-splicing factor 30	1	0.994564	201	S	NA	684814	NA	NA	NA	NA	NA	896927	NA	720626	NA	684814	NA	NA	NA	NA	NA	771356	775354	NA	NA	194452	513709	549946	451320	NA	NA	NA	NA	NA	646395	NA	NA	NA	NA	585237	NA	NA	717108	597728	NA	NA	805620
O75970	MPDZ	Multiple PDZ domain protein	1	0.976539	230	S	NA	NA	NA	NA	NA	NA	NA	NA	NA	NA	NA	NA	NA	NA	NA	NA	NA	617722	NA	NA	NA	NA	461721	NA	NA	NA	NA	NA	NA	NA	NA	NA	NA	NA	NA	NA	NA	474430	606019	750753	NA	NA	NA
O75970	MPDZ	Multiple PDZ domain protein	1	0.54467	1593	S	NA	NA	NA	NA	1.75784e+06	NA	NA	NA	NA	NA	NA	NA	NA	NA	1.75784e+06	NA	NA	NA	NA	NA	NA	NA	NA	NA	NA	NA	1.5586e+06	NA	NA	NA	NA	NA	NA	NA	NA	NA	NA	NA	NA	NA	NA	NA	NA
O75970	MPDZ	Multiple PDZ domain protein	1	0.914969	1595	S	NA	1.52061e+06	NA	NA	NA	NA	NA	NA	NA	NA	NA	1.52061e+06	NA	NA	NA	NA	NA	NA	NA	NA	NA	NA	NA	NA	NA	NA	NA	NA	NA	NA	NA	NA	NA	NA	NA	NA	NA	NA	NA	NA	NA	NA	2.54174e+06
O76021	RSL1D1	Ribosomal L1 domain-containing protein 1	1	1	361	S	3.55e+07	8.56727e+07	6.31534e+07	6.58232e+07	4.47885e+07	3.31854e+07	5.26902e+07	5.63702e+07	6.91855e+07	5.32988e+07	3.55e+07	8.56727e+07	6.31534e+07	6.58232e+07	4.47885e+07	6.76162e+07	4.79749e+07	5.29599e+07	6.19084e+07	6.4722e+07	1.03636e+08	1.90313e+08	4.54529e+07	6.24649e+07	6.26443e+07	8.41225e+07	1.53048e+07	6.67213e+07	7.19509e+07	1.22562e+08	3.92615e+07	6.37977e+07	5.34682e+07	6.75464e+07	6.31428e+07	7.52994e+07	6.09237e+07	6.84429e+07	5.41271e+07	5.68597e+07	6.85164e+07	5.80276e+07	7.2755e+07
O76041	NEBL	Nebulette	1	1	684	S	NA	NA	NA	1.09104e+06	NA	NA	NA	NA	NA	NA	NA	NA	NA	1.09104e+06	NA	NA	NA	818117	NA	NA	NA	NA	NA	NA	NA	NA	NA	NA	NA	NA	NA	NA	NA	NA	NA	NA	NA	NA	NA	NA	NA	NA	NA
O76094	SRP72	Signal recognition particle subunit SRP72	1	0.620483	620	S	NA	NA	NA	NA	NA	NA	NA	1.81118e+06	NA	NA	NA	NA	NA	NA	NA	NA	NA	NA	NA	NA	NA	NA	NA	NA	NA	NA	NA	NA	NA	NA	NA	NA	NA	NA	NA	NA	NA	NA	2.86913e+06	NA	NA	NA	NA
O94762	RECQL5	ATP-dependent DNA helicase Q5	1	0.999931	815	S	NA	2.09657e+06	NA	NA	NA	NA	NA	NA	2.13787e+06	NA	NA	2.09657e+06	NA	NA	NA	NA	NA	926698	NA	NA	NA	3.75894e+06	NA	NA	NA	1.677e+06	NA	NA	NA	NA	NA	NA	NA	NA	NA	NA	1.7013e+06	NA	1.65297e+06	NA	NA	NA	NA
O94763	URI1	Unconventional prefoldin RPB5 interactor 1	1	0.85904	372	S	NA	NA	NA	NA	NA	NA	NA	NA	NA	NA	NA	NA	NA	NA	NA	NA	NA	NA	NA	NA	NA	NA	NA	NA	NA	NA	NA	NA	NA	NA	NA	NA	NA	NA	NA	NA	NA	NA	NA	NA	NA	NA	834673
O94776	MTA2	Metastasis-associated protein MTA2	1	0.977853	435	S	NA	2.16377e+06	NA	NA	NA	NA	NA	2.91779e+06	2.12104e+06	NA	NA	2.16377e+06	NA	NA	NA	NA	NA	NA	NA	NA	NA	NA	NA	NA	NA	NA	NA	NA	NA	1.57549e+06	NA	NA	NA	NA	NA	NA	NA	NA	NA	NA	NA	NA	NA
O94782	USP1	Ubiquitin carboxyl-terminal hydrolase 1	1	0.648361	66	S	NA	8.24152e+06	NA	NA	NA	NA	NA	NA	6.84145e+06	NA	NA	8.24152e+06	NA	NA	NA	NA	NA	NA	9.20567e+06	5.30498e+06	NA	2.56384e+06	6.66766e+06	6.03075e+06	6.36452e+06	3.5264e+06	NA	5.93733e+06	NA	3.31621e+06	6.95481e+06	NA	6.29685e+06	NA	7.82273e+06	6.35852e+06	NA	6.94842e+06	6.12208e+06	6.65567e+06	6.56367e+06	1.08239e+07	NA
O94782	USP1	Ubiquitin carboxyl-terminal hydrolase 1	1	0.944218	67	S	NA	NA	NA	NA	NA	NA	NA	8.42868e+06	6.78757e+06	8.28878e+06	NA	NA	NA	NA	NA	NA	NA	5.90984e+06	9.12267e+06	5.27873e+06	NA	NA	6.58592e+06	NA	NA	3.5171e+06	8.34319e+06	5.89666e+06	7.09683e+06	3.33645e+06	NA	NA	6.23656e+06	NA	7.75567e+06	6.31592e+06	7.30367e+06	6.91135e+06	NA	NA	6.5078e+06	1.08435e+07	8.07841e+06
O94782	USP1	Ubiquitin carboxyl-terminal hydrolase 1	1	0.996394	313	S	NA	NA	NA	NA	NA	NA	NA	NA	NA	NA	NA	NA	NA	NA	NA	NA	NA	NA	NA	NA	NA	NA	NA	NA	NA	NA	NA	NA	NA	NA	NA	NA	NA	NA	NA	NA	NA	NA	620704	494592	NA	NA	577910
O94782	USP1	Ubiquitin carboxyl-terminal hydrolase 1	1	0.834903	7	S	NA	NA	NA	NA	NA	NA	NA	2.62338e+06	NA	NA	NA	NA	NA	NA	NA	NA	NA	NA	NA	NA	NA	NA	NA	NA	NA	NA	NA	NA	NA	NA	NA	NA	NA	NA	NA	NA	NA	NA	NA	NA	NA	NA	NA
O94782	USP1	Ubiquitin carboxyl-terminal hydrolase 1	1	0.983573	475	S	NA	3.64026e+06	NA	NA	NA	NA	NA	5.31469e+06	NA	5.24566e+06	NA	3.64026e+06	NA	NA	NA	NA	NA	3.71352e+06	NA	NA	NA	2.64289e+06	3.55326e+06	NA	4.98223e+06	1.67168e+06	4.10901e+06	NA	NA	NA	3.70737e+06	NA	4.217e+06	NA	3.92057e+06	NA	NA	NA	NA	3.59904e+06	NA	NA	4.74545e+06
O94804	STK10	Serine/threonine-protein kinase 10	1	1	438	S	NA	3.09648e+06	NA	3.14762e+06	2.35824e+06	NA	NA	2.61424e+06	893920	2.53621e+06	NA	3.09648e+06	NA	3.14762e+06	2.35824e+06	NA	NA	2.91552e+06	2.04769e+06	1.67751e+06	NA	NA	2.88638e+06	1.92291e+06	1.60078e+06	1.07531e+06	1.6618e+06	1.79207e+06	2.0208e+06	3.3774e+06	2.18849e+06	2.62968e+06	1.77088e+06	2.32665e+06	2.03096e+06	2.68381e+06	1.70921e+06	3.88603e+06	2.83233e+06	3.7804e+06	1.76505e+06	1.82833e+06	3.04751e+06
O94806	PRKD3	Serine/threonine-protein kinase D3	1	0.999994	364	S	NA	NA	NA	NA	NA	NA	NA	NA	NA	673254	NA	NA	NA	NA	NA	NA	NA	NA	NA	NA	NA	NA	NA	607857	442219	NA	NA	NA	NA	NA	NA	NA	NA	NA	NA	714966	NA	NA	539873	NA	671973	NA	607711
O94806	PRKD3	Serine/threonine-protein kinase D3	1	0.992933	41	S	2.66323e+06	3.4816e+06	NA	NA	2.48785e+06	NA	NA	1.97691e+06	2.84369e+06	3.01032e+06	2.66323e+06	3.4816e+06	NA	NA	2.48785e+06	NA	NA	NA	1.44306e+06	NA	NA	NA	2.83691e+06	2.46364e+06	2.68833e+06	NA	972440	915389	NA	771863	NA	NA	2.77191e+06	NA	NA	1.16791e+06	NA	1.35726e+06	1.82501e+06	1.78556e+06	2.01132e+06	2.43732e+06	1.89609e+06
O94806	PRKD3	Serine/threonine-protein kinase D3	1	0.988368	44	S	NA	NA	NA	NA	NA	NA	NA	NA	NA	NA	NA	NA	NA	NA	NA	NA	NA	NA	NA	NA	NA	NA	NA	NA	NA	NA	NA	NA	NA	NA	2.08809e+06	NA	NA	NA	NA	NA	NA	NA	NA	NA	NA	NA	NA
O94806	PRKD3;PRKD1	Serine/threonine-protein kinase D3;Serine/threonine-protein kinase D1	1	0.999994	735	S	NA	1.16643e+06	NA	NA	NA	NA	NA	594871	NA	1.3455e+06	NA	1.16643e+06	NA	NA	NA	NA	NA	983302	1.05954e+06	956290	NA	1.27385e+06	952271	1.2567e+06	NA	452934	801242	648454	NA	NA	813928	1.17359e+06	935623	NA	617865	NA	NA	819770	858906	906040	1.23469e+06	NA	829655
O94806	PRKD3;PRKD1	Serine/threonine-protein kinase D3;Serine/threonine-protein kinase D1	1	0.935683	391	S	NA	NA	NA	NA	NA	NA	NA	NA	NA	NA	NA	NA	NA	NA	NA	NA	NA	NA	NA	NA	NA	NA	NA	NA	NA	NA	NA	1.23032e+06	NA	NA	NA	NA	NA	NA	NA	NA	NA	NA	NA	NA	812272	NA	NA
O94819	KBTBD11	Kelch repeat and BTB domain-containing protein 11	1	1	107	S	NA	NA	NA	NA	NA	NA	NA	371293	NA	NA	NA	NA	NA	NA	NA	NA	NA	NA	449306	NA	NA	1.35432e+06	NA	641517	574045	NA	508347	NA	NA	NA	521053	NA	NA	NA	NA	416870	NA	372460	541978	399579	NA	NA	437914
O94826	TOMM70A	Mitochondrial import receptor subunit TOM70	1	0.999994	91	S	NA	1.92414e+06	NA	NA	NA	NA	NA	NA	1.69387e+06	3.17689e+06	NA	1.92414e+06	NA	NA	NA	NA	NA	2.25355e+06	2.63359e+06	3.68103e+06	NA	2.43063e+06	2.27572e+06	2.58376e+06	2.68767e+06	NA	3.3929e+06	2.37628e+06	NA	NA	5.8828e+06	NA	NA	NA	NA	2.1723e+06	2.10882e+06	5.21135e+06	2.08076e+06	NA	NA	NA	2.2037e+06
O94850	DDN	Dendrin	1	0.985728	567	S	NA	1.40032e+06	NA	NA	NA	NA	NA	NA	NA	NA	NA	1.40032e+06	NA	NA	NA	NA	NA	NA	NA	NA	NA	NA	NA	NA	NA	NA	NA	NA	NA	NA	2.19485e+06	NA	NA	NA	NA	NA	NA	NA	NA	NA	NA	NA	NA
O94876	TMCC1	Transmembrane and coiled-coil domains protein 1	1	0.999927	382	S	NA	2.56491e+06	NA	NA	1.40174e+06	NA	NA	NA	NA	1.64531e+06	NA	2.56491e+06	NA	NA	1.40174e+06	NA	NA	NA	NA	NA	NA	NA	NA	NA	NA	NA	NA	1.22695e+06	NA	NA	NA	NA	1.90509e+06	NA	NA	NA	1.3182e+06	NA	1.41277e+06	1.33419e+06	NA	NA	NA
O94876	TMCC1	Transmembrane and coiled-coil domains protein 1	1	0.832467	392	S	NA	NA	NA	NA	NA	NA	NA	NA	NA	NA	NA	NA	NA	NA	NA	NA	NA	NA	NA	NA	NA	NA	NA	NA	NA	NA	NA	NA	NA	1.46048e+06	NA	NA	NA	957414	NA	NA	NA	NA	NA	NA	NA	NA	NA
O94880	PHF14	PHD finger protein 14	1	0.99703	290	S	NA	3.20946e+06	NA	NA	NA	NA	NA	1.25466e+06	NA	1.66294e+06	NA	3.20946e+06	NA	NA	NA	NA	NA	1.92517e+06	1.68402e+06	1.21115e+06	NA	NA	NA	NA	NA	3.67413e+06	NA	NA	NA	3.0222e+06	NA	1.25746e+06	NA	NA	NA	1.43501e+06	NA	NA	1.50454e+06	1.79099e+06	NA	NA	NA
O94885	SASH1	SAM and SH3 domain-containing protein 1	1	1	923	S	NA	848700	NA	NA	NA	NA	420250	1.10369e+06	680902	974782	NA	848700	NA	NA	NA	NA	NA	NA	790734	590897	NA	333562	878668	763978	878680	NA	757921	647916	NA	NA	699511	NA	688429	NA	555278	NA	617189	597606	501645	616145	723512	830050	894491
O94885	SASH1	SAM and SH3 domain-containing protein 1	1	0.597706	718	S	NA	NA	NA	NA	NA	1.09565e+06	NA	NA	NA	NA	NA	NA	NA	NA	NA	NA	NA	NA	NA	NA	NA	NA	NA	NA	NA	NA	NA	NA	NA	NA	NA	NA	NA	NA	NA	1.12471e+06	NA	NA	682876	NA	NA	NA	NA
O94885	SASH1	SAM and SH3 domain-containing protein 1	1	0.995447	721	S	NA	1.25462e+06	NA	NA	NA	NA	810093	NA	1.57212e+06	1.45704e+06	NA	1.25462e+06	NA	NA	NA	NA	NA	769641	1.26273e+06	NA	NA	888764	1.21268e+06	979561	1.26059e+06	485963	1.09426e+06	NA	1.05237e+06	NA	1.20607e+06	NA	1.47785e+06	624393	NA	NA	1.13851e+06	NA	NA	NA	1.53412e+06	NA	1.37447e+06
O94885	SASH1	SAM and SH3 domain-containing protein 1	1	0.50537	837	S	NA	NA	NA	NA	NA	NA	NA	NA	NA	NA	NA	NA	NA	NA	NA	NA	NA	NA	NA	NA	NA	1.48246e+06	NA	NA	NA	NA	NA	NA	NA	NA	NA	NA	NA	NA	NA	NA	NA	NA	NA	NA	NA	NA	NA
O94885	SASH1	SAM and SH3 domain-containing protein 1	1	0.999896	813	S	NA	1.20705e+06	NA	NA	NA	NA	NA	NA	NA	1.44612e+06	NA	1.20705e+06	NA	NA	NA	NA	NA	NA	1.25684e+06	NA	NA	NA	NA	NA	1.0298e+06	NA	NA	NA	NA	NA	NA	NA	NA	NA	NA	NA	1.41705e+06	NA	NA	NA	NA	NA	1.4739e+06
O94885	SASH1	SAM and SH3 domain-containing protein 1	1	0.997067	407	S	NA	NA	NA	NA	NA	NA	NA	NA	NA	NA	NA	NA	NA	NA	NA	NA	NA	592252	NA	NA	NA	NA	NA	NA	NA	239866	1.0314e+06	NA	NA	NA	NA	NA	NA	NA	416911	NA	NA	485392	NA	NA	NA	NA	627816
O94888	UBXN7	UBX domain-containing protein 7	1	0.540809	278	S	NA	655497	NA	NA	NA	NA	NA	NA	NA	NA	NA	655497	NA	NA	NA	NA	NA	NA	NA	NA	NA	NA	NA	NA	NA	NA	NA	NA	NA	NA	NA	NA	NA	NA	NA	NA	NA	907462	865233	NA	NA	NA	NA
O94888	UBXN7	UBX domain-containing protein 7	1	0.991375	280	S	NA	NA	NA	NA	NA	NA	NA	NA	NA	NA	NA	NA	NA	NA	NA	NA	NA	NA	NA	NA	NA	1.0975e+06	NA	NA	NA	NA	557648	NA	NA	NA	799524	NA	NA	NA	NA	NA	NA	866072	NA	NA	NA	NA	NA
O94888	UBXN7	UBX domain-containing protein 7	1	0.611633	285	S	NA	NA	NA	NA	NA	NA	NA	NA	NA	NA	NA	NA	NA	NA	NA	NA	NA	NA	NA	NA	NA	NA	NA	NA	NA	NA	NA	NA	NA	NA	NA	NA	NA	3.7432e+06	NA	NA	NA	NA	NA	NA	NA	NA	NA
O94888	UBXN7	UBX domain-containing protein 7	1	1	288	S	4.12422e+06	7.04302e+06	NA	5.2892e+06	5.33598e+06	1.88847e+06	1.89077e+06	5.57081e+06	7.90087e+06	4.57865e+06	4.12422e+06	7.04302e+06	NA	5.2892e+06	5.33598e+06	NA	NA	7.74885e+06	4.40171e+06	4.39594e+06	NA	2.83404e+07	5.25072e+06	3.7418e+06	3.86972e+06	1.17156e+07	4.51455e+06	4.79711e+06	4.57689e+06	1.65781e+07	8.31253e+06	6.40318e+06	9.26657e+06	6.2094e+06	5.98874e+06	6.37494e+06	3.68742e+06	9.5471e+06	6.92964e+06	7.69096e+06	5.3098e+06	4.67127e+06	8.94134e+06
O94964	SOGA1	Protein SOGA1;N-terminal form;C-terminal 80 kDa form	1	0.996995	1017	S	NA	394839	NA	NA	NA	NA	NA	559312	NA	508204	NA	394839	NA	NA	NA	NA	NA	579683	501001	NA	NA	NA	508861	NA	426599	NA	383306	NA	NA	NA	NA	NA	NA	NA	NA	400909	NA	NA	410774	NA	NA	NA	439190
O94979	SEC31A	Protein transport protein Sec31A	1	1	799	S	NA	6.32341e+06	NA	NA	6.82541e+06	NA	NA	8.98524e+06	4.36915e+06	6.18169e+06	NA	6.32341e+06	NA	NA	6.82541e+06	NA	NA	6.54442e+06	5.76987e+06	8.74299e+06	NA	1.93307e+07	6.44345e+06	6.63791e+06	5.37961e+06	1.13478e+07	6.71152e+06	5.06404e+06	4.3357e+06	9.03277e+06	6.85874e+06	4.0394e+06	5.28815e+06	NA	NA	4.37534e+06	5.39927e+06	9.46203e+06	6.78967e+06	4.66623e+06	4.80784e+06	9.01859e+06	7.27583e+06
O94979	SEC31A	Protein transport protein Sec31A	1	0.782969	1163	S	NA	NA	NA	NA	NA	NA	NA	NA	NA	NA	NA	NA	NA	NA	NA	NA	NA	NA	NA	NA	NA	NA	NA	NA	2.07419e+06	NA	NA	NA	NA	NA	NA	NA	NA	NA	NA	NA	NA	NA	NA	NA	NA	NA	NA
O95104	SCAF4	Splicing factor, arginine/serine-rich 15	1	0.999993	154	S	NA	3.67953e+06	NA	5.87929e+06	NA	NA	NA	3.44519e+06	5.20506e+06	3.77033e+06	NA	3.67953e+06	NA	5.87929e+06	NA	NA	NA	2.85918e+06	4.42009e+06	4.3277e+06	NA	9.97733e+06	3.64325e+06	5.18703e+06	5.44277e+06	8.69168e+06	6.85833e+06	5.59954e+06	4.50645e+06	NA	5.24054e+06	6.2101e+06	2.93738e+06	4.59095e+06	4.89222e+06	7.55257e+06	3.38504e+06	NA	4.61687e+06	7.94344e+06	6.06104e+06	7.18254e+06	3.40942e+06
O95155	UBE4B	Ubiquitin conjugation factor E4 B	1	0.555769	103	S	NA	NA	NA	NA	NA	NA	NA	NA	NA	NA	NA	NA	NA	NA	NA	NA	NA	NA	NA	770231	NA	NA	NA	NA	NA	NA	NA	NA	NA	NA	NA	NA	NA	NA	NA	NA	NA	NA	NA	NA	NA	NA	NA
O95155	UBE4B	Ubiquitin conjugation factor E4 B	1	0.977534	105	S	NA	314796	NA	NA	NA	NA	NA	NA	NA	NA	NA	314796	NA	NA	NA	595146	NA	486879	840233	NA	NA	NA	NA	NA	NA	NA	NA	NA	617033	NA	NA	NA	NA	NA	NA	NA	NA	NA	NA	193630	NA	NA	NA
O95197	RTN3	Reticulon-3	1	0.999476	30	S	NA	1.45367e+07	NA	NA	1.26937e+07	NA	NA	6.80601e+06	1.38857e+07	7.83529e+06	NA	1.45367e+07	NA	NA	1.26937e+07	NA	NA	NA	8.44489e+06	1.08111e+07	NA	NA	7.12741e+06	9.74617e+06	9.45889e+06	2.59726e+07	1.3002e+07	9.26202e+06	6.7845e+06	NA	1.04803e+07	NA	1.24948e+07	NA	NA	8.08472e+06	7.77604e+06	NA	5.90325e+06	6.92403e+06	9.41185e+06	NA	7.54574e+06
O95208	EPN2	Epsin-2	1	0.533759	172	S	NA	NA	NA	NA	NA	NA	NA	NA	NA	NA	NA	NA	NA	NA	NA	NA	NA	NA	NA	NA	NA	NA	NA	NA	NA	NA	633792	NA	NA	NA	NA	NA	NA	NA	NA	NA	NA	NA	412554	NA	NA	NA	NA
O95208	EPN2	Epsin-2	1	0.882373	173	S	NA	NA	NA	NA	NA	NA	NA	NA	1.72308e+06	2.5017e+06	NA	NA	NA	NA	NA	NA	NA	NA	NA	NA	NA	NA	NA	NA	NA	NA	5.25963e+06	NA	NA	NA	NA	NA	1.60433e+06	NA	NA	NA	NA	NA	2.16063e+06	NA	NA	NA	2.04879e+06
O95218	ZRANB2	Zinc finger Ran-binding domain-containing protein 2	1	0.556362	143	S	NA	NA	NA	NA	NA	NA	NA	3.59372e+06	NA	NA	NA	NA	NA	NA	NA	NA	NA	NA	NA	NA	NA	NA	NA	NA	NA	NA	NA	NA	NA	NA	NA	NA	NA	NA	NA	NA	NA	NA	2.90412e+06	NA	NA	NA	NA
O95218	ZRANB2	Zinc finger Ran-binding domain-containing protein 2	1	1	153	S	7.69995e+06	5.64713e+06	9.27939e+06	8.95117e+06	8.33822e+06	9.19892e+06	1.92107e+07	1.13264e+07	9.90398e+06	1.24957e+07	7.69995e+06	5.64713e+06	9.27939e+06	8.95117e+06	8.33822e+06	9.0121e+06	1.68256e+07	7.98372e+06	7.69084e+06	2.01349e+07	2.65053e+06	3.46111e+06	7.9372e+06	1.19536e+07	8.64148e+06	1.29266e+07	9.38786e+06	8.92971e+06	7.18183e+06	3.9712e+06	1.20284e+07	1.03774e+07	1.19548e+07	8.32315e+06	1.07395e+07	9.07505e+06	8.51432e+06	5.88007e+06	7.43454e+06	5.75991e+06	9.73067e+06	3.76128e+06	8.41751e+06
O95218	ZRANB2	Zinc finger Ran-binding domain-containing protein 2	1	1	120	S	NA	NA	NA	NA	6.59964e+06	NA	NA	4.6848e+06	6.30275e+06	2.92021e+06	NA	NA	NA	NA	6.59964e+06	NA	NA	2.48126e+06	5.9531e+06	4.36479e+06	NA	2.27788e+06	2.49692e+06	4.85744e+06	5.39165e+06	1.3593e+06	7.66712e+06	5.9544e+06	6.73076e+06	NA	2.70101e+06	5.09911e+06	4.96834e+06	2.10713e+06	3.1142e+06	4.24621e+06	4.05796e+06	1.81605e+06	3.62361e+06	4.05863e+06	4.29836e+06	NA	2.83431e+06
O95218	ZRANB2	Zinc finger Ran-binding domain-containing protein 2	1	0.999978	188	S	NA	699129	NA	NA	NA	NA	NA	NA	NA	NA	NA	699129	NA	NA	NA	NA	NA	719451	826977	NA	NA	NA	725377	NA	795174	NA	822262	NA	NA	NA	NA	NA	692180	NA	NA	651100	NA	NA	NA	392395	834766	NA	NA
O95232	LUC7L3	Luc7-like protein 3	1	0.999995	431	S	NA	2.59965e+06	NA	NA	NA	NA	NA	4.27264e+06	2.44571e+06	4.10596e+06	NA	2.59965e+06	NA	NA	NA	NA	NA	5.35431e+06	1.01314e+06	5.86907e+06	NA	NA	6.03887e+06	4.20985e+06	3.01353e+06	3.75653e+06	5.6017e+06	2.72825e+06	2.92145e+06	NA	4.0457e+06	2.97798e+06	3.13731e+06	NA	4.0425e+06	3.17116e+06	3.29964e+06	NA	2.17727e+06	NA	2.25465e+06	NA	3.67966e+06
O95235	KIF20A	Kinesin-like protein KIF20A	1	0.877627	528	S	NA	NA	NA	NA	NA	NA	NA	NA	NA	NA	NA	NA	NA	NA	NA	NA	NA	NA	NA	NA	NA	NA	NA	NA	NA	NA	NA	NA	NA	NA	NA	NA	NA	NA	NA	NA	NA	NA	NA	NA	NA	NA	NA
O95235	KIF20A	Kinesin-like protein KIF20A	1	0.998367	532	S	NA	1.2707e+06	NA	NA	NA	792189	NA	982128	923220	NA	NA	1.2707e+06	NA	NA	NA	NA	593086	NA	1.02483e+06	NA	NA	1.44724e+06	NA	724103	805513	NA	NA	NA	NA	NA	NA	NA	NA	NA	NA	NA	NA	NA	1.01267e+06	NA	NA	NA	NA
O95239	KIF4A;KIF4B	Chromosome-associated kinesin KIF4A;Chromosome-associated kinesin KIF4B	1	0.643994	1222	S	NA	NA	NA	NA	NA	NA	NA	NA	NA	NA	NA	NA	NA	NA	NA	NA	NA	NA	NA	NA	NA	NA	NA	NA	NA	NA	NA	NA	NA	NA	NA	NA	NA	NA	NA	NA	NA	NA	NA	NA	NA	NA	NA
O95239	KIF4A;KIF4B	Chromosome-associated kinesin KIF4A;Chromosome-associated kinesin KIF4B	1	0.973697	1225	S	NA	NA	NA	NA	NA	NA	NA	NA	NA	782786	NA	NA	NA	NA	NA	NA	NA	NA	NA	NA	NA	NA	NA	NA	756962	NA	NA	NA	NA	NA	NA	NA	NA	NA	NA	NA	NA	NA	NA	NA	805399	NA	1.41008e+06
O95239	KIF4A;KIF4B	Chromosome-associated kinesin KIF4A;Chromosome-associated kinesin KIF4B	1	0.999662	394	S	NA	NA	NA	NA	NA	NA	NA	NA	NA	NA	NA	NA	NA	NA	NA	NA	NA	NA	NA	NA	NA	NA	NA	NA	NA	NA	NA	NA	NA	NA	NA	NA	NA	NA	NA	NA	NA	NA	NA	NA	NA	NA	540582
O95239	KIF4A	Chromosome-associated kinesin KIF4A	1	0.997941	801	S	NA	NA	NA	NA	NA	NA	NA	NA	NA	NA	NA	NA	NA	NA	NA	NA	NA	916217	NA	382678	NA	NA	NA	NA	NA	NA	562155	547933	NA	NA	NA	NA	NA	NA	NA	NA	NA	NA	884098	721257	NA	NA	611376
O95251	KAT7	Histone acetyltransferase KAT7	1	0.617173	50	S	NA	NA	NA	NA	NA	NA	NA	NA	NA	NA	NA	NA	NA	NA	NA	NA	NA	NA	NA	NA	NA	NA	NA	NA	NA	NA	NA	NA	8.60829e+06	NA	NA	NA	NA	NA	NA	NA	NA	NA	NA	NA	NA	NA	NA
O95251	KAT7	Histone acetyltransferase KAT7	1	0.577726	56	S	NA	NA	NA	NA	NA	NA	NA	NA	NA	NA	NA	NA	NA	NA	NA	NA	NA	1.26312e+07	NA	NA	NA	NA	NA	NA	NA	NA	NA	NA	NA	NA	NA	NA	NA	NA	NA	NA	NA	NA	NA	NA	NA	NA	1.26957e+07
O95251	KAT7	Histone acetyltransferase KAT7	1	0.97302	57	S	NA	1.91076e+07	NA	NA	NA	NA	NA	1.76377e+07	1.41672e+07	NA	NA	1.91076e+07	NA	NA	NA	NA	NA	1.3159e+07	NA	NA	NA	7.29677e+06	1.1984e+07	NA	1.15321e+07	NA	NA	NA	NA	NA	1.04404e+07	NA	1.31343e+07	4.94635e+06	1.36051e+07	1.06777e+07	8.89135e+06	1.12957e+07	1.23232e+07	1.24258e+07	NA	NA	NA
O95251	KAT7	Histone acetyltransferase KAT7	1	0.989923	102	S	NA	NA	NA	NA	715923	NA	NA	NA	NA	NA	NA	NA	NA	NA	715923	NA	NA	NA	NA	NA	NA	NA	NA	NA	NA	NA	NA	914945	NA	NA	NA	NA	NA	NA	NA	NA	NA	NA	1.49662e+06	NA	NA	NA	933605
O95295	SNAPIN	SNARE-associated protein Snapin	1	1	133	S	1.57231e+06	2.7242e+06	NA	2.45167e+06	2.18016e+06	2.08097e+06	1.33753e+06	2.87801e+06	2.4005e+06	2.82444e+06	1.57231e+06	2.7242e+06	NA	2.45167e+06	2.18016e+06	777376	NA	1.49169e+06	985156	1.34857e+06	NA	1.58744e+06	2.74478e+06	2.41788e+06	2.42936e+06	1.62683e+06	2.31975e+06	2.25048e+06	2.12562e+06	2.47495e+06	2.48334e+06	1.94893e+06	2.52205e+06	1.11318e+06	914330	2.27597e+06	2.15294e+06	4.37875e+06	2.96558e+06	3.01584e+06	2.43015e+06	2.23167e+06	1.18995e+06
O95297	MPZL1	Myelin protein zero-like protein 1	1	0.829957	210	S	NA	NA	NA	NA	NA	NA	NA	NA	NA	NA	NA	NA	NA	NA	NA	NA	NA	NA	NA	NA	NA	NA	NA	NA	NA	NA	1.02997e+06	NA	NA	NA	NA	NA	NA	NA	NA	NA	NA	NA	NA	NA	NA	NA	NA
O95297	MPZL1	Myelin protein zero-like protein 1	1	0.965612	221	S	NA	NA	NA	NA	NA	NA	NA	NA	NA	NA	NA	NA	NA	NA	NA	NA	NA	NA	NA	NA	NA	NA	NA	NA	NA	NA	NA	NA	NA	NA	NA	NA	NA	1.46776e+06	NA	NA	NA	NA	NA	NA	NA	NA	NA
O95365	ZBTB7A	Zinc finger and BTB domain-containing protein 7A	1	0.524373	525	S	NA	NA	NA	NA	NA	NA	NA	1.14997e+06	NA	NA	NA	NA	NA	NA	NA	NA	NA	NA	1.04105e+06	NA	NA	NA	NA	NA	938348	NA	NA	NA	NA	NA	NA	NA	NA	NA	NA	NA	NA	NA	876212	NA	NA	NA	921148
O95365	ZBTB7A	Zinc finger and BTB domain-containing protein 7A	1	0.499974	526	S	NA	NA	NA	NA	NA	NA	NA	NA	NA	NA	NA	NA	NA	NA	NA	NA	NA	NA	1.03832e+06	NA	NA	NA	NA	NA	934772	NA	NA	NA	NA	NA	NA	NA	NA	NA	NA	NA	NA	NA	874367	NA	NA	NA	919196
O95394	PGM3	Phosphoacetylglucosamine mutase	1	0.999964	64	S	3.75639e+06	3.00647e+06	NA	NA	8.26569e+06	3.17595e+06	4.70208e+06	4.44705e+06	3.29728e+06	5.44218e+06	3.75639e+06	3.00647e+06	NA	NA	8.26569e+06	NA	NA	3.27564e+06	4.40344e+06	2.75591e+06	NA	NA	5.52675e+06	4.26924e+06	4.67691e+06	2.01653e+06	6.0539e+06	4.02949e+06	3.65784e+06	NA	7.18144e+06	NA	3.20017e+06	NA	3.06273e+06	NA	2.64003e+06	8.46472e+06	3.54955e+06	3.91852e+06	3.47494e+06	NA	3.68645e+06
O95400	CD2BP2	CD2 antigen cytoplasmic tail-binding protein 2	1	0.5	194	S	NA	NA	NA	1.54735e+07	NA	NA	NA	NA	NA	NA	NA	NA	NA	1.54735e+07	NA	NA	NA	NA	NA	7.06413e+06	NA	NA	1.12322e+07	NA	NA	NA	NA	4.5744e+06	NA	NA	NA	NA	8.07051e+06	2.07523e+07	1.36058e+07	5.46025e+06	7.65713e+06	NA	NA	NA	4.13843e+06	NA	NA
O95400	CD2BP2	CD2 antigen cytoplasmic tail-binding protein 2	1	0.97861	195	S	NA	1.50076e+07	NA	1.53014e+07	NA	NA	2.1144e+07	1.44047e+07	1.10335e+07	8.00385e+06	NA	1.50076e+07	NA	1.53014e+07	NA	NA	NA	1.1267e+07	5.61506e+06	6.96338e+06	NA	5.15335e+07	1.09205e+07	6.08542e+06	5.09578e+06	3.44493e+07	NA	4.48468e+06	NA	1.6825e+07	2.23689e+07	NA	7.83042e+06	2.01341e+07	1.32087e+07	5.33321e+06	7.46707e+06	1.67924e+07	7.78489e+06	4.02664e+06	4.02206e+06	9.84756e+06	1.35225e+07
O95402	MED26	Mediator of RNA polymerase II transcription subunit 26	1	0.999988	7	S	1.19371e+06	1.08276e+06	NA	1.00626e+06	NA	1.47611e+06	944822	NA	1.07054e+06	1.07047e+06	1.19371e+06	1.08276e+06	NA	1.00626e+06	NA	662909	683639	814680	NA	699825	NA	408242	NA	856066	895747	410392	1.4862e+06	956751	NA	NA	929252	1.09361e+06	862435	NA	854018	745103	1.14343e+06	NA	706281	897460	1.03488e+06	NA	971680
O95425	SVIL	Supervillin	1	0.999726	245	S	NA	NA	NA	NA	NA	NA	NA	780542	NA	1.09027e+06	NA	NA	NA	NA	NA	NA	NA	NA	NA	NA	NA	NA	NA	NA	NA	NA	1.01483e+06	NA	NA	NA	NA	NA	899757	NA	NA	NA	683637	NA	NA	NA	NA	NA	1.18149e+06
O95453	PARN	Poly(A)-specific ribonuclease PARN	1	0.999999	619	S	3.54838e+06	3.12979e+06	NA	NA	NA	4.3542e+06	5.3057e+06	3.6635e+06	2.58589e+06	3.59018e+06	3.54838e+06	3.12979e+06	NA	NA	NA	6.12905e+06	NA	3.54498e+06	2.54545e+06	2.81264e+06	NA	4.54902e+06	3.27662e+06	2.48482e+06	2.50563e+06	5.43183e+06	NA	2.68472e+06	3.14705e+06	NA	3.02044e+06	4.18819e+06	2.75054e+06	NA	NA	2.73179e+06	2.11084e+06	2.75552e+06	2.41958e+06	2.20179e+06	2.89148e+06	3.16975e+06	3.12683e+06
O95453	PARN	Poly(A)-specific ribonuclease PARN	1	0.819166	163	S	NA	364277	NA	NA	NA	NA	NA	446438	534868	361860	NA	364277	NA	NA	NA	NA	NA	NA	427405	309333	NA	NA	NA	NA	NA	NA	323359	407114	NA	NA	NA	NA	NA	NA	NA	441574	NA	NA	NA	NA	NA	NA	470708
O95490	LPHN2	Latrophilin-2	1	1	1430	S	6.07765e+06	8.03033e+06	1.05159e+07	1.01575e+07	9.91525e+06	1.08617e+07	2.52581e+06	9.79558e+06	7.06727e+06	6.6411e+06	6.07765e+06	8.03033e+06	1.05159e+07	1.01575e+07	9.91525e+06	2.96733e+06	NA	7.45262e+06	7.87051e+06	4.9033e+06	4.44902e+06	5.0978e+06	7.09508e+06	6.84622e+06	6.57703e+06	5.75985e+06	9.69681e+06	8.0558e+06	8.95376e+06	6.84582e+06	8.06078e+06	9.69216e+06	6.8174e+06	9.5891e+06	8.20841e+06	7.34256e+06	6.45591e+06	9.35161e+06	6.96647e+06	6.53008e+06	7.48957e+06	6.44398e+06	9.35025e+06
O95544	NADK	NAD kinase	1	0.999006	48	S	653308	723037	NA	NA	624858	917734	647425	579455	433743	NA	653308	723037	NA	NA	624858	NA	NA	NA	NA	NA	NA	NA	796343	605472	NA	574980	NA	NA	423283	NA	549062	NA	NA	NA	NA	NA	NA	NA	NA	NA	NA	460512	513393
O95625	ZBTB11	Zinc finger and BTB domain-containing protein 11	1	1	1050	S	NA	NA	NA	NA	NA	NA	NA	348075	NA	406268	NA	NA	NA	NA	NA	NA	NA	369690	NA	NA	NA	NA	NA	NA	NA	NA	NA	310345	NA	NA	NA	NA	NA	NA	NA	NA	NA	NA	NA	NA	NA	NA	378547
O95628	CNOT4	CCR4-NOT transcription complex subunit 4	1	0.595769	432	S	NA	NA	NA	NA	NA	NA	NA	NA	NA	NA	NA	NA	NA	NA	NA	NA	NA	1.95807e+06	NA	NA	NA	NA	NA	NA	NA	NA	NA	NA	NA	NA	NA	NA	NA	NA	NA	NA	NA	NA	NA	NA	NA	NA	NA
O95639	CPSF4	Cleavage and polyadenylation specificity factor subunit 4	1	0.813035	202	S	2.98012e+06	NA	NA	NA	NA	NA	NA	NA	NA	NA	2.98012e+06	NA	NA	NA	NA	752170	NA	NA	NA	NA	NA	NA	3.91549e+06	NA	NA	NA	NA	NA	NA	NA	NA	NA	NA	NA	NA	NA	NA	NA	NA	NA	NA	NA	NA
O95639	CPSF4	Cleavage and polyadenylation specificity factor subunit 4	1	0.591788	211	S	NA	NA	NA	NA	NA	NA	NA	NA	NA	NA	NA	NA	NA	NA	NA	NA	NA	NA	NA	NA	NA	NA	1.43861e+06	NA	NA	NA	NA	NA	NA	NA	NA	NA	NA	NA	NA	NA	NA	NA	NA	NA	NA	NA	NA
O95639	CPSF4	Cleavage and polyadenylation specificity factor subunit 4	1	0.879447	212	S	NA	NA	NA	NA	NA	NA	NA	NA	NA	NA	NA	NA	NA	NA	NA	NA	NA	NA	NA	NA	NA	NA	NA	NA	891868	NA	943294	NA	NA	NA	NA	NA	NA	NA	NA	NA	795543	NA	NA	NA	NA	NA	1.18725e+06
O95671	ASMTL	N-acetylserotonin O-methyltransferase-like protein	1	0.999966	239	S	NA	3.94309e+06	NA	1.8762e+06	2.6128e+06	NA	NA	2.71174e+06	3.41411e+06	3.21659e+06	NA	3.94309e+06	NA	1.8762e+06	2.6128e+06	NA	NA	2.54712e+06	4.15353e+06	4.62381e+06	NA	958386	2.26533e+06	3.33765e+06	4.47598e+06	1.31101e+06	3.09796e+06	2.75136e+06	1.909e+06	NA	3.02853e+06	NA	4.1087e+06	1.16766e+06	2.50794e+06	3.36318e+06	2.87109e+06	1.66106e+06	2.28818e+06	2.43151e+06	3.62434e+06	NA	2.19943e+06
O95677	EYA4	Eyes absent homolog 4	1	1	361	S	9.55898e+06	8.23916e+06	7.81601e+06	6.74605e+06	5.90386e+06	1.06728e+07	1.51801e+07	5.60713e+06	7.04176e+06	7.26942e+06	9.55898e+06	8.23916e+06	7.81601e+06	6.74605e+06	5.90386e+06	1.3457e+07	1.27264e+07	7.54571e+06	7.33189e+06	7.35296e+06	9.8498e+06	1.48305e+07	6.12617e+06	5.56647e+06	5.14498e+06	1.75248e+07	7.20749e+06	6.27857e+06	8.73006e+06	5.31739e+06	7.51298e+06	6.72375e+06	6.4597e+06	8.16718e+06	7.06293e+06	8.62758e+06	6.59857e+06	6.64851e+06	7.07007e+06	5.41719e+06	7.89304e+06	7.6229e+06	7.06727e+06
O95684	FGFR1OP	FGFR1 oncogene partner	1	0.977661	202	S	NA	NA	NA	NA	NA	NA	NA	NA	NA	NA	NA	NA	NA	NA	NA	NA	NA	NA	NA	NA	NA	NA	NA	NA	NA	NA	826708	NA	NA	NA	NA	NA	NA	NA	NA	NA	NA	NA	NA	NA	NA	NA	926535
O95696	BRD1	Bromodomain-containing protein 1	1	0.998888	128	S	555753	1.07849e+06	NA	NA	NA	808930	NA	NA	801747	NA	555753	1.07849e+06	NA	NA	NA	558539	354408	1.07782e+06	1.09896e+06	NA	NA	525453	NA	NA	NA	430308	NA	NA	NA	714689	735324	NA	810776	757923	NA	NA	NA	982253	1.08328e+06	NA	1.07928e+06	1.21109e+06	1.04535e+06
O95714	HERC2	E3 ubiquitin-protein ligase HERC2	1	0.987433	2928	S	NA	NA	NA	NA	NA	NA	NA	NA	NA	NA	NA	NA	NA	NA	NA	NA	NA	NA	NA	NA	NA	1.30682e+06	NA	NA	NA	NA	NA	NA	NA	NA	NA	NA	NA	NA	NA	NA	NA	NA	NA	NA	NA	NA	2.00601e+06
O95714	HERC2	E3 ubiquitin-protein ligase HERC2	1	0.703739	1942	S	NA	NA	NA	NA	NA	NA	NA	NA	NA	2.09755e+06	NA	NA	NA	NA	NA	NA	NA	NA	NA	NA	NA	1.70711e+06	NA	NA	NA	NA	NA	NA	NA	NA	NA	NA	3.49295e+06	NA	NA	NA	NA	NA	NA	NA	NA	NA	NA
O95747	OXSR1	Serine/threonine-protein kinase OSR1	1	0.999976	339	S	NA	NA	NA	NA	NA	NA	NA	NA	6.9049e+06	1.87744e+06	NA	NA	NA	NA	NA	NA	NA	NA	NA	NA	NA	NA	NA	3.73498e+06	NA	NA	NA	2.61891e+06	NA	NA	887606	NA	NA	NA	NA	NA	NA	NA	1.97208e+06	787535	NA	NA	NA
O95772	STARD3NL	MLN64 N-terminal domain homolog	1	1	193	S	1.06818e+06	1.13357e+06	NA	1.42523e+06	NA	1.55455e+06	1.03391e+06	1.12289e+06	NA	1.22556e+06	1.06818e+06	1.13357e+06	NA	1.42523e+06	NA	NA	NA	1.1796e+06	NA	485605	NA	362022	1.25502e+06	844340	NA	574449	1.15544e+06	743757	786027	NA	1.13221e+06	777122	1.06429e+06	NA	880935	NA	NA	NA	1.07835e+06	1.19302e+06	1.23634e+06	NA	1.05197e+06
O95785	WIZ	Protein Wiz	1	0.979762	1012	S	NA	NA	NA	NA	NA	NA	NA	NA	NA	NA	NA	NA	NA	NA	NA	NA	NA	NA	NA	1.93952e+06	NA	NA	2.14781e+06	NA	NA	NA	NA	NA	NA	NA	NA	NA	NA	NA	NA	NA	NA	NA	NA	NA	NA	NA	NA
O95785	WIZ	Protein Wiz	1	1	1017	S	NA	2.56124e+06	NA	NA	NA	NA	NA	3.18185e+06	2.23511e+06	2.75021e+06	NA	2.56124e+06	NA	NA	NA	NA	NA	2.21989e+06	NA	NA	NA	2.47954e+06	NA	NA	NA	2.34249e+06	1.98317e+06	NA	NA	NA	1.99013e+06	NA	2.20187e+06	NA	NA	NA	NA	NA	2.62045e+06	1.25681e+06	NA	NA	2.07297e+06
O95785	WIZ	Protein Wiz	1	0.981095	996	S	NA	NA	NA	NA	NA	NA	NA	NA	NA	NA	NA	NA	NA	NA	NA	NA	NA	413075	NA	NA	NA	NA	NA	NA	NA	NA	602009	NA	NA	NA	304211	360776	NA	236531	NA	NA	NA	291923	588920	614033	NA	NA	579487
O95789	ZMYM6	Zinc finger MYM-type protein 6	1	0.581729	397	S	NA	NA	NA	NA	NA	NA	NA	NA	NA	NA	NA	NA	NA	NA	NA	NA	NA	NA	NA	NA	NA	NA	522849	NA	NA	NA	NA	NA	NA	NA	NA	NA	NA	NA	NA	NA	NA	NA	NA	NA	NA	NA	NA
O95801	TTC4	Tetratricopeptide repeat protein 4	1	0.999876	51	S	NA	NA	NA	NA	NA	NA	NA	1.34599e+06	NA	NA	NA	NA	NA	NA	NA	NA	NA	NA	NA	NA	NA	NA	NA	NA	NA	NA	NA	NA	NA	NA	NA	NA	NA	NA	NA	NA	NA	NA	NA	NA	NA	NA	NA
O95817	BAG3	BAG family molecular chaperone regulator 3	1	0.604159	171	S	NA	NA	NA	NA	NA	NA	NA	NA	NA	NA	NA	NA	NA	NA	NA	NA	NA	NA	NA	1.54645e+06	NA	NA	NA	NA	NA	NA	NA	NA	NA	NA	NA	NA	NA	NA	NA	NA	NA	NA	966987	NA	NA	NA	NA
O95817	BAG3	BAG family molecular chaperone regulator 3	1	0.873594	173	S	5.30292e+06	NA	NA	NA	NA	NA	NA	3.91214e+06	3.69688e+06	NA	5.30292e+06	NA	NA	NA	NA	NA	NA	NA	NA	4.53772e+06	NA	NA	4.25285e+06	3.53334e+06	2.45192e+06	NA	4.47076e+06	NA	NA	NA	NA	NA	NA	NA	NA	2.53124e+06	2.31365e+06	NA	3.03296e+06	1.94909e+06	2.19034e+06	NA	4.8905e+06
O95819	MAP4K4	Mitogen-activated protein kinase kinase kinase kinase 4	1	0.976297	800	S	1.88844e+06	2.35101e+06	NA	NA	NA	NA	NA	NA	NA	1.74048e+06	1.88844e+06	2.35101e+06	NA	NA	NA	1.63421e+06	1.28125e+06	NA	NA	NA	NA	NA	NA	NA	NA	NA	NA	NA	NA	NA	NA	NA	NA	NA	NA	NA	NA	NA	2.14039e+06	NA	NA	NA	NA
O95819	MAP4K4	Mitogen-activated protein kinase kinase kinase kinase 4	1	0.591558	801	S	NA	NA	NA	NA	NA	NA	NA	NA	NA	NA	NA	NA	NA	NA	NA	1.22794e+06	927721	NA	NA	NA	NA	1.53582e+06	NA	NA	NA	1.76878e+06	NA	NA	NA	NA	NA	NA	NA	NA	NA	NA	NA	NA	NA	NA	NA	NA	NA
O95819	MAP4K4	Mitogen-activated protein kinase kinase kinase kinase 4	1	0.999811	805	S	NA	3.18637e+06	NA	NA	NA	NA	NA	NA	NA	2.91754e+06	NA	3.18637e+06	NA	NA	NA	5.37294e+06	NA	NA	2.08184e+06	NA	NA	NA	NA	NA	NA	5.25104e+06	2.6678e+06	NA	NA	NA	2.84369e+06	NA	2.79395e+06	NA	NA	NA	NA	2.59696e+06	1.91101e+06	NA	NA	2.25959e+06	3.25948e+06
O95835	LATS1	Serine/threonine-protein kinase LATS1	1	0.999992	464	S	NA	3.3706e+06	4.61979e+06	4.40477e+06	3.59565e+06	6.60438e+06	6.74377e+06	4.33477e+06	4.82942e+06	4.11525e+06	NA	3.3706e+06	4.61979e+06	4.40477e+06	3.59565e+06	7.4537e+06	4.55397e+06	5.34622e+06	4.99117e+06	2.32169e+06	3.0835e+06	2.98463e+06	3.2735e+06	2.29923e+06	2.06443e+06	3.70967e+06	4.35145e+06	4.27645e+06	5.33098e+06	4.54829e+06	3.69428e+06	2.80325e+06	3.25772e+06	5.69623e+06	4.71881e+06	4.93166e+06	4.0122e+06	5.60137e+06	3.78761e+06	5.01036e+06	3.73418e+06	6.24494e+06	4.13988e+06
O96013	PAK4	Serine/threonine-protein kinase PAC 4	1	0.998748	181	S	NA	4.95713e+06	NA	NA	3.09036e+06	NA	NA	NA	3.94015e+06	4.31102e+06	NA	4.95713e+06	NA	NA	3.09036e+06	NA	NA	NA	4.03581e+06	NA	NA	1.89403e+06	NA	3.68373e+06	2.86143e+06	NA	4.01091e+06	2.94791e+06	NA	NA	NA	NA	NA	NA	NA	NA	5.27725e+06	NA	NA	NA	NA	NA	3.42015e+06
O96013	PAK4	Serine/threonine-protein kinase PAC 4	1	0.913413	474	S	NA	290383	NA	NA	NA	NA	NA	NA	NA	NA	NA	290383	NA	NA	NA	NA	NA	NA	NA	NA	NA	NA	NA	NA	NA	NA	NA	NA	NA	NA	NA	NA	NA	NA	NA	NA	NA	NA	NA	NA	NA	NA	NA
O96019	ACTL6A	Actin-like protein 6A	1	1	233	S	1.66676e+06	2.55709e+06	NA	NA	NA	NA	NA	3.36804e+06	NA	2.79017e+06	1.66676e+06	2.55709e+06	NA	NA	NA	NA	NA	2.24197e+06	2.36263e+06	2.63303e+06	NA	NA	NA	2.61577e+06	1.42412e+06	1.65412e+06	1.57069e+06	1.60202e+06	1.43502e+06	4.02511e+06	NA	1.44702e+06	1.56827e+06	2.4395e+06	1.46054e+06	1.26697e+06	2.06057e+06	NA	2.57272e+06	1.23788e+06	NA	NA	2.03925e+06
O96028	WHSC1	Histone-lysine N-methyltransferase NSD2	1	0.999997	121	S	NA	3.0926e+06	NA	NA	3.2588e+06	NA	NA	3.62944e+06	2.71892e+06	3.27163e+06	NA	3.0926e+06	NA	NA	3.2588e+06	NA	NA	NA	3.33323e+06	2.03886e+06	NA	NA	NA	NA	NA	NA	2.62928e+06	3.01975e+06	NA	NA	2.43457e+06	2.11379e+06	3.30761e+06	NA	2.42132e+06	NA	NA	2.46885e+06	2.73358e+06	2.59443e+06	2.96658e+06	NA	NA
P02545	LMNA	Prelamin-A/C;Lamin-A/C	1	1	390	S	NA	NA	NA	NA	NA	NA	NA	5.17682e+06	NA	4.41422e+06	NA	NA	NA	NA	NA	NA	NA	NA	NA	NA	NA	NA	NA	NA	NA	NA	3.15814e+06	NA	NA	NA	NA	NA	NA	NA	NA	NA	2.8698e+06	2.27036e+06	NA	942443	NA	NA	6.45801e+06
P02545	LMNA	Prelamin-A/C;Lamin-A/C	1	0.930055	22	S	2.41207e+06	2.4273e+06	NA	2.89639e+06	2.25479e+06	5.15505e+06	4.9649e+06	4.49359e+06	3.48083e+06	3.87132e+06	2.41207e+06	2.4273e+06	NA	2.89639e+06	2.25479e+06	5.62341e+06	5.04404e+06	5.13784e+06	3.8837e+06	3.94781e+06	2.28924e+06	2.45428e+06	2.44433e+06	1.6041e+06	1.52426e+06	5.01912e+06	3.42968e+06	NA	2.52325e+06	952493	1.44846e+06	2.52494e+06	1.38906e+06	6.20201e+06	5.64689e+06	4.40644e+06	3.81295e+06	2.96062e+06	2.75761e+06	2.19713e+06	2.83133e+06	3.5227e+06	6.80126e+06
P02545	LMNA	Prelamin-A/C;Lamin-A/C	1	0.976031	628	S	NA	NA	NA	NA	NA	NA	NA	NA	NA	NA	NA	NA	NA	NA	NA	NA	NA	NA	NA	NA	NA	NA	NA	NA	NA	NA	NA	NA	NA	NA	NA	NA	NA	NA	NA	NA	NA	NA	NA	NA	NA	NA	NA
P02751	FN1	Fibronectin;Anastellin;Ugl-Y1;Ugl-Y2;Ugl-Y3	1	0.999999	2384	S	NA	NA	NA	NA	NA	NA	NA	1.60094e+06	NA	1.31221e+06	NA	NA	NA	NA	NA	NA	NA	NA	NA	NA	NA	NA	NA	NA	NA	NA	NA	NA	NA	NA	NA	NA	NA	NA	NA	NA	1.64592e+06	NA	NA	NA	NA	NA	1.46617e+06
P02794	FTH1	Ferritin heavy chain;Ferritin heavy chain, N-terminally processed	1	0.754574	179	S	NA	NA	NA	NA	NA	NA	NA	NA	NA	NA	NA	NA	NA	NA	NA	NA	NA	5.7011e+06	5.81102e+06	NA	NA	3.78852e+06	NA	NA	NA	NA	NA	NA	NA	NA	7.60469e+06	NA	NA	NA	NA	NA	NA	NA	NA	NA	NA	NA	6.05254e+06
P02794	FTH1	Ferritin heavy chain;Ferritin heavy chain, N-terminally processed	1	0.741856	183	S	NA	NA	NA	NA	NA	NA	NA	NA	NA	NA	NA	NA	NA	NA	NA	NA	NA	NA	NA	NA	NA	NA	NA	NA	NA	2.95114e+06	NA	7.91251e+06	NA	NA	NA	NA	3.53899e+06	NA	NA	NA	NA	1.19677e+07	NA	NA	NA	NA	NA
P04049	RAF1	RAF proto-oncogene serine/threonine-protein kinase	1	0.847431	296	S	NA	NA	NA	NA	NA	NA	NA	NA	NA	NA	NA	NA	NA	NA	NA	NA	NA	NA	NA	NA	NA	NA	NA	NA	NA	NA	NA	NA	NA	NA	NA	NA	4.14228e+06	NA	NA	NA	NA	NA	1.95104e+06	NA	NA	NA	NA
P04049	RAF1	RAF proto-oncogene serine/threonine-protein kinase	1	0.972118	301	S	NA	NA	NA	NA	NA	NA	NA	NA	NA	NA	NA	NA	NA	NA	NA	NA	NA	NA	2.91066e+06	NA	NA	NA	NA	NA	NA	NA	NA	1.75771e+06	NA	NA	NA	NA	NA	NA	NA	NA	NA	NA	2.56068e+06	NA	NA	NA	NA
P04049	RAF1	RAF proto-oncogene serine/threonine-protein kinase	1	0.969965	259	S	4.45827e+06	NA	NA	NA	1.0014e+07	4.93213e+06	4.70494e+06	6.47281e+06	NA	7.81004e+06	4.45827e+06	NA	NA	NA	1.0014e+07	NA	NA	NA	NA	4.70672e+06	NA	1.7644e+06	7.33472e+06	4.97644e+06	6.5911e+06	2.0703e+06	5.08826e+06	NA	NA	NA	8.41992e+06	4.57846e+06	4.26908e+06	NA	5.65933e+06	5.56425e+06	NA	1.00709e+07	5.53394e+06	NA	6.49102e+06	6.02523e+06	5.44934e+06
P04075	ALDOA	Fructose-bisphosphate aldolase A	1	0.758626	39	S	NA	NA	NA	NA	NA	NA	NA	NA	NA	NA	NA	NA	NA	NA	NA	NA	NA	NA	NA	NA	NA	361248	NA	NA	NA	NA	NA	NA	NA	NA	NA	NA	NA	NA	NA	NA	NA	NA	NA	NA	NA	NA	NA
P04183	TK1	Thymidine kinase, cytosolic	1	1	231	S	NA	4.15662e+06	NA	NA	1.88316e+06	NA	NA	1.889e+06	4.09209e+06	1.88517e+06	NA	4.15662e+06	NA	NA	1.88316e+06	NA	NA	1.78486e+06	2.5408e+06	2.17872e+06	NA	6.03679e+06	1.54593e+06	2.62463e+06	3.32695e+06	NA	NA	1.33574e+06	NA	1.91148e+06	2.24061e+06	NA	3.54717e+06	2.14897e+06	1.92738e+06	2.53843e+06	NA	NA	1.75309e+06	1.36578e+06	2.1103e+06	2.16986e+06	3.33355e+06
P04183	TK1	Thymidine kinase, cytosolic	1	0.961354	13	S	2.60281e+06	9.49168e+06	NA	3.18929e+06	3.79106e+06	930630	NA	5.36511e+06	7.74048e+06	4.42428e+06	2.60281e+06	9.49168e+06	NA	3.18929e+06	3.79106e+06	NA	NA	3.15779e+06	4.26363e+06	3.66747e+06	NA	1.36268e+07	3.85678e+06	4.70845e+06	4.33575e+06	NA	3.67711e+06	3.09688e+06	NA	NA	4.28922e+06	3.10829e+06	5.11089e+06	3.9904e+06	4.49713e+06	4.41167e+06	5.22303e+06	3.60287e+06	4.14286e+06	3.27624e+06	2.61276e+06	3.51947e+06	6.11517e+06
P04183	TK1	Thymidine kinase, cytosolic	1	0.780515	15	S	NA	4.19767e+06	NA	NA	NA	NA	NA	NA	NA	NA	NA	4.19767e+06	NA	NA	NA	NA	NA	2.05791e+06	NA	NA	NA	NA	NA	NA	NA	NA	NA	NA	4.0311e+06	NA	NA	3.42437e+06	NA	NA	2.83195e+06	NA	NA	1.69064e+06	NA	NA	NA	4.12033e+06	NA
P04198	MYCN	N-myc proto-oncogene protein	1	0.777391	145	S	NA	NA	NA	NA	NA	NA	NA	NA	NA	NA	NA	NA	NA	NA	NA	NA	NA	NA	NA	NA	NA	NA	NA	NA	NA	NA	1.64622e+06	NA	NA	NA	NA	NA	NA	NA	NA	NA	NA	NA	NA	NA	NA	NA	NA
P04198	MYCN	N-myc proto-oncogene protein	1	0.998075	149	S	3.34581e+06	3.20876e+06	NA	NA	NA	NA	NA	2.97381e+06	NA	2.90992e+06	3.34581e+06	3.20876e+06	NA	NA	NA	NA	NA	NA	2.23189e+06	NA	NA	6.41338e+06	NA	2.4368e+06	2.16209e+06	6.36634e+06	2.70185e+06	1.88874e+06	NA	NA	NA	2.33495e+06	NA	NA	NA	2.3903e+06	2.41126e+06	NA	3.27658e+06	NA	3.30179e+06	NA	2.86127e+06
P04198	MYCN	N-myc proto-oncogene protein	1	1	156	S	6.46274e+06	6.47637e+06	NA	5.35247e+06	5.3519e+06	4.79542e+06	6.29625e+06	4.57746e+06	2.89635e+06	4.2858e+06	6.46274e+06	6.47637e+06	NA	5.35247e+06	5.3519e+06	4.50965e+06	NA	3.849e+06	3.3994e+06	3.97102e+06	5.03745e+06	8.30574e+06	5.8616e+06	5.41736e+06	4.69884e+06	8.85253e+06	3.52111e+06	3.28495e+06	3.5277e+06	NA	5.86803e+06	5.86151e+06	4.562e+06	NA	5.05079e+06	3.48114e+06	4.71207e+06	5.33073e+06	5.00538e+06	3.12009e+06	5.66867e+06	6.5171e+06	5.232e+06
P04406	GAPDH	Glyceraldehyde-3-phosphate dehydrogenase	1	0.778318	210	S	NA	NA	NA	NA	NA	NA	NA	NA	NA	NA	NA	NA	NA	NA	NA	NA	NA	NA	NA	NA	NA	NA	NA	NA	NA	NA	NA	NA	NA	1.11058e+06	NA	NA	NA	1.1998e+06	NA	NA	NA	NA	NA	NA	NA	NA	NA
P04406	GAPDH	Glyceraldehyde-3-phosphate dehydrogenase	1	0.99883	83	S	NA	NA	NA	NA	2.17922e+06	NA	NA	1.95946e+06	NA	2.39529e+06	NA	NA	NA	NA	2.17922e+06	NA	NA	1.41643e+06	2.92626e+06	3.40474e+06	NA	895779	NA	1.65117e+06	2.63738e+06	NA	2.27788e+06	NA	NA	NA	1.59271e+06	NA	1.42536e+06	NA	NA	NA	2.26606e+06	937322	1.5649e+06	1.22011e+06	NA	NA	1.92796e+06
P04792	HSPB1	Heat shocC protein beta-1	1	0.999999	82	S	NA	7.30927e+06	NA	3.39572e+07	2.13331e+07	5.68282e+06	NA	1.51238e+07	2.59223e+06	1.41707e+07	NA	7.30927e+06	NA	3.39572e+07	2.13331e+07	2.04253e+07	1.50925e+07	5.97498e+07	1.06454e+07	3.63824e+07	5.4028e+06	3.17152e+06	1.54915e+07	1.54118e+07	1.06718e+07	8.83518e+06	2.80721e+07	3.36438e+07	5.41352e+07	4.40394e+06	1.11643e+07	2.19433e+07	2.20933e+06	3.15281e+07	2.07852e+07	4.061e+07	2.16545e+07	5.85274e+07	3.78255e+07	3.66e+07	2.23368e+07	3.80873e+07	2.19225e+07
P05387	RPLP1;RPLP2	60S acidic ribosomal protein P1;60S acidic ribosomal protein P2	1	1	102	S	NA	2.35773e+06	NA	NA	2.98411e+06	NA	NA	1.96638e+06	2.36031e+06	1.78045e+06	NA	2.35773e+06	NA	NA	2.98411e+06	NA	NA	1.85384e+06	NA	NA	NA	4.75064e+06	1.91778e+06	NA	NA	5.91213e+06	2.46224e+06	NA	NA	NA	NA	NA	NA	2.58006e+06	NA	NA	1.1831e+06	4.24343e+06	1.79986e+06	1.90361e+06	NA	NA	1.25522e+06
P05387	RPLP1;RPLP2	60S acidic ribosomal protein P1;60S acidic ribosomal protein P2	1	1	105	S	NA	5.54736e+06	NA	4.53589e+06	7.43107e+06	4.33597e+06	NA	5.94844e+06	4.80282e+06	4.69674e+06	NA	5.54736e+06	NA	4.53589e+06	7.43107e+06	NA	NA	5.87335e+06	2.82364e+06	2.61584e+06	NA	1.14293e+07	5.07768e+06	3.12587e+06	2.82135e+06	2.05484e+07	5.85942e+06	5.00672e+06	4.49688e+06	7.973e+06	5.99111e+06	NA	3.21343e+06	7.24223e+06	6.81585e+06	4.3646e+06	2.65934e+06	1.96891e+07	8.0037e+06	6.16776e+06	2.38118e+06	NA	3.7512e+06
P05387	RPLP2	60S acidic ribosomal protein P2	1	0.892614	16	S	NA	NA	NA	NA	NA	NA	NA	1.39142e+06	NA	NA	NA	NA	NA	NA	NA	NA	NA	1.23702e+06	NA	NA	NA	NA	NA	1.72671e+06	1.24537e+06	NA	1.67891e+06	1.53309e+06	NA	NA	NA	NA	NA	NA	NA	NA	NA	NA	NA	NA	918146	NA	NA
P05387	RPLP2	60S acidic ribosomal protein P2	1	0.693137	17	S	NA	1.61571e+06	NA	NA	NA	NA	NA	NA	NA	NA	NA	1.61571e+06	NA	NA	NA	NA	NA	NA	NA	NA	NA	NA	NA	NA	NA	NA	NA	NA	NA	NA	1.3699e+06	NA	NA	NA	NA	NA	NA	NA	1.53563e+06	1.24652e+06	NA	NA	1.21508e+06
P05412	JUN;JUND	Transcription factor AP-1;Transcription factor jun-D	1	1	73	S	1.17097e+06	1.09634e+06	1.0307e+06	1.23311e+06	1.24358e+06	NA	1.50961e+06	1.16468e+06	720549	1.19091e+06	1.17097e+06	1.09634e+06	1.0307e+06	1.23311e+06	1.24358e+06	2.1246e+06	1.73803e+06	1.88735e+06	1.1709e+06	988693	1.51626e+06	1.62572e+06	1.3342e+06	891787	816764	3.27729e+06	2.46144e+06	1.718e+06	1.84605e+06	NA	1.04596e+06	1.46265e+06	929347	3.22691e+06	1.96726e+06	2.19641e+06	1.53337e+06	3.192e+06	2.90164e+06	2.34049e+06	3.4321e+06	2.65821e+06	1.47744e+06
P05412	JUN	Transcription factor AP-1	1	0.847766	63	S	NA	449486	NA	NA	NA	NA	NA	NA	NA	NA	NA	449486	NA	NA	NA	NA	NA	NA	NA	NA	NA	NA	NA	NA	NA	NA	574885	812444	NA	NA	NA	NA	NA	NA	NA	NA	NA	786854	1.56521e+06	NA	1.77704e+06	1.24281e+06	NA
P05455	SSB	Lupus La protein	1	1	366	S	2.33893e+07	1.52559e+07	NA	1.35828e+07	3.94608e+07	NA	6.99594e+06	1.45459e+07	2.4457e+07	2.40551e+07	2.33893e+07	1.52559e+07	NA	1.35828e+07	3.94608e+07	NA	NA	4.34984e+07	1.91014e+07	1.04293e+07	NA	3.33987e+07	3.84861e+07	6.34538e+06	1.5989e+07	NA	3.95039e+07	1.2593e+07	9.33878e+06	4.03133e+07	3.17834e+07	NA	1.79222e+07	1.06781e+07	NA	1.11286e+07	1.6411e+07	9.00643e+06	2.37301e+07	1.1953e+07	1.02772e+07	1.1257e+07	1.11136e+07
P05455	SSB	Lupus La protein	1	0.542622	92	S	NA	1.57996e+06	NA	NA	NA	NA	NA	NA	NA	NA	NA	1.57996e+06	NA	NA	NA	NA	NA	NA	1.59407e+06	NA	NA	NA	NA	NA	NA	NA	NA	NA	NA	NA	1.50294e+06	NA	1.63617e+06	NA	NA	1.16563e+06	NA	NA	1.47515e+06	NA	NA	NA	NA
P05455	SSB	Lupus La protein	1	0.568849	94	S	NA	1.57892e+06	NA	NA	NA	NA	NA	NA	1.17703e+06	1.76666e+06	NA	1.57892e+06	NA	NA	NA	NA	NA	NA	NA	NA	NA	NA	NA	NA	NA	NA	1.69247e+06	NA	NA	NA	NA	NA	1.6356e+06	NA	NA	NA	NA	NA	NA	NA	1.12854e+06	NA	NA
P06400	RB1	Retinoblastoma-associated protein	1	1	37	S	NA	5.82943e+06	NA	NA	1.2306e+06	NA	NA	2.31974e+06	4.31056e+06	2.80227e+06	NA	5.82943e+06	NA	NA	1.2306e+06	NA	NA	2.0706e+06	3.01948e+06	3.73247e+06	NA	1.31581e+07	2.33128e+06	3.02481e+06	2.69187e+06	NA	3.37212e+06	3.38754e+06	NA	NA	3.84099e+06	NA	4.04267e+06	NA	NA	3.37044e+06	2.2005e+06	NA	3.20612e+06	4.17002e+06	2.04241e+06	NA	1.80751e+06
P06400	RB1	Retinoblastoma-associated protein	1	1	249	S	9.73092e+06	8.69992e+06	1.16124e+07	9.26968e+06	8.0938e+06	1.62933e+07	1.35602e+07	8.57885e+06	8.39614e+06	9.27302e+06	9.73092e+06	8.69992e+06	1.16124e+07	9.26968e+06	8.0938e+06	9.34085e+06	6.21294e+06	8.42045e+06	8.59431e+06	3.86679e+06	3.23354e+06	4.37728e+06	7.43132e+06	6.77933e+06	5.90527e+06	5.31071e+06	8.74344e+06	5.8535e+06	7.66291e+06	1.08177e+07	8.37716e+06	7.338e+06	7.73597e+06	1.0192e+07	7.35556e+06	6.90135e+06	5.94417e+06	9.4525e+06	6.57127e+06	7.0432e+06	6.18223e+06	9.0638e+06	7.91876e+06
P06454	PTMA	Prothymosin alpha;Prothymosin alpha, N-terminally processed;Thymosin alpha-1	1	1	2	S	1.15408e+08	7.07795e+07	8.73965e+07	8.76499e+07	4.67377e+07	2.18076e+08	1.4491e+08	5.20803e+07	3.86738e+07	1.46191e+07	1.15408e+08	7.07795e+07	8.73965e+07	8.76499e+07	4.67377e+07	1.06833e+08	6.06526e+07	5.70237e+07	2.03525e+07	1.14233e+07	1.04967e+08	2.52376e+07	2.3548e+07	1.98089e+07	8.86257e+06	7.2343e+07	5.52645e+07	2.7343e+07	3.63834e+07	4.26063e+07	1.97722e+07	3.52231e+06	5.07141e+06	2.34186e+07	2.19123e+07	2.59244e+06	2.80656e+06	4.38675e+07	2.47573e+07	1.9111e+07	2.67586e+06	1.31757e+07	1.19717e+07
P06454	PTMA	Prothymosin alpha;Prothymosin alpha, N-terminally processed;Thymosin alpha-1	1	0.961668	9	S	2.04296e+07	1.5606e+07	1.6452e+07	2.06156e+07	1.05344e+07	3.85874e+07	NA	1.62959e+07	1.3023e+07	4.64487e+06	2.04296e+07	1.5606e+07	1.6452e+07	2.06156e+07	1.05344e+07	2.27145e+07	1.35037e+07	NA	NA	2.46299e+06	1.4629e+07	7.46123e+06	6.16292e+06	3.897e+06	1.88233e+06	1.52244e+07	1.31258e+07	4.96219e+06	7.3131e+06	9.65935e+06	NA	NA	NA	6.08869e+06	5.39191e+06	NA	NA	1.18652e+07	5.37917e+06	5.1737e+06	NA	3.58229e+06	3.5356e+06
P06454	PTMA	Prothymosin alpha;Prothymosin alpha, N-terminally processed;Thymosin alpha-1	1	0.969401	10	S	1.63673e+07	NA	NA	NA	5.15266e+06	NA	3.22028e+07	NA	NA	NA	1.63673e+07	NA	NA	NA	5.15266e+06	NA	NA	2.05379e+07	6.32647e+06	NA	1.14293e+07	NA	NA	2.59564e+06	NA	6.91359e+06	NA	NA	NA	NA	NA	NA	NA	2.68136e+06	NA	NA	NA	NA	3.90731e+06	NA	NA	NA	NA
P06748	NPM1	Nucleophosmin	1	1	125	S	1.34627e+07	1.61152e+07	NA	NA	1.28672e+07	NA	4.37907e+06	1.81177e+07	2.47258e+07	1.40154e+07	1.34627e+07	1.61152e+07	NA	NA	1.28672e+07	NA	NA	9.15856e+06	5.96336e+06	2.91541e+06	NA	5.26539e+06	1.584e+07	1.67619e+07	8.54345e+06	5.67146e+06	1.24245e+07	1.16882e+07	NA	8.11422e+06	7.61509e+06	NA	1.35408e+07	1.04671e+07	1.11007e+07	9.81336e+06	1.39001e+07	1.13039e+07	1.54283e+07	1.18389e+07	6.57457e+06	NA	1.86327e+07
P06748	NPM1	Nucleophosmin	1	0.983477	70	S	NA	NA	NA	NA	NA	NA	NA	NA	3.42827e+06	NA	NA	NA	NA	NA	NA	NA	NA	NA	NA	NA	NA	NA	NA	2.38724e+06	2.82106e+06	NA	NA	NA	NA	NA	NA	NA	NA	NA	NA	3.32441e+06	3.74879e+06	NA	NA	NA	NA	NA	NA
P06748	NPM1	Nucleophosmin	1	0.996328	243	S	NA	NA	NA	NA	NA	NA	NA	NA	NA	NA	NA	NA	NA	NA	NA	NA	NA	NA	NA	NA	NA	NA	NA	NA	NA	NA	1.17205e+06	NA	NA	NA	NA	NA	NA	904983	NA	NA	NA	NA	NA	NA	NA	NA	NA
P06748	NPM1	Nucleophosmin	1	0.99565	4	S	NA	746580	NA	NA	NA	NA	NA	2.70118e+06	2.71104e+06	2.20058e+06	NA	746580	NA	NA	NA	NA	NA	NA	NA	NA	NA	1.71648e+06	NA	NA	NA	NA	2.72604e+06	2.92439e+06	NA	NA	1.28018e+06	NA	NA	NA	NA	NA	NA	NA	1.39323e+06	NA	NA	NA	3.02305e+06
P06748	NPM1	Nucleophosmin	1	0.769353	10	S	NA	NA	NA	NA	NA	NA	NA	NA	NA	NA	NA	NA	NA	NA	NA	NA	NA	NA	NA	NA	NA	NA	827256	NA	NA	NA	NA	NA	NA	NA	NA	NA	1.16736e+06	NA	NA	NA	NA	NA	NA	NA	NA	NA	NA
P06748	NPM1	Nucleophosmin	1	0.999971	254	S	NA	NA	NA	NA	NA	NA	NA	NA	NA	NA	NA	NA	NA	NA	NA	NA	NA	NA	NA	NA	NA	NA	NA	NA	NA	NA	NA	NA	NA	NA	NA	NA	NA	NA	NA	NA	NA	1.40312e+06	NA	NA	NA	NA	NA
P07197	NEFM	Neurofilament medium polypeptide	1	1	685	S	NA	NA	NA	NA	NA	NA	NA	NA	NA	NA	NA	NA	NA	NA	NA	NA	NA	NA	NA	NA	NA	NA	NA	NA	NA	NA	NA	217336	NA	NA	NA	NA	NA	NA	NA	NA	NA	NA	NA	NA	NA	NA	419089
P07197	NEFM	Neurofilament medium polypeptide	1	1	620	S	NA	514109	NA	NA	NA	NA	NA	NA	NA	NA	NA	514109	NA	NA	NA	NA	NA	NA	NA	918195	NA	NA	NA	621244	NA	NA	NA	NA	NA	NA	NA	NA	NA	NA	NA	NA	NA	NA	NA	NA	NA	NA	1.08562e+06
P07197	NEFM	Neurofilament medium polypeptide	1	1	837	S	NA	488330	NA	NA	NA	NA	NA	NA	NA	639597	NA	488330	NA	NA	NA	NA	NA	NA	NA	NA	NA	NA	NA	NA	NA	NA	739520	772711	NA	NA	NA	NA	696202	NA	NA	NA	NA	NA	NA	NA	762260	NA	NA
P07197	NEFM	Neurofilament medium polypeptide	1	1	736	S	NA	2.41238e+06	NA	NA	NA	NA	1.07115e+06	3.84205e+06	NA	NA	NA	2.41238e+06	NA	NA	NA	NA	NA	2.47481e+06	NA	NA	NA	NA	NA	NA	NA	NA	NA	NA	NA	NA	NA	NA	NA	NA	NA	NA	NA	2.65639e+06	NA	NA	NA	NA	NA
P07197	NEFM	Neurofilament medium polypeptide	1	0.5	97	S	NA	NA	NA	NA	NA	NA	NA	NA	NA	NA	NA	NA	NA	NA	NA	NA	NA	NA	NA	NA	NA	NA	NA	NA	NA	NA	NA	NA	NA	NA	NA	NA	NA	NA	NA	NA	NA	NA	410217	NA	NA	NA	NA
P07197	NEFM	Neurofilament medium polypeptide	1	1	99	S	NA	NA	NA	NA	NA	NA	NA	NA	NA	NA	NA	NA	NA	NA	NA	NA	NA	NA	NA	NA	NA	NA	NA	NA	NA	NA	NA	NA	NA	NA	NA	NA	593581	NA	NA	NA	NA	NA	NA	NA	NA	NA	992105
P07197	NEFM	Neurofilament medium polypeptide	1	0.999968	915	S	NA	1.26506e+06	NA	NA	NA	NA	NA	1.48768e+06	NA	741163	NA	1.26506e+06	NA	NA	NA	NA	NA	1.93507e+06	NA	NA	NA	NA	1.40988e+06	NA	NA	NA	458952	NA	NA	NA	619691	NA	NA	NA	NA	NA	NA	2.20132e+06	1.26113e+06	NA	NA	NA	717526
P07199	CENPB	Major centromere autoantigen B	1	0.983271	156	S	NA	NA	NA	NA	NA	NA	NA	1.43636e+06	1.41006e+06	1.01062e+06	NA	NA	NA	NA	NA	NA	NA	NA	NA	NA	NA	NA	NA	1.17514e+06	NA	NA	1.22141e+06	NA	NA	NA	NA	NA	NA	NA	NA	NA	NA	NA	969451	NA	NA	NA	1.10539e+06
P07814	EPRS	Bifunctional glutamate/proline--tRNA ligase;Glutamate--tRNA ligase;Proline--tRNA ligase	1	0.824122	885	S	NA	NA	NA	NA	NA	NA	NA	NA	NA	NA	NA	NA	NA	NA	NA	NA	NA	NA	NA	4.82914e+06	NA	NA	NA	NA	NA	NA	NA	NA	NA	NA	NA	NA	NA	NA	NA	NA	NA	NA	NA	NA	NA	6.21598e+06	NA
P07814	EPRS	Bifunctional glutamate/proline--tRNA ligase;Glutamate--tRNA ligase;Proline--tRNA ligase	1	0.870536	886	S	NA	NA	NA	NA	5.67798e+06	NA	NA	3.58904e+06	NA	5.54449e+06	NA	NA	NA	NA	5.67798e+06	NA	NA	NA	6.12052e+06	NA	NA	NA	NA	4.97272e+06	5.18014e+06	NA	NA	5.82202e+06	5.94858e+06	NA	NA	NA	NA	NA	NA	6.11439e+06	NA	NA	NA	5.57156e+06	5.93723e+06	NA	NA
P07900	HSP90AA1	Heat shocC protein HSP 90-alpha	1	0.991794	263	S	NA	NA	NA	NA	NA	NA	NA	NA	NA	NA	NA	NA	NA	NA	NA	NA	NA	NA	NA	NA	NA	NA	NA	NA	NA	NA	NA	NA	NA	NA	NA	NA	NA	NA	NA	NA	1.05731e+06	NA	NA	NA	NA	NA	NA
P07910	HNRNPC	Heterogeneous nuclear ribonucleoproteins C1/C2	1	1	253	S	NA	NA	NA	NA	NA	NA	NA	NA	696053	NA	NA	NA	NA	NA	NA	NA	NA	NA	NA	NA	NA	NA	NA	NA	NA	NA	NA	NA	NA	NA	NA	NA	844872	NA	NA	NA	NA	NA	NA	NA	NA	NA	NA
P07910	HNRNPC	Heterogeneous nuclear ribonucleoproteins C1/C2	1	1	260	S	NA	NA	NA	4.73712e+06	1.2848e+07	NA	NA	5.1662e+06	8.46658e+06	8.46171e+06	NA	NA	NA	4.73712e+06	1.2848e+07	NA	NA	4.88202e+06	8.35035e+06	1.62792e+07	NA	8.2613e+06	5.26544e+06	8.53274e+06	1.11849e+07	NA	NA	9.86991e+06	7.61562e+06	NA	6.89252e+06	4.80806e+06	1.35959e+07	NA	8.42692e+06	7.8941e+06	NA	NA	4.56798e+06	6.49818e+06	8.00904e+06	NA	3.08085e+06
P07948	LYN	Tyrosine-protein kinase Lyn	1	0.998643	13	S	NA	NA	NA	NA	NA	NA	NA	NA	NA	NA	NA	NA	NA	NA	NA	NA	NA	NA	NA	NA	NA	2.69728e+06	NA	NA	NA	2.7341e+06	NA	NA	NA	NA	NA	NA	NA	NA	NA	NA	NA	NA	NA	NA	NA	NA	NA
P08238	HSP90AB1;HSP90AB2P	Heat shocC protein HSP 90-beta;Putative heat shocC protein HSP 90-beta 2	1	1	255	S	NA	NA	NA	NA	NA	NA	NA	NA	NA	NA	NA	NA	NA	NA	NA	NA	NA	NA	NA	NA	NA	NA	NA	NA	NA	NA	3.48501e+07	NA	NA	NA	NA	NA	NA	9.46673e+07	NA	NA	NA	NA	NA	NA	NA	NA	NA
P08559	PDHA1	Pyruvate dehydrogenase E1 component subunit alpha, somatic form, mitochondrial	1	0.973761	232	S	NA	NA	NA	NA	NA	NA	NA	NA	NA	NA	NA	NA	NA	NA	NA	NA	NA	NA	NA	NA	NA	NA	NA	NA	NA	NA	4.61679e+06	NA	NA	NA	NA	NA	NA	1.60487e+06	NA	NA	NA	NA	257873	NA	NA	NA	NA
P08621	SNRNP70	U1 small nuclear ribonucleoprotein 70 kDa	1	1	320	S	NA	3.49354e+06	NA	NA	8.13909e+06	NA	NA	3.66147e+06	3.39443e+06	NA	NA	3.49354e+06	NA	NA	8.13909e+06	NA	NA	4.06491e+06	3.59975e+06	NA	NA	3.42969e+06	3.40022e+06	3.87809e+06	NA	3.73654e+06	NA	NA	NA	5.79609e+06	6.76096e+06	NA	6.79152e+06	NA	NA	NA	NA	1.35124e+07	3.92828e+06	4.36943e+06	5.28977e+06	NA	3.55292e+06
P08621	SNRNP70	U1 small nuclear ribonucleoprotein 70 kDa	1	1	410	S	1.38717e+06	1.05878e+06	NA	1.02772e+06	1.14903e+06	NA	2.29226e+06	914403	2.49924e+06	1.67398e+06	1.38717e+06	1.05878e+06	NA	1.02772e+06	1.14903e+06	1.52153e+06	3.45348e+06	1.69908e+06	2.14479e+06	2.67684e+06	NA	2.89787e+06	943142	1.14867e+06	1.30645e+06	1.33887e+06	NA	1.15044e+06	1.09733e+06	NA	1.37159e+06	3.37779e+06	3.02684e+06	NA	1.03106e+06	1.82053e+06	1.51023e+06	NA	NA	1.2757e+06	1.7346e+06	975122	1.31184e+06
P08621	SNRNP70	U1 small nuclear ribonucleoprotein 70 kDa	1	0.999886	226	S	NA	NA	NA	NA	NA	NA	NA	NA	NA	NA	NA	NA	NA	NA	NA	NA	NA	NA	1.1618e+06	NA	NA	NA	NA	1.10509e+06	1.08105e+06	NA	NA	NA	NA	NA	NA	NA	NA	NA	NA	NA	NA	NA	NA	NA	NA	NA	1.10085e+06
P08670	VIM	Vimentin	1	0.984223	459	S	2.73424e+07	2.21779e+07	NA	2.15127e+07	2.31761e+07	4.36227e+07	8.04555e+07	2.67672e+07	2.25395e+07	2.62221e+07	2.73424e+07	2.21779e+07	NA	2.15127e+07	2.31761e+07	5.86567e+07	5.56484e+07	2.77303e+07	1.71358e+07	2.18653e+07	2.86983e+07	3.65268e+07	2.27094e+07	1.56939e+07	1.40596e+07	1.39993e+07	9.50152e+06	6.78494e+06	NA	3.78284e+07	2.43216e+07	1.89795e+07	2.30912e+07	2.37352e+07	1.89761e+07	1.95337e+07	NA	2.55465e+07	1.52893e+07	1.28649e+07	1.89752e+07	1.94371e+07	3.00801e+07
P08670	VIM	Vimentin	1	1	144	S	NA	624910	NA	NA	NA	NA	NA	1.08018e+06	1.1469e+06	804811	NA	624910	NA	NA	NA	NA	NA	564811	NA	NA	NA	NA	NA	NA	NA	NA	709396	NA	NA	NA	NA	NA	NA	NA	NA	NA	708719	NA	NA	NA	NA	NA	953167
P08670	VIM	Vimentin	1	0.499999	419	S	NA	NA	NA	NA	NA	NA	NA	NA	NA	590669	NA	NA	NA	NA	NA	NA	NA	NA	NA	NA	NA	NA	NA	NA	NA	NA	NA	NA	NA	NA	NA	NA	NA	NA	NA	NA	NA	NA	NA	NA	NA	NA	562976
P08670	VIM	Vimentin	1	0.795285	420	S	NA	NA	NA	NA	NA	NA	NA	NA	NA	587589	NA	NA	NA	NA	NA	NA	NA	NA	NA	NA	NA	NA	NA	NA	NA	NA	994752	NA	NA	NA	NA	NA	NA	NA	NA	NA	NA	NA	NA	NA	NA	NA	556017
P08670	VIM	Vimentin	1	0.998486	56	S	NA	3.04567e+06	2.61603e+06	4.10776e+06	3.81023e+06	4.77743e+06	3.90824e+06	5.70826e+06	4.47726e+06	3.69463e+06	NA	3.04567e+06	2.61603e+06	4.10776e+06	3.81023e+06	2.48759e+06	NA	4.55761e+06	3.6876e+06	2.57238e+06	NA	2.60685e+06	3.17666e+06	3.08757e+06	2.22094e+06	3.08079e+06	3.39397e+06	3.18921e+06	3.16731e+06	4.03747e+06	2.57748e+06	3.36064e+06	3.01386e+06	2.02438e+06	3.34868e+06	2.41811e+06	2.46642e+06	3.33004e+06	2.89912e+06	3.1657e+06	2.45404e+06	3.35658e+06	4.93833e+06
P08708	RPS17	40S ribosomal protein S17	1	0.977172	113	S	NA	1.03794e+06	NA	NA	NA	NA	NA	2.46201e+06	1.578e+06	2.16514e+06	NA	1.03794e+06	NA	NA	NA	NA	NA	1.66843e+06	NA	NA	NA	NA	2.06575e+06	2.99725e+06	2.43026e+06	890408	2.45744e+06	2.0485e+06	NA	NA	3.1972e+06	NA	NA	2.35938e+06	1.82491e+06	NA	NA	4.21301e+06	1.75108e+06	2.34042e+06	2.28116e+06	NA	2.06816e+06
P09651	HNRNPA1	Heterogeneous nuclear ribonucleoprotein A1;Heterogeneous nuclear ribonucleoprotein A1, N-terminally processed	1	0.960547	4	S	2.28441e+07	1.7816e+07	NA	NA	2.97759e+07	NA	4.64818e+07	4.35354e+07	1.20791e+07	2.27902e+07	2.28441e+07	1.7816e+07	NA	NA	2.97759e+07	3.33226e+07	NA	2.7694e+07	NA	NA	NA	NA	NA	NA	NA	NA	1.53659e+07	1.87421e+07	NA	NA	2.21517e+07	NA	1.55785e+07	NA	NA	2.2161e+07	2.0952e+07	3.67323e+07	2.43698e+07	NA	2.76832e+07	NA	NA
P09651	HNRNPA1	Heterogeneous nuclear ribonucleoprotein A1;Heterogeneous nuclear ribonucleoprotein A1, N-terminally processed	1	1	6	S	1.96518e+07	1.94148e+07	1.21866e+07	2.90941e+07	2.42746e+07	1.93097e+07	3.02289e+07	1.4258e+07	1.65141e+07	1.24319e+07	1.96518e+07	1.94148e+07	1.21866e+07	2.90941e+07	2.42746e+07	1.60585e+07	2.17533e+07	1.25255e+07	4.74972e+06	6.84738e+06	3.75095e+07	6.92038e+07	1.09964e+07	5.69619e+06	5.33603e+06	6.53772e+07	1.63837e+07	4.75852e+06	6.48796e+06	2.13293e+07	2.11126e+07	9.02206e+06	1.37665e+07	NA	2.34496e+07	7.51557e+06	7.01671e+06	1.61699e+07	1.3934e+07	5.35504e+06	6.41469e+06	9.38727e+06	2.06912e+07
P09651	HNRNPA1	Heterogeneous nuclear ribonucleoprotein A1;Heterogeneous nuclear ribonucleoprotein A1, N-terminally processed	1	0.999903	2	S	NA	1.21269e+06	NA	NA	1.20161e+06	NA	NA	1.99632e+06	1.02392e+06	1.2483e+06	NA	1.21269e+06	NA	NA	1.20161e+06	NA	NA	1.73047e+06	1.42861e+06	1.46503e+06	NA	NA	1.6272e+06	1.38111e+07	1.12791e+06	NA	833594	963591	NA	NA	1.00747e+06	692199	826762	1.13821e+06	NA	1.06426e+06	949790	1.22118e+06	1.27825e+06	878445	1.21469e+06	1.18715e+06	1.24606e+06
P09874	PARP1	Poly [ADP-ribose] polymerase 1	1	0.977297	782	S	NA	693566	NA	NA	NA	NA	NA	NA	NA	855474	NA	693566	NA	NA	NA	NA	NA	NA	768195	NA	NA	917388	NA	NA	1.21603e+06	NA	NA	NA	NA	NA	NA	NA	1.1866e+06	NA	NA	NA	NA	NA	NA	NA	NA	NA	1.12416e+06
P09884	POLA1	DNA polymerase alpha catalytic subunit	1	0.995777	186	S	NA	NA	NA	NA	NA	NA	NA	NA	NA	NA	NA	NA	NA	NA	NA	NA	NA	NA	NA	NA	NA	NA	NA	NA	NA	NA	1.35153e+06	NA	NA	NA	NA	NA	NA	NA	NA	NA	NA	NA	NA	NA	NA	NA	NA
P0C1Z6	TFPT	TCF3 fusion partner	1	1	252	S	NA	872188	NA	NA	NA	NA	NA	861562	1.51541e+06	957554	NA	872188	NA	NA	NA	NA	NA	1.14836e+06	718601	938126	NA	723968	994788	1.31045e+06	1.46127e+06	602159	1.13949e+06	1.3786e+06	NA	455502	1.41992e+06	1.22819e+06	864637	939848	1.06338e+06	1.62522e+06	1.36717e+06	851425	982642	1.10293e+06	1.1303e+06	NA	1.15776e+06
P0C1Z6	TFPT	TCF3 fusion partner	1	0.999955	180	S	2.03649e+06	3.46395e+06	NA	NA	2.74972e+06	NA	3.1234e+06	3.78608e+06	2.8449e+06	NA	2.03649e+06	3.46395e+06	NA	NA	2.74972e+06	NA	NA	3.68078e+06	2.99626e+06	NA	NA	4.85081e+06	3.39229e+06	3.26528e+06	NA	3.95716e+06	2.51107e+06	2.1855e+06	NA	2.54422e+06	3.29235e+06	NA	2.82202e+06	2.59212e+06	NA	2.36671e+06	2.82455e+06	2.65053e+06	3.7367e+06	NA	2.55283e+06	NA	3.14855e+06
P0C2L3	FAM163B	Protein FAM163B	1	0.750335	127	S	NA	NA	NA	NA	NA	NA	NA	NA	NA	NA	NA	NA	NA	NA	NA	NA	NA	NA	NA	NA	NA	719757	NA	NA	NA	NA	NA	NA	NA	NA	NA	NA	NA	NA	NA	NA	NA	NA	NA	NA	NA	NA	NA
Q9BZD3	GCOM2;POLR2M	Putative GRINL1B complex locus protein 2;DNA-directed RNA polymerase II subunit GRINL1A	1	0.544691	178	S	NA	NA	NA	NA	NA	NA	NA	NA	NA	NA	NA	NA	NA	NA	NA	NA	NA	432321	NA	NA	NA	NA	NA	NA	NA	NA	NA	NA	NA	NA	NA	NA	NA	NA	NA	NA	NA	NA	NA	NA	NA	NA	NA
P0DJI8	SAA1	Serum amyloid A-1 protein;Amyloid protein A;Serum amyloid protein A(2-104);Serum amyloid protein A(3-104);Serum amyloid protein A(2-103);Serum amyloid protein A(2-102);Serum amyloid protein A(4-101)	1	0.499982	17	S	NA	NA	NA	NA	2.19555e+06	NA	NA	NA	NA	NA	NA	NA	NA	NA	2.19555e+06	NA	NA	NA	NA	NA	NA	NA	NA	NA	796559	NA	NA	NA	NA	NA	NA	NA	NA	NA	NA	NA	NA	NA	NA	NA	NA	NA	NA
P0DJI8	SAA1	Serum amyloid A-1 protein;Amyloid protein A;Serum amyloid protein A(2-104);Serum amyloid protein A(3-104);Serum amyloid protein A(2-103);Serum amyloid protein A(2-102);Serum amyloid protein A(4-101)	1	0.499982	18	S	NA	NA	NA	NA	2.19555e+06	NA	NA	NA	NA	NA	NA	NA	NA	NA	2.19555e+06	NA	NA	NA	NA	NA	NA	NA	NA	NA	796559	NA	NA	NA	NA	NA	NA	NA	NA	NA	NA	NA	NA	NA	NA	NA	NA	NA	NA
P0DMV9	HSPA1B;HSPA1A	Heat shocC 70 kDa protein 1B;Heat shocC 70 kDa protein 1A	1	0.721679	633	S	NA	NA	NA	NA	NA	1.67031e+06	NA	NA	NA	NA	NA	NA	NA	NA	NA	NA	NA	NA	NA	NA	NA	NA	1.71831e+06	NA	NA	NA	2.1342e+06	NA	NA	NA	NA	NA	NA	2.29417e+06	NA	NA	NA	1.50062e+06	NA	NA	NA	NA	1.58419e+06
P10071	GLI3	Transcriptional activator GLI3;Transcriptional repressor GLI3R	1	1	445	S	NA	NA	NA	NA	NA	NA	NA	NA	NA	NA	NA	NA	NA	NA	NA	NA	NA	520577	NA	NA	NA	NA	NA	NA	NA	NA	NA	NA	NA	NA	485397	NA	NA	NA	NA	NA	NA	814846	624981	NA	NA	NA	606013
P10075	GLI4	Zinc finger protein GLI4	1	0.999754	86	S	NA	1.62056e+06	NA	1.63571e+06	1.22739e+06	1.01633e+06	1.7729e+06	1.12298e+06	1.42773e+06	1.69508e+06	NA	1.62056e+06	NA	1.63571e+06	1.22739e+06	NA	NA	1.50258e+06	1.47367e+06	1.68236e+06	NA	3.13616e+06	1.5314e+06	1.73745e+06	1.57059e+06	2.01191e+06	1.58425e+06	1.41661e+06	NA	NA	1.76797e+06	1.37849e+06	1.4744e+06	NA	NA	1.21547e+06	1.07208e+06	948673	1.38644e+06	1.0542e+06	1.5294e+06	1.22932e+06	1.09106e+06
P10412	HIST1H1E;HIST1H1D;HIST1H1C	Histone H1.4;Histone H1.3;Histone H1.2	1	0.999964	36	S	NA	904407	NA	NA	NA	NA	NA	456376	NA	461034	NA	904407	NA	NA	NA	NA	NA	NA	510506	NA	NA	NA	647428	655738	NA	NA	382735	NA	NA	NA	579185	NA	618171	NA	NA	NA	663490	526797	972797	NA	NA	NA	545833
P10412	HIST1H1E	Histone H1.4	1	0.980082	2	S	1.08709e+07	1.54538e+07	1.71372e+07	2.34924e+07	2.05784e+07	1.96927e+07	1.68242e+07	2.245e+07	8.05459e+06	1.45527e+07	1.08709e+07	1.54538e+07	1.71372e+07	2.34924e+07	2.05784e+07	9.78863e+06	NA	1.99602e+07	1.12629e+07	3.24196e+06	NA	6.68464e+06	2.15148e+07	1.49552e+07	1.15702e+07	7.2653e+06	7.47025e+06	8.8503e+06	1.03227e+07	2.52036e+07	1.68578e+07	1.22781e+07	1.11975e+07	1.77711e+07	1.48859e+07	8.1671e+06	8.30218e+06	3.88528e+07	2.02066e+07	1.8747e+07	1.28527e+07	2.15122e+07	1.53397e+07
P10636	MAPT	Microtubule-associated protein tau	1	0.586155	515	S	NA	NA	NA	NA	NA	NA	NA	NA	NA	NA	NA	NA	NA	NA	NA	NA	NA	NA	NA	NA	NA	NA	NA	NA	NA	NA	1.38491e+06	NA	NA	NA	NA	NA	NA	NA	NA	NA	NA	NA	NA	NA	NA	NA	NA
P10636	MAPT	Microtubule-associated protein tau	1	0.612454	516	S	NA	NA	NA	NA	NA	NA	NA	NA	NA	NA	NA	NA	NA	NA	NA	NA	NA	NA	NA	NA	NA	NA	NA	NA	NA	NA	NA	NA	NA	NA	NA	2.16987e+06	NA	NA	NA	NA	NA	NA	NA	NA	NA	NA	NA
P10644	PRKAR1A	cAMP-dependent protein kinase type I-alpha regulatory subunit;cAMP-dependent protein kinase type I-alpha regulatory subunit, N-terminally processed	1	0.753457	77	S	NA	NA	NA	NA	NA	NA	NA	NA	NA	NA	NA	NA	NA	NA	NA	NA	NA	NA	NA	NA	NA	NA	NA	NA	NA	NA	NA	NA	NA	NA	NA	NA	NA	NA	NA	NA	NA	NA	NA	NA	NA	NA	NA
P10644	PRKAR1A	cAMP-dependent protein kinase type I-alpha regulatory subunit;cAMP-dependent protein kinase type I-alpha regulatory subunit, N-terminally processed	1	0.999946	83	S	1.15277e+07	1.24213e+07	9.55916e+06	6.13412e+06	1.24739e+07	1.49397e+07	1.92435e+07	1.31954e+07	1.0334e+07	1.58536e+07	1.15277e+07	1.24213e+07	9.55916e+06	6.13412e+06	1.24739e+07	8.71909e+06	4.92787e+06	1.65976e+07	1.51947e+07	1.29751e+07	3.91728e+06	5.60545e+06	1.35465e+07	1.31008e+07	1.27821e+07	6.78732e+06	1.55136e+07	1.29374e+07	1.08375e+07	1.18105e+07	1.52721e+07	1.15132e+07	1.17937e+07	9.68497e+06	1.15541e+07	1.07563e+07	1.14585e+07	NA	1.43857e+07	1.46394e+07	1.32995e+07	1.51754e+07	1.4214e+07
P10809	HSPD1	60 kDa heat shocC protein, mitochondrial	1	0.576238	67	S	NA	NA	NA	NA	NA	NA	NA	NA	NA	NA	NA	NA	NA	NA	NA	NA	NA	NA	NA	567339	NA	NA	NA	NA	NA	384800	NA	NA	NA	622023	NA	NA	NA	NA	NA	NA	NA	NA	NA	NA	NA	NA	NA
P10809	HSPD1	60 kDa heat shocC protein, mitochondrial	1	0.997555	70	S	NA	1.20025e+06	NA	722578	NA	NA	NA	1.2138e+06	1.38787e+06	997448	NA	1.20025e+06	NA	722578	NA	NA	NA	823055	NA	543658	NA	518556	1.01189e+06	770302	NA	457684	1.1121e+06	828905	NA	NA	743876	NA	930957	570040	NA	NA	NA	NA	961629	820470	NA	NA	1.11911e+06
P11137	MAP2	Microtubule-associated protein 2	1	0.999516	1782	S	NA	2.40091e+06	NA	NA	NA	NA	NA	1.13843e+06	NA	1.61794e+06	NA	2.40091e+06	NA	NA	NA	NA	NA	1.2173e+06	NA	NA	NA	5.11496e+06	NA	1.7728e+06	1.6259e+06	1.81618e+06	NA	NA	NA	1.10598e+06	2.08028e+06	1.82014e+06	1.85903e+06	744221	NA	NA	1.02227e+06	1.13611e+06	991739	954059	NA	NA	1.23748e+06
P11137	MAP2	Microtubule-associated protein 2	1	0.641662	1155	S	NA	771676	NA	NA	NA	NA	NA	NA	NA	NA	NA	771676	NA	NA	NA	NA	NA	NA	NA	NA	NA	NA	NA	NA	NA	NA	NA	NA	NA	NA	NA	NA	NA	NA	NA	NA	NA	NA	NA	NA	NA	NA	NA
P11137	MAP2	Microtubule-associated protein 2	1	0.997278	821	S	NA	NA	NA	NA	NA	NA	NA	NA	NA	NA	NA	NA	NA	NA	NA	200628	NA	NA	NA	NA	NA	NA	NA	NA	NA	NA	NA	NA	NA	NA	NA	NA	NA	NA	NA	NA	NA	NA	NA	NA	NA	NA	NA
P11171	EPB41	Protein 4.1	1	1	188	S	NA	2.89272e+06	NA	NA	NA	NA	NA	4.55759e+06	2.04945e+06	3.36164e+06	NA	2.89272e+06	NA	NA	NA	NA	NA	3.50445e+06	NA	NA	NA	4.4752e+06	3.12131e+06	1.95483e+06	NA	3.43984e+06	2.20842e+06	NA	NA	NA	NA	NA	NA	NA	NA	NA	NA	NA	2.27523e+06	NA	NA	NA	3.43332e+06
P11171	EPB41	Protein 4.1	1	0.999895	712	S	NA	540129	NA	NA	NA	NA	NA	666378	392878	865721	NA	540129	NA	NA	NA	NA	NA	469497	NA	NA	NA	NA	642276	439896	579527	NA	634956	NA	NA	NA	1.03579e+06	NA	613340	360101	NA	NA	369722	NA	NA	275063	460625	NA	685231
P11171	EPB41	Protein 4.1	1	1	542	S	NA	NA	NA	NA	NA	324817	519638	NA	NA	NA	NA	NA	NA	NA	NA	268299	353522	NA	NA	NA	NA	NA	NA	NA	NA	NA	NA	NA	NA	NA	NA	NA	NA	NA	NA	NA	NA	NA	NA	NA	NA	NA	NA
P11274	BCR	Breakpoint cluster region protein	1	0.999849	122	S	NA	NA	NA	NA	NA	NA	NA	NA	1.22367e+06	NA	NA	NA	NA	NA	NA	NA	NA	NA	NA	NA	NA	NA	NA	NA	NA	NA	NA	NA	NA	NA	NA	NA	NA	NA	NA	NA	NA	NA	NA	NA	1.03887e+06	NA	NA
P11274	BCR	Breakpoint cluster region protein	1	0.834494	459	S	NA	NA	NA	NA	NA	NA	NA	NA	NA	NA	NA	NA	NA	NA	NA	NA	NA	NA	NA	NA	NA	NA	NA	NA	NA	NA	NA	NA	NA	NA	NA	NA	NA	NA	NA	NA	NA	NA	NA	NA	NA	NA	NA
P11387	TOP1	DNA topoisomerase 1	1	0.99999	2	S	NA	NA	NA	NA	NA	NA	NA	NA	NA	NA	NA	NA	NA	NA	NA	NA	NA	NA	NA	NA	NA	NA	NA	NA	NA	NA	NA	NA	NA	NA	NA	NA	NA	NA	NA	NA	NA	NA	2.41219e+06	NA	NA	NA	NA
P11387	TOP1	DNA topoisomerase 1	1	1	10	S	NA	NA	4.49583e+06	NA	5.53464e+06	6.03868e+06	7.3159e+06	8.10426e+06	6.28509e+06	7.45081e+06	NA	NA	4.49583e+06	NA	5.53464e+06	NA	NA	9.85322e+06	7.59519e+06	5.65249e+06	NA	2.33384e+06	5.40019e+06	4.40807e+06	4.56941e+06	1.85076e+06	3.69006e+06	4.46422e+06	3.96145e+06	7.18704e+06	6.48657e+06	5.95655e+06	7.01396e+06	NA	NA	5.80635e+06	5.70123e+06	9.1411e+06	8.55086e+06	8.6923e+06	8.86339e+06	NA	8.83395e+06
P11388	TOP2A	DNA topoisomerase 2-alpha	1	0.989887	1106	S	NA	NA	NA	NA	NA	NA	NA	NA	NA	NA	NA	NA	NA	NA	NA	NA	NA	NA	NA	NA	NA	NA	NA	NA	NA	NA	NA	NA	NA	NA	NA	NA	NA	NA	NA	NA	NA	NA	NA	NA	NA	NA	NA
P11388	TOP2A	DNA topoisomerase 2-alpha	1	0.835967	1393	S	NA	1.27921e+07	NA	NA	NA	NA	NA	NA	NA	9.98723e+06	NA	1.27921e+07	NA	NA	NA	NA	NA	NA	NA	NA	NA	NA	NA	NA	NA	NA	NA	NA	NA	NA	NA	NA	NA	NA	NA	NA	NA	9.0119e+06	NA	NA	NA	NA	9.70989e+06
P11388	TOP2A	DNA topoisomerase 2-alpha	1	0.999992	1247	S	2.65296e+06	7.69134e+06	NA	NA	3.90401e+06	NA	2.60383e+06	5.83867e+06	4.3976e+06	NA	2.65296e+06	7.69134e+06	NA	NA	3.90401e+06	NA	NA	6.04752e+06	3.71138e+06	NA	NA	1.24741e+07	5.89607e+06	4.51789e+06	3.60729e+06	NA	NA	2.88802e+06	NA	NA	2.3194e+06	NA	4.72304e+06	4.97473e+06	NA	2.84884e+06	NA	8.26252e+06	6.03043e+06	3.99256e+06	NA	NA	3.90605e+06
P11388	TOP2A	DNA topoisomerase 2-alpha	1	1	4	S	NA	NA	NA	NA	NA	NA	NA	1.40835e+06	NA	NA	NA	NA	NA	NA	NA	NA	NA	1.1921e+06	NA	NA	NA	NA	1.49751e+06	NA	NA	NA	NA	NA	NA	1.01023e+06	1.74417e+06	NA	NA	NA	NA	NA	NA	5.78042e+06	607442	NA	NA	NA	1.0307e+06
P11388	TOP2A	DNA topoisomerase 2-alpha	1	0.980689	1377	S	NA	NA	NA	NA	NA	NA	NA	NA	NA	NA	NA	NA	NA	NA	NA	NA	NA	NA	NA	NA	NA	NA	NA	NA	NA	NA	NA	NA	NA	NA	NA	NA	NA	NA	NA	NA	NA	NA	NA	NA	NA	NA	NA
P11388	TOP2A	DNA topoisomerase 2-alpha	1	1	1213	S	688460	828786	850302	620514	572280	484544	642745	782704	674979	779098	688460	828786	850302	620514	572280	744546	636814	848309	873090	632775	548940	602630	921996	1.04261e+06	1.04241e+06	NA	NA	645570	573082	854594	262850	619434	701531	700693	644060	696979	NA	2.80738e+06	777385	979378	817306	678072	856822
P11388	TOP2A	DNA topoisomerase 2-alpha	1	1	1525	S	1.09144e+06	4.40576e+06	NA	9.5655e+06	7.77076e+06	NA	NA	8.11635e+06	7.72553e+06	5.80612e+06	1.09144e+06	4.40576e+06	NA	9.5655e+06	7.77076e+06	NA	NA	6.60711e+06	2.80541e+06	2.56588e+06	NA	1.23522e+07	6.04429e+06	4.07618e+06	4.93383e+06	NA	NA	5.30087e+06	4.08866e+06	NA	3.94346e+06	5.7424e+06	4.44034e+06	8.31636e+06	6.93801e+06	3.58205e+06	2.5372e+06	9.33771e+06	4.23241e+06	4.62513e+06	3.25402e+06	NA	7.20905e+06
P11717	IGF2R	Cation-independent mannose-6-phosphate receptor	1	0.999997	2409	S	2.43021e+07	NA	2.14103e+07	1.67203e+07	5.66766e+07	2.33485e+07	1.29213e+07	4.83812e+07	NA	4.09218e+07	2.43021e+07	NA	2.14103e+07	1.67203e+07	5.66766e+07	9.05464e+06	NA	4.28775e+07	2.88444e+07	4.37706e+07	1.30121e+07	3.18935e+07	4.41437e+07	4.7559e+07	5.10079e+07	2.87994e+07	NA	3.94407e+07	3.40075e+07	6.03816e+07	5.24488e+07	3.71693e+07	4.75766e+07	NA	3.81332e+07	4.36106e+07	3.29649e+07	6.08025e+07	4.21991e+07	3.46804e+07	4.54376e+07	2.6762e+07	4.41063e+07
P11717	IGF2R	Cation-independent mannose-6-phosphate receptor	1	1	2484	S	NA	5.13827e+06	NA	1.27046e+06	5.14578e+06	NA	NA	6.22404e+06	5.69239e+06	4.717e+06	NA	5.13827e+06	NA	1.27046e+06	5.14578e+06	NA	NA	4.09503e+06	2.71392e+06	2.23469e+06	NA	1.56995e+07	4.22737e+06	4.0448e+06	4.04773e+06	5.93965e+06	3.58662e+06	3.59129e+06	4.15131e+06	NA	5.01095e+06	NA	4.03954e+06	5.84086e+06	4.38801e+06	3.79215e+06	3.47164e+06	5.72168e+06	4.53747e+06	NA	3.03721e+06	NA	5.14954e+06
P11831	SRF	Serum response factor	1	0.946778	224	S	NA	4.0323e+06	NA	NA	NA	NA	NA	4.29708e+06	3.48919e+06	3.98596e+06	NA	4.0323e+06	NA	NA	NA	NA	NA	NA	4.4768e+06	NA	NA	1.33269e+06	3.4921e+06	3.18684e+06	3.39765e+06	NA	3.70871e+06	2.99465e+06	NA	NA	3.67374e+06	NA	3.78492e+06	2.30207e+06	NA	3.78208e+06	4.22024e+06	2.98218e+06	3.54182e+06	3.25831e+06	4.1762e+06	NA	4.15623e+06
P12004	PCNA	Proliferating cell nuclear antigen	1	1	261	S	NA	1.74654e+06	NA	1.07483e+06	1.55729e+06	NA	NA	2.7338e+06	1.16437e+06	NA	NA	1.74654e+06	NA	1.07483e+06	1.55729e+06	NA	NA	1.99525e+06	688340	441229	NA	NA	1.49122e+06	769857	666320	1.5955e+06	1.01531e+06	901439	NA	6.04473e+06	NA	NA	832769	1.94461e+06	NA	NA	NA	3.57495e+06	1.81564e+06	1.3628e+06	668966	NA	1.43589e+06
P12270	TPR	Nucleoprotein TPR	1	0.592055	2034	S	NA	NA	NA	NA	NA	NA	NA	NA	NA	NA	NA	NA	NA	NA	NA	NA	NA	NA	NA	NA	NA	NA	NA	NA	NA	NA	NA	NA	NA	NA	NA	NA	NA	NA	NA	NA	NA	NA	1.10588e+06	NA	NA	NA	NA
P12270	TPR	Nucleoprotein TPR	1	0.564584	2047	S	NA	NA	NA	NA	NA	NA	NA	NA	NA	NA	NA	NA	NA	NA	NA	NA	NA	NA	NA	NA	NA	NA	NA	NA	NA	NA	NA	3.08913e+06	NA	NA	NA	NA	NA	NA	NA	NA	NA	NA	NA	NA	NA	NA	NA
P12270	TPR	Nucleoprotein TPR	1	0.959053	2048	S	7.28561e+06	4.76369e+06	NA	NA	5.47775e+06	NA	NA	5.14884e+06	5.69305e+06	6.05277e+06	7.28561e+06	4.76369e+06	NA	NA	5.47775e+06	7.56373e+06	7.15483e+06	7.61353e+06	5.95014e+06	4.1116e+06	NA	3.03695e+06	5.02491e+06	3.76486e+06	3.9071e+06	5.62072e+06	3.75069e+06	NA	NA	NA	NA	4.39175e+06	4.86926e+06	NA	5.45036e+06	4.88374e+06	3.79727e+06	5.15469e+06	5.13668e+06	6.597e+06	4.71252e+06	NA	6.61806e+06
P12270	TPR	Nucleoprotein TPR	1	0.939495	2050	S	NA	NA	NA	NA	NA	NA	NA	NA	NA	NA	NA	NA	NA	NA	NA	NA	NA	NA	NA	NA	NA	NA	NA	NA	NA	NA	NA	NA	NA	NA	NA	NA	NA	NA	NA	NA	NA	NA	640795	NA	NA	NA	NA
P12270	TPR	Nucleoprotein TPR	1	0.785372	1185	S	NA	NA	NA	NA	NA	NA	NA	965224	NA	NA	NA	NA	NA	NA	NA	NA	NA	NA	NA	NA	NA	NA	NA	NA	NA	NA	NA	NA	NA	NA	NA	NA	NA	NA	NA	NA	NA	NA	NA	NA	NA	NA	NA
P12270	TPR	Nucleoprotein TPR	1	1	2155	S	NA	1.53249e+06	NA	NA	NA	NA	NA	1.16937e+06	1.25414e+06	NA	NA	1.53249e+06	NA	NA	NA	NA	NA	8.93424e+06	1.22603e+07	8.0034e+06	NA	NA	NA	NA	NA	1.76614e+06	7.57363e+06	4.9947e+06	4.40159e+06	NA	2.73485e+06	NA	1.41041e+06	3.04134e+06	3.62658e+06	2.60801e+06	NA	NA	5.34745e+06	2.19883e+06	2.49412e+06	NA	2.14248e+06
P12931	SRC	Proto-oncogene tyrosine-protein kinase Src	1	0.970079	75	S	1.245e+06	2.03383e+06	NA	NA	NA	NA	NA	NA	1.36099e+06	NA	1.245e+06	2.03383e+06	NA	NA	NA	NA	NA	NA	NA	NA	NA	NA	NA	NA	NA	NA	NA	NA	NA	NA	NA	NA	1.68963e+06	NA	NA	NA	NA	952996	NA	NA	1.21011e+06	NA	NA
P13051	UNG	Uracil-DNA glycosylase	1	1	23	S	NA	9.59081e+06	NA	NA	5.88095e+06	NA	NA	8.53835e+06	7.12631e+06	6.11998e+06	NA	9.59081e+06	NA	NA	5.88095e+06	NA	NA	7.54128e+06	6.64574e+06	7.45846e+06	NA	5.0064e+06	4.59057e+06	5.09541e+06	4.49571e+06	4.09976e+06	6.15271e+06	4.52174e+06	NA	8.12141e+06	5.51683e+06	NA	6.47003e+06	5.13051e+06	5.50109e+06	5.85866e+06	5.75561e+06	8.77381e+06	7.07295e+06	6.58887e+06	5.69856e+06	7.55826e+06	6.41993e+06
P13591	NCAM1	Neural cell adhesion molecule 1	1	0.895211	780	S	NA	3.1935e+06	NA	NA	NA	NA	NA	NA	NA	NA	NA	3.1935e+06	NA	NA	NA	NA	NA	NA	NA	NA	NA	NA	2.89483e+06	2.38966e+06	NA	NA	2.92284e+06	2.0267e+06	NA	NA	NA	NA	NA	2.13739e+06	NA	2.04775e+06	NA	2.00098e+06	NA	NA	NA	NA	NA
P13591	NCAM1	Neural cell adhesion molecule 1	1	0.995269	784	S	NA	3.17063e+06	NA	NA	NA	NA	NA	NA	NA	2.48741e+06	NA	3.17063e+06	NA	NA	NA	NA	NA	2.52572e+06	1.78193e+06	2.90225e+06	NA	3.78813e+06	NA	NA	2.28972e+06	4.73338e+06	NA	NA	NA	NA	NA	NA	NA	NA	NA	NA	2.62116e+06	NA	2.63524e+06	NA	NA	NA	NA
P13798	APEH	Acylamino-acid-releasing enzyme	1	0.985693	187	S	NA	445297	NA	NA	NA	885647	NA	289979	NA	369381	NA	445297	NA	NA	NA	NA	NA	465038	NA	NA	NA	NA	NA	NA	NA	553673	308612	NA	NA	NA	NA	NA	NA	NA	NA	NA	NA	NA	306905	NA	NA	NA	NA
P13807	GYS1	Glycogen [starch] synthase, muscle	1	0.738523	727	S	NA	NA	NA	NA	NA	NA	NA	NA	NA	NA	NA	NA	NA	NA	NA	NA	NA	NA	NA	NA	NA	NA	NA	NA	NA	NA	NA	NA	NA	NA	NA	NA	NA	NA	NA	NA	NA	NA	NA	NA	NA	NA	1.03445e+06
P13861	PRKAR2A	cAMP-dependent protein kinase type II-alpha regulatory subunit	1	0.998902	99	S	NA	NA	NA	NA	NA	NA	NA	NA	1.4927e+06	NA	NA	NA	NA	NA	NA	NA	NA	NA	NA	NA	NA	NA	NA	NA	NA	NA	NA	NA	NA	NA	918455	NA	1.50515e+06	NA	NA	NA	NA	NA	NA	NA	NA	NA	NA
P14618	PKM	Pyruvate kinase PKM	1	0.999862	37	S	556236	1.01411e+06	NA	NA	NA	945538	287598	NA	NA	NA	556236	1.01411e+06	NA	NA	NA	NA	NA	NA	NA	NA	NA	NA	NA	NA	NA	NA	NA	NA	1.2581e+06	NA	NA	NA	NA	NA	NA	NA	NA	NA	NA	NA	NA	NA	NA
P14859	POU2F1	POU domain, class 2, transcription factor 1	1	0.519903	447	S	NA	NA	NA	NA	NA	NA	NA	4.52747e+06	NA	NA	NA	NA	NA	NA	NA	NA	NA	NA	NA	NA	NA	NA	NA	NA	NA	NA	NA	NA	NA	NA	NA	NA	NA	NA	NA	NA	NA	NA	NA	NA	NA	NA	NA
P14859	POU2F1	POU domain, class 2, transcription factor 1	1	0.958951	448	S	NA	NA	NA	6.39351e+06	NA	NA	1.40001e+07	NA	NA	5.72675e+06	NA	NA	NA	6.39351e+06	NA	1.21419e+07	NA	4.89611e+06	5.83137e+06	6.60144e+06	NA	1.205e+07	5.13542e+06	5.73605e+06	NA	1.17306e+07	5.879e+06	4.47947e+06	NA	NA	5.63514e+06	7.79441e+06	5.96601e+06	NA	NA	5.71287e+06	4.42341e+06	NA	NA	NA	NA	9.58163e+06	5.00107e+06
P15056	BRAF	Serine/threonine-protein kinase B-raf	1	0.499999	446	S	NA	2.51519e+06	NA	NA	NA	NA	NA	NA	NA	2.6017e+06	NA	2.51519e+06	NA	NA	NA	NA	NA	2.238e+06	NA	2.84995e+06	NA	NA	NA	NA	NA	NA	NA	NA	NA	NA	NA	NA	NA	3.21585e+06	NA	NA	2.64617e+06	NA	NA	NA	NA	NA	NA
P15056	BRAF	Serine/threonine-protein kinase B-raf	1	0.563253	447	S	NA	2.49659e+06	NA	NA	NA	NA	NA	3.99596e+06	NA	2.5662e+06	NA	2.49659e+06	NA	NA	NA	NA	NA	2.20448e+06	NA	2.80016e+06	NA	NA	NA	NA	NA	NA	3.32471e+06	NA	NA	NA	NA	NA	NA	3.22086e+06	NA	NA	2.60754e+06	NA	NA	NA	NA	NA	2.70022e+06
P15884	TCF4	Transcription factor 4	1	0.997798	92	S	NA	2.43649e+06	NA	NA	NA	NA	NA	2.62637e+06	NA	3.05532e+06	NA	2.43649e+06	NA	NA	NA	NA	NA	3.44091e+06	NA	NA	NA	NA	2.71499e+06	NA	NA	NA	2.15212e+06	NA	NA	NA	NA	NA	2.49523e+06	NA	NA	NA	NA	3.44191e+06	2.50408e+06	NA	NA	NA	2.95462e+06
P15884	TCF4	Transcription factor 4	1	0.919226	515	S	NA	3.1596e+06	NA	NA	4.96781e+06	NA	NA	3.23875e+06	NA	3.25576e+06	NA	3.1596e+06	NA	NA	4.96781e+06	NA	NA	4.05663e+06	NA	NA	NA	3.48525e+06	4.03396e+06	3.13404e+06	NA	NA	2.82625e+06	2.82286e+06	NA	NA	5.20826e+06	NA	2.91609e+06	NA	NA	NA	2.34878e+06	NA	4.11017e+06	NA	2.71018e+06	NA	2.94648e+06
P15884	TCF4	Transcription factor 4	1	0.685177	484	S	NA	9.8201e+06	NA	NA	NA	NA	NA	6.92252e+06	NA	NA	NA	9.8201e+06	NA	NA	NA	NA	NA	NA	NA	NA	NA	NA	NA	NA	NA	8.87273e+06	NA	5.2283e+06	NA	NA	NA	NA	NA	NA	NA	NA	NA	NA	6.43332e+06	NA	NA	NA	NA
P15884	TCF4	Transcription factor 4	1	0.9981	372	S	1.3994e+07	1.71864e+07	NA	NA	1.83089e+07	1.51508e+07	1.8318e+07	1.66648e+07	1.34612e+07	1.69474e+07	1.3994e+07	1.71864e+07	NA	NA	1.83089e+07	NA	NA	1.70127e+07	1.527e+07	9.9693e+06	NA	5.88482e+06	1.59431e+07	1.65689e+07	1.66284e+07	7.62153e+06	1.37417e+07	1.20797e+07	1.3446e+07	1.36335e+07	1.71048e+07	1.33135e+07	1.24883e+07	8.78685e+06	1.51225e+07	1.16099e+07	1.46518e+07	1.53462e+07	1.54148e+07	1.66323e+07	1.35896e+07	2.54281e+07	1.44134e+07
P15923	TCF3	Transcription factor E2-alpha	1	0.996801	379	S	NA	1.44812e+07	NA	NA	1.12942e+07	1.16633e+07	8.60503e+06	1.49911e+07	9.29288e+06	1.15622e+07	NA	1.44812e+07	NA	NA	1.12942e+07	NA	NA	1.04038e+07	1.00837e+07	6.95404e+06	NA	4.04848e+06	1.06911e+07	1.17368e+07	1.10813e+07	NA	1.31173e+07	7.49347e+06	8.43633e+06	9.65056e+06	1.15401e+07	1.06345e+07	1.03599e+07	7.57137e+06	9.99522e+06	7.94932e+06	9.36579e+06	1.28822e+07	1.04069e+07	1.00538e+07	1.14545e+07	1.77554e+07	9.78325e+06
P15923	TCF3	Transcription factor E2-alpha	1	0.871961	529	S	NA	NA	NA	NA	NA	1.30801e+06	NA	NA	NA	1.73007e+06	NA	NA	NA	NA	NA	NA	NA	1.64959e+06	NA	1.24838e+06	NA	NA	1.76314e+06	1.40371e+06	1.39264e+06	NA	NA	NA	NA	NA	1.54816e+06	NA	1.6601e+06	NA	NA	NA	1.03713e+06	NA	1.66075e+06	NA	NA	NA	NA
P15924	DSP	Desmoplakin	1	0.816318	2131	S	NA	NA	NA	NA	NA	NA	NA	NA	NA	NA	NA	NA	NA	NA	NA	NA	NA	NA	NA	NA	NA	NA	NA	NA	NA	NA	NA	NA	NA	NA	NA	NA	NA	NA	NA	NA	1.90819e+06	NA	NA	NA	NA	NA	NA
P16403	HIST1H1C	Histone H1.2	1	0.980566	2	S	7.1908e+07	4.73078e+07	3.64369e+07	2.35522e+07	5.56887e+07	1.01809e+08	2.60626e+07	3.01006e+07	4.48721e+07	4.06715e+07	7.1908e+07	4.73078e+07	3.64369e+07	2.35522e+07	5.56887e+07	5.88063e+07	2.43505e+07	9.28947e+06	1.29533e+07	2.40898e+07	2.80887e+07	1.83816e+07	3.96021e+07	1.5482e+07	1.44283e+07	4.73079e+07	2.83473e+07	1.08443e+07	1.40917e+07	4.01755e+07	5.51212e+07	4.67665e+07	5.98373e+07	3.81084e+07	4.04992e+07	1.52459e+07	9.36673e+06	4.8529e+07	3.41534e+07	1.35079e+07	5.24501e+07	7.71121e+07	3.87729e+07
P16615	ATP2A2	Sarcoplasmic/endoplasmic reticulum calcium ATPase 2	1	1	663	S	NA	1.26846e+06	NA	NA	NA	NA	1.62363e+06	857352	1.31717e+06	1.39453e+06	NA	1.26846e+06	NA	NA	NA	NA	1.17579e+06	1.09168e+06	1.25002e+06	983350	NA	NA	988623	1.16719e+06	1.22831e+06	857114	1.5549e+06	1.25528e+06	1.18923e+06	NA	NA	957021	1.61319e+06	NA	NA	1.22412e+06	1.00712e+06	NA	1.12969e+06	1.29552e+06	1.34932e+06	1.29961e+06	1.07695e+06
P16949	STMN1	Stathmin	1	1	16	S	2.25098e+06	6.10771e+06	2.18323e+06	6.34276e+06	6.60999e+06	805916	995562	6.75696e+06	4.69284e+06	4.8175e+06	2.25098e+06	6.10771e+06	2.18323e+06	6.34276e+06	6.60999e+06	NA	NA	4.06061e+06	3.90292e+06	3.16132e+06	NA	4.8806e+06	4.23416e+06	4.57247e+06	4.98069e+06	7.98391e+06	1.06435e+07	7.50965e+06	9.89926e+06	2.67431e+06	4.58692e+06	3.11901e+06	1.69986e+06	7.05342e+06	5.76897e+06	4.2627e+06	3.51648e+06	6.26272e+06	6.72298e+06	4.24075e+06	3.01407e+06	7.62995e+06	3.92803e+06
P16949	STMN1	Stathmin	1	1	25	S	1.24369e+07	2.26924e+07	1.30121e+07	1.88205e+07	2.26977e+07	6.80955e+06	4.5782e+06	2.23725e+07	1.26095e+07	1.18185e+07	1.24369e+07	2.26924e+07	1.30121e+07	1.88205e+07	2.26977e+07	NA	6.1182e+06	7.16849e+07	3.13851e+07	3.2409e+07	NA	2.60113e+07	1.26517e+07	1.50755e+07	9.72109e+06	5.65654e+07	4.07208e+07	3.12167e+07	3.64946e+07	2.75697e+07	1.66415e+07	6.90249e+06	5.0773e+06	3.30046e+07	2.17976e+07	9.99889e+06	1.08033e+07	5.23489e+07	2.85199e+07	1.99966e+07	5.22371e+06	2.12709e+07	1.51268e+07
P16949	STMN1	Stathmin	1	0.912924	4	S	NA	NA	NA	NA	NA	NA	NA	NA	NA	NA	NA	NA	NA	NA	NA	NA	NA	NA	NA	NA	NA	NA	NA	NA	NA	NA	NA	NA	NA	NA	NA	NA	NA	1.13501e+06	NA	NA	NA	NA	NA	NA	NA	NA	NA
P16949	STMN1;STMN2	Stathmin;Stathmin-2	1	1	46	S	1.40007e+07	1.1672e+07	1.65586e+07	1.37073e+07	9.98022e+06	1.67612e+07	5.95983e+06	7.54478e+06	7.58264e+06	6.04495e+06	1.40007e+07	1.1672e+07	1.65586e+07	1.37073e+07	9.98022e+06	4.53845e+06	NA	1.02047e+07	6.60541e+06	2.40517e+06	NA	3.67049e+06	7.20252e+06	5.45799e+06	4.85348e+06	1.00407e+07	1.97019e+07	1.42362e+07	1.68951e+07	8.53072e+06	6.25847e+06	3.55382e+06	4.6979e+06	2.41566e+07	1.71859e+07	9.69339e+06	8.36848e+06	2.16583e+07	1.15054e+07	9.89658e+06	4.96898e+06	9.92847e+06	7.26808e+06
P16949	STMN1	Stathmin	1	1	38	S	4.25194e+06	5.31144e+06	NA	NA	6.88471e+06	7.23152e+06	1.7776e+06	5.9829e+06	5.42878e+06	5.76686e+06	4.25194e+06	5.31144e+06	NA	NA	6.88471e+06	NA	NA	5.70392e+06	6.82705e+06	5.31401e+06	NA	1.48777e+06	4.24543e+06	4.7216e+06	4.57629e+06	1.82647e+06	8.85038e+06	5.89074e+06	5.31099e+06	1.29891e+06	4.08694e+06	2.07583e+06	3.6975e+06	2.99785e+06	4.04774e+06	3.12658e+06	3.86395e+06	4.18701e+06	4.49506e+06	3.79028e+06	2.48211e+06	1.04189e+07	3.75123e+06
P17029	ZKSCAN1	Zinc finger protein with KRAB and SCAN domains 1	1	0.999899	13	S	NA	1.61608e+06	NA	NA	1.18795e+06	1.65152e+06	NA	NA	1.54258e+06	NA	NA	1.61608e+06	NA	NA	1.18795e+06	NA	2.33066e+06	NA	NA	NA	NA	3.44087e+06	1.83958e+06	NA	NA	1.89578e+06	2.87043e+06	626508	NA	NA	1.70052e+06	2.69476e+06	1.29526e+06	NA	1.5879e+06	NA	NA	NA	1.48165e+06	566645	NA	NA	NA
P17096	HMGA1	High mobility group protein HMG-I/HMG-Y	1	0.776533	99	S	NA	NA	NA	NA	NA	4.58689e+06	NA	NA	NA	NA	NA	NA	NA	NA	NA	4.49298e+06	NA	NA	NA	NA	NA	NA	NA	NA	NA	NA	NA	NA	NA	NA	NA	NA	NA	NA	NA	NA	NA	NA	NA	NA	NA	NA	NA
P17096	HMGA1	High mobility group protein HMG-I/HMG-Y	1	0.999988	102	S	2.47752e+07	1.78743e+07	NA	3.02917e+07	4.73361e+07	NA	NA	NA	1.30743e+07	NA	2.47752e+07	1.78743e+07	NA	3.02917e+07	4.73361e+07	NA	NA	NA	NA	NA	NA	1.27349e+07	5.47932e+07	3.3871e+07	2.20457e+07	NA	NA	NA	NA	NA	2.24729e+07	NA	NA	4.50052e+07	3.50158e+07	1.9265e+07	2.53512e+07	NA	3.19178e+07	1.98513e+07	NA	2.66676e+07	NA
P17096	HMGA1	High mobility group protein HMG-I/HMG-Y	1	0.999988	103	S	NA	5.48624e+06	NA	NA	NA	NA	NA	NA	3.68221e+06	1.76876e+06	NA	5.48624e+06	NA	NA	NA	NA	NA	NA	NA	NA	NA	NA	NA	NA	3.25233e+06	NA	NA	1.50133e+06	NA	1.46843e+07	2.34257e+06	NA	NA	NA	NA	2.69163e+06	NA	NA	NA	NA	NA	NA	NA
P17096	HMGA1	High mobility group protein HMG-I/HMG-Y	1	0.996437	36	S	NA	1.38981e+06	NA	NA	NA	NA	NA	1.41952e+06	NA	NA	NA	1.38981e+06	NA	NA	NA	NA	NA	1.61808e+06	1.01622e+06	NA	NA	NA	1.19114e+06	NA	NA	NA	NA	NA	NA	NA	NA	NA	NA	NA	NA	NA	1.40624e+06	NA	1.59789e+06	1.26438e+06	NA	NA	1.00116e+06
P17096	HMGA1	High mobility group protein HMG-I/HMG-Y	1	0.951937	44	S	NA	NA	NA	NA	NA	NA	NA	NA	NA	NA	NA	NA	NA	NA	NA	NA	NA	NA	NA	NA	NA	NA	NA	NA	1.41817e+06	NA	NA	NA	NA	NA	NA	NA	NA	NA	NA	NA	2.47376e+06	NA	NA	3.83263e+06	NA	NA	NA
P17096	HMGA1	High mobility group protein HMG-I/HMG-Y	1	0.673924	49	S	NA	NA	NA	NA	NA	NA	NA	NA	NA	NA	NA	NA	NA	NA	NA	NA	NA	NA	NA	NA	NA	NA	NA	NA	NA	NA	NA	NA	NA	NA	NA	NA	NA	NA	NA	NA	NA	1.3474e+06	NA	NA	NA	NA	NA
P17600	SYN1	Synapsin-1	1	0.965856	427	S	NA	NA	NA	NA	NA	NA	NA	NA	2.63203e+06	2.94093e+06	NA	NA	NA	NA	NA	NA	NA	3.03019e+06	NA	NA	NA	1.5563e+06	3.56721e+06	NA	NA	1.77089e+06	NA	NA	NA	NA	2.38566e+06	NA	NA	NA	NA	NA	3.39703e+06	NA	3.39383e+06	NA	NA	NA	2.64376e+06
P17600	SYN1	Synapsin-1	1	0.512637	432	S	NA	NA	NA	NA	NA	NA	NA	NA	NA	NA	NA	NA	NA	NA	NA	NA	NA	NA	NA	NA	NA	NA	NA	NA	NA	NA	NA	NA	NA	NA	NA	NA	NA	NA	NA	NA	NA	NA	NA	2.29742e+06	NA	NA	NA
P17600	SYN1	Synapsin-1	1	0.663544	510	S	NA	NA	NA	NA	NA	NA	NA	NA	NA	NA	NA	NA	NA	NA	NA	NA	NA	NA	NA	NA	NA	NA	NA	NA	NA	NA	NA	NA	NA	NA	NA	NA	1.6861e+06	NA	NA	NA	NA	NA	NA	NA	NA	NA	1.05236e+06
P17612	PRKACA	cAMP-dependent protein kinase catalytic subunit alpha	1	0.999995	339	S	NA	NA	NA	NA	NA	NA	NA	NA	NA	2.41561e+06	NA	NA	NA	NA	NA	NA	NA	NA	NA	NA	NA	NA	NA	NA	NA	NA	NA	NA	NA	NA	NA	NA	NA	NA	NA	NA	2.11715e+06	NA	NA	NA	NA	NA	NA
P17812	CTPS1	CTP synthase 1	1	0.929649	574	S	NA	NA	NA	NA	NA	NA	NA	NA	NA	NA	NA	NA	NA	NA	NA	NA	NA	NA	NA	NA	NA	NA	NA	NA	NA	NA	NA	NA	NA	NA	NA	NA	NA	NA	NA	NA	NA	NA	1.43998e+07	NA	NA	NA	NA
P17812	CTPS1	CTP synthase 1	1	0.998876	575	S	NA	9.05507e+06	NA	NA	NA	NA	NA	8.78643e+06	8.05247e+06	1.12671e+07	NA	9.05507e+06	NA	NA	NA	NA	NA	1.16545e+07	NA	1.07342e+07	NA	NA	9.83766e+06	9.97362e+06	NA	NA	1.19976e+07	1.21452e+07	NA	8.32132e+06	1.08378e+07	NA	NA	NA	NA	1.00858e+07	NA	1.48464e+07	NA	1.45283e+07	NA	NA	1.1761e+07
P17980	PSMC3	26S protease regulatory subunit 6A	1	0.919237	9	S	NA	NA	NA	NA	NA	NA	NA	NA	NA	NA	NA	NA	NA	NA	NA	NA	NA	NA	NA	NA	NA	NA	NA	NA	643327	NA	NA	551035	NA	NA	NA	NA	NA	NA	NA	NA	NA	NA	NA	NA	NA	NA	NA
P17987	TCP1	T-complex protein 1 subunit alpha	1	0.981544	544	S	NA	NA	NA	NA	NA	NA	NA	NA	NA	NA	NA	NA	NA	NA	NA	NA	NA	NA	NA	NA	NA	NA	NA	NA	NA	NA	NA	NA	NA	NA	NA	NA	1.15675e+06	NA	NA	NA	NA	NA	NA	NA	NA	NA	NA
P18583	SON	Protein SON	1	1	1697	S	NA	1.36525e+06	NA	1.74132e+06	1.54666e+06	NA	NA	1.24618e+06	NA	2.04996e+06	NA	1.36525e+06	NA	1.74132e+06	1.54666e+06	NA	NA	1.23071e+06	2.19687e+06	2.24579e+06	NA	1.75541e+06	1.22134e+06	1.90028e+06	2.07491e+06	1.17117e+06	2.1695e+06	2.4659e+06	2.52386e+06	NA	1.74773e+06	1.97289e+06	1.57427e+06	NA	1.46241e+06	2.56721e+06	NA	879999	1.19929e+06	2.01998e+06	2.53118e+06	2.04463e+06	1.49982e+06
P18583	SON	Protein SON	1	0.920246	1556	S	NA	3.45724e+06	NA	NA	NA	NA	NA	3.05724e+06	3.05332e+06	3.88661e+06	NA	3.45724e+06	NA	NA	NA	NA	NA	NA	NA	2.98707e+06	NA	2.57304e+06	NA	3.54047e+06	3.69016e+06	NA	3.63592e+06	3.86764e+06	2.97943e+06	NA	1.50915e+06	NA	3.54264e+06	2.37395e+06	2.84292e+06	3.27626e+06	2.13377e+06	NA	NA	3.09231e+06	3.43251e+06	NA	NA
P18615	NELFE	Negative elongation factor E	1	1	115	S	3.41731e+06	2.91257e+06	2.39328e+06	3.13103e+06	2.77539e+06	2.99598e+06	3.90369e+06	2.09119e+06	2.29094e+06	2.40886e+06	3.41731e+06	2.91257e+06	2.39328e+06	3.13103e+06	2.77539e+06	1.0168e+07	7.86412e+06	5.99123e+06	4.18248e+06	4.76877e+06	3.17124e+06	4.0725e+06	2.88139e+06	1.941e+06	1.45012e+06	7.22877e+06	4.03433e+06	2.55567e+06	2.73277e+06	1.32068e+06	3.22026e+06	2.94972e+06	3.26252e+06	3.53303e+06	2.86131e+06	3.06942e+06	1.98566e+06	2.62242e+06	2.85555e+06	2.71517e+06	2.86471e+06	1.72845e+06	2.62156e+06
P18754	RCC1	Regulator of chromosome condensation	1	1	11	S	NA	836945	NA	NA	NA	NA	1.40261e+06	NA	NA	NA	NA	836945	NA	NA	NA	1.36117e+06	2.24632e+06	NA	NA	NA	NA	1.56461e+06	NA	NA	NA	NA	681920	493390	NA	NA	NA	1.81462e+06	760415	1.45872e+06	NA	NA	NA	NA	984169	NA	NA	NA	NA
P18858	LIG1	DNA ligase 1	1	0.986063	51	S	NA	NA	NA	NA	NA	NA	NA	NA	NA	NA	NA	NA	NA	NA	NA	NA	NA	NA	NA	NA	NA	NA	NA	NA	NA	NA	NA	NA	NA	NA	NA	NA	NA	NA	NA	NA	NA	NA	NA	NA	NA	NA	825152
P18858	LIG1	DNA ligase 1	1	1	141	S	NA	2.8357e+06	NA	NA	NA	NA	NA	3.41979e+06	3.18823e+06	3.02021e+06	NA	2.8357e+06	NA	NA	NA	NA	NA	3.51509e+06	2.60162e+06	1.83874e+06	NA	1.61764e+06	2.53591e+06	2.21792e+06	2.01212e+06	1.44883e+06	3.08911e+06	2.51377e+06	NA	3.67442e+06	2.33708e+06	NA	2.576e+06	2.16204e+06	NA	NA	2.28424e+06	3.30251e+06	3.05009e+06	2.461e+06	NA	NA	2.6356e+06
P18858	LIG1	DNA ligase 1	1	1	66	S	NA	NA	NA	2.78821e+06	3.0076e+06	4.80679e+06	4.22827e+06	NA	NA	NA	NA	NA	NA	2.78821e+06	3.0076e+06	2.46774e+06	1.33155e+06	NA	2.89621e+06	NA	NA	4.22624e+06	NA	2.41764e+06	2.54674e+06	4.50735e+06	NA	NA	2.70734e+06	NA	NA	2.22132e+06	NA	4.13658e+06	NA	3.38064e+06	2.39713e+06	2.88003e+06	NA	NA	2.57379e+06	1.2621e+06	NA
P18858	LIG1	DNA ligase 1	1	1	76	S	4.43812e+06	5.07486e+06	3.66809e+06	3.5209e+06	3.5306e+06	4.41732e+06	5.93502e+06	3.40772e+06	4.87849e+06	4.35084e+06	4.43812e+06	5.07486e+06	3.66809e+06	3.5209e+06	3.5306e+06	3.76947e+06	3.46085e+06	3.30736e+06	3.19889e+06	NA	NA	5.75055e+06	3.40006e+06	3.33854e+06	2.93096e+06	5.55473e+06	4.08306e+06	3.1965e+06	3.46132e+06	NA	4.72452e+06	3.09116e+06	5.45381e+06	2.82381e+06	3.81739e+06	3.69675e+06	2.36875e+06	NA	2.80456e+06	4.0588e+06	3.17706e+06	2.36985e+06	3.75341e+06
P18887	XRCC1	DNA repair protein XRCC1	1	0.92779	226	S	NA	1.56788e+06	NA	NA	1.92301e+06	NA	NA	1.57665e+06	1.86e+06	931964	NA	1.56788e+06	NA	NA	1.92301e+06	NA	NA	1.16645e+06	NA	NA	NA	NA	1.54326e+06	NA	1.2469e+06	NA	1.45799e+06	NA	NA	NA	1.81579e+06	NA	NA	NA	NA	NA	NA	NA	1.83451e+06	1.29226e+06	1.02154e+06	NA	1.16681e+06
P19174	PLCG1	1-phosphatidylinositol 4,5-bisphosphate phosphodiesterase gamma-1	1	1	6	S	NA	4.65225e+06	NA	NA	2.24143e+06	NA	NA	2.40171e+06	3.42587e+06	2.56409e+06	NA	4.65225e+06	NA	NA	2.24143e+06	NA	NA	NA	2.58857e+06	NA	NA	3.21924e+06	1.93901e+06	2.85445e+06	3.90484e+06	1.31289e+06	3.22619e+06	2.40228e+06	1.48138e+06	NA	2.944e+06	2.5147e+06	4.59331e+06	2.27026e+06	2.70829e+06	2.09771e+06	2.75584e+06	NA	2.47272e+06	NA	2.82726e+06	2.03616e+06	4.39425e+06
P19174	PLCG1	1-phosphatidylinositol 4,5-bisphosphate phosphodiesterase gamma-1	1	0.994423	1221	S	NA	NA	NA	NA	NA	NA	NA	603874	NA	NA	NA	NA	NA	NA	NA	NA	NA	NA	NA	NA	NA	NA	NA	NA	NA	NA	NA	NA	NA	NA	NA	NA	NA	NA	NA	NA	NA	NA	NA	NA	NA	NA	877944
P19338	NCL	Nucleolin	1	1	563	S	1.74461e+08	1.24894e+08	2.29088e+08	1.43248e+08	1.37567e+08	4.55529e+08	1.28765e+09	1.6104e+08	9.46041e+07	1.55705e+08	1.74461e+08	1.24894e+08	2.29088e+08	1.43248e+08	1.37567e+08	6.56054e+08	6.01112e+08	1.30176e+08	1.05879e+08	1.50799e+08	2.97252e+08	1.79257e+08	1.35224e+08	1.15616e+08	1.13246e+08	1.4974e+08	1.23164e+08	1.00275e+08	8.49618e+07	1.11385e+08	1.49137e+08	1.08263e+08	1.13212e+08	1.34202e+08	9.64968e+07	9.13832e+07	1.28584e+08	1.32228e+08	9.24578e+07	6.01114e+07	1.06685e+08	2.03723e+08	1.29696e+08
P19634	SLC9A1	Sodium/hydrogen exchanger 1	1	0.757628	785	S	NA	5.22936e+06	NA	NA	3.92392e+06	NA	NA	5.01777e+06	4.96389e+06	5.15243e+06	NA	5.22936e+06	NA	NA	3.92392e+06	NA	NA	6.06244e+06	6.44019e+06	4.18821e+06	NA	NA	4.47733e+06	4.9428e+06	4.17588e+06	4.25338e+06	4.82327e+06	4.84051e+06	NA	NA	4.40999e+06	NA	5.19945e+06	NA	NA	4.31237e+06	5.5514e+06	4.36668e+06	5.37802e+06	5.96272e+06	3.90791e+06	NA	4.88531e+06
P20020	ATP2B1	Plasma membrane calcium-transporting ATPase 1	1	1	1155	S	NA	2.09183e+06	NA	NA	NA	NA	NA	NA	NA	NA	NA	2.09183e+06	NA	NA	NA	NA	NA	1.52051e+06	NA	NA	NA	581237	1.32388e+06	NA	NA	555565	2.04486e+06	NA	NA	NA	1.27159e+06	NA	NA	NA	NA	NA	NA	NA	NA	1.61546e+06	NA	NA	NA
P20042	EIF2S2	Eukaryotic translation initiation factor 2 subunit 2	1	1	2	S	7.69172e+06	1.5932e+07	1.75474e+07	2.85636e+07	5.65841e+07	9.06268e+06	5.65481e+06	2.18945e+07	1.10298e+07	1.86766e+07	7.69172e+06	1.5932e+07	1.75474e+07	2.85636e+07	5.65841e+07	1.18185e+07	8.89626e+06	1.46758e+07	1.48283e+07	1.45005e+07	1.88441e+07	2.30997e+07	1.80052e+07	2.01523e+07	1.92449e+07	1.72911e+07	1.78133e+07	2.16654e+07	2.50152e+07	2.64736e+07	7.64404e+07	1.98685e+07	1.0747e+07	2.09389e+07	2.18141e+07	1.89383e+07	1.22907e+07	1.32624e+08	1.74481e+07	1.98542e+07	1.56474e+07	1.92304e+07	1.7816e+07
P20290	BTF3	Transcription factor BTF3	1	0.999992	201	S	NA	NA	NA	NA	NA	NA	NA	NA	NA	NA	NA	NA	NA	NA	NA	NA	NA	NA	NA	NA	NA	4.56142e+06	NA	NA	NA	2.62915e+06	NA	NA	NA	NA	NA	NA	NA	NA	NA	NA	NA	NA	NA	NA	NA	NA	2.86432e+06
P20340	RAB6A	Ras-related protein Rab-6A	1	0.889928	2	S	4.85912e+06	5.09685e+06	4.11815e+06	4.95271e+06	4.62392e+06	6.25706e+06	5.09677e+06	4.44919e+06	3.84418e+06	4.38262e+06	4.85912e+06	5.09685e+06	4.11815e+06	4.95271e+06	4.62392e+06	3.18404e+06	1.5495e+06	3.82554e+06	NA	NA	NA	2.7377e+06	4.18924e+06	3.41536e+06	3.31014e+06	2.22567e+06	3.94568e+06	3.29858e+06	3.56357e+06	5.87514e+06	4.67451e+06	3.71996e+06	3.62421e+06	4.76839e+06	3.8956e+06	3.68162e+06	3.56311e+06	5.32628e+06	3.70304e+06	4.21135e+06	3.55792e+06	4.14391e+06	5.09381e+06
P20700	LMNB1	Lamin-B1	1	0.999822	23	S	NA	NA	NA	6.68221e+06	NA	NA	1.84236e+07	6.98709e+06	NA	7.12432e+06	NA	NA	NA	6.68221e+06	NA	NA	1.65133e+07	7.50651e+06	NA	NA	8.78565e+06	9.74631e+06	5.27138e+06	NA	4.15437e+06	8.07731e+06	4.67433e+06	3.29212e+06	4.34657e+06	NA	5.02701e+06	5.95996e+06	4.51411e+06	NA	4.70264e+06	5.57437e+06	4.78625e+06	7.49485e+06	5.74968e+06	3.93528e+06	5.02786e+06	7.3045e+06	6.16458e+06
P20700	LMNB1;LMNB2	Lamin-B1;Lamin-B2	1	1	391	S	NA	8.44942e+06	5.5841e+06	9.84686e+06	9.76442e+06	NA	1.1117e+07	1.32307e+07	6.23956e+06	NA	NA	8.44942e+06	5.5841e+06	9.84686e+06	9.76442e+06	8.84321e+06	5.93824e+06	9.98553e+06	7.67121e+06	8.47017e+06	NA	6.2345e+06	8.43934e+06	7.65009e+06	7.02705e+06	NA	6.44289e+06	7.33876e+06	NA	5.51037e+06	6.88322e+06	7.45841e+06	NA	6.22345e+06	NA	6.58257e+06	6.72865e+06	8.96812e+06	NA	4.54572e+06	6.79177e+06	1.08409e+07	NA
P20700	LMNB1;LMNB2	Lamin-B1;Lamin-B2	1	0.99988	393	S	6.09499e+06	NA	NA	NA	NA	9.81801e+06	NA	NA	NA	9.94719e+06	6.09499e+06	NA	NA	NA	NA	NA	NA	NA	NA	NA	NA	NA	NA	NA	NA	NA	NA	NA	NA	NA	NA	NA	NA	NA	9.2319e+06	NA	NA	NA	NA	NA	NA	NA	9.21468e+06
P20962	PTMS	Parathymosin	1	1	2	S	2.9427e+06	3.50211e+06	2.13053e+06	2.93568e+06	2.13197e+06	4.1392e+06	2.67353e+06	3.00116e+06	1.84978e+06	1.10625e+06	2.9427e+06	3.50211e+06	2.13053e+06	2.93568e+06	2.13197e+06	1.71296e+06	NA	3.74917e+06	1.63192e+06	681755	NA	NA	1.68421e+06	1.40601e+06	754594	2.59155e+06	2.97042e+06	1.76699e+06	2.2335e+06	1.85147e+06	1.03018e+06	NA	NA	942908	1.00927e+06	NA	NA	1.95907e+06	1.88125e+06	1.6211e+06	NA	948699	731668
Q9UQ88	CDK11A;CDK11B	Cyclin-dependent kinase 11A;Cyclin-dependent kinase 11B	1	0.989706	271	S	NA	756118	NA	1.12666e+06	1.41252e+06	NA	NA	763161	2.21976e+06	1.45794e+06	NA	756118	NA	1.12666e+06	1.41252e+06	NA	NA	721641	1.23843e+06	2.08677e+06	NA	NA	556848	1.16616e+06	2.02206e+06	746647	1.42201e+06	1.76141e+06	1.99875e+06	NA	1.41972e+06	1.71909e+06	1.28405e+06	809837	1.14675e+06	1.83356e+06	NA	502637	971385	1.44175e+06	1.58162e+06	NA	967977
Q9UQ88	CDK11A;CDK11B	Cyclin-dependent kinase 11A;Cyclin-dependent kinase 11B	1	0.642755	273	S	NA	NA	NA	NA	NA	NA	NA	NA	NA	NA	NA	NA	NA	NA	NA	NA	NA	NA	NA	NA	NA	954775	NA	NA	NA	NA	NA	NA	NA	NA	NA	NA	NA	NA	NA	NA	NA	NA	NA	NA	NA	507255	NA
P21333	FLNA	Filamin-A	1	0.823796	1081	S	NA	NA	NA	NA	NA	NA	NA	NA	NA	NA	NA	NA	NA	NA	NA	NA	NA	NA	NA	1.68661e+06	NA	NA	1.89911e+06	NA	NA	NA	NA	NA	NA	1.37297e+06	NA	NA	NA	NA	NA	NA	NA	NA	NA	NA	NA	NA	NA
P21333	FLNA	Filamin-A	1	0.992283	1084	S	NA	NA	NA	NA	NA	NA	NA	2.51352e+06	NA	2.85008e+06	NA	NA	NA	NA	NA	NA	NA	NA	NA	NA	NA	2.5284e+06	NA	NA	NA	2.72172e+06	2.15249e+06	2.26719e+06	NA	NA	2.17127e+06	1.81931e+06	NA	NA	NA	NA	NA	1.48733e+06	1.44089e+06	1.84604e+06	NA	2.05586e+06	2.26735e+06
P21333	FLNA	Filamin-A	1	0.999124	1459	S	NA	NA	NA	NA	NA	NA	NA	NA	NA	NA	NA	NA	NA	NA	NA	NA	NA	NA	NA	NA	NA	NA	NA	NA	NA	NA	NA	NA	NA	NA	NA	NA	NA	NA	NA	NA	NA	NA	NA	NA	NA	NA	NA
P21359	NF1	Neurofibromin;Neurofibromin truncated	1	0.868754	2515	S	NA	NA	NA	NA	NA	NA	NA	NA	NA	NA	NA	NA	NA	NA	NA	NA	NA	NA	NA	NA	NA	NA	NA	NA	NA	NA	611809	NA	NA	NA	NA	NA	NA	NA	NA	NA	NA	NA	NA	NA	NA	NA	NA
P21796	VDAC1	Voltage-dependent anion-selective channel protein 1	1	0.994854	104	S	NA	2.56023e+06	NA	NA	3.05503e+06	3.51893e+06	NA	3.07269e+06	2.1039e+06	2.91433e+06	NA	2.56023e+06	NA	NA	3.05503e+06	NA	NA	2.64877e+06	2.11171e+06	NA	NA	NA	2.62064e+06	1.92694e+06	1.77586e+06	NA	2.7742e+06	2.18579e+06	NA	NA	2.66608e+06	NA	2.24034e+06	NA	NA	NA	1.94908e+06	NA	2.36878e+06	NA	1.78629e+06	3.10256e+06	2.22653e+06
P22059	OSBP	Oxysterol-binding protein 1	1	0.528518	238	S	NA	705962	NA	NA	NA	NA	NA	NA	NA	NA	NA	705962	NA	NA	NA	NA	NA	NA	NA	NA	NA	NA	NA	NA	NA	NA	NA	NA	NA	NA	NA	NA	NA	NA	NA	NA	NA	NA	NA	NA	NA	NA	NA
P22059	OSBP	Oxysterol-binding protein 1	1	0.987499	240	S	NA	NA	NA	NA	NA	NA	NA	NA	NA	NA	NA	NA	NA	NA	NA	NA	NA	NA	NA	NA	NA	NA	NA	NA	NA	NA	979034	NA	NA	NA	NA	NA	NA	NA	NA	NA	NA	NA	NA	NA	NA	NA	NA
P22059	OSBP	Oxysterol-binding protein 1	1	0.526412	244	S	NA	NA	NA	NA	NA	NA	NA	823743	NA	NA	NA	NA	NA	NA	NA	NA	NA	NA	NA	NA	NA	NA	NA	NA	874745	NA	NA	NA	NA	NA	NA	NA	NA	NA	NA	NA	NA	NA	NA	NA	NA	NA	NA
P22087	FBL	rRNA 2'-O-methyltransferase fibrillarin	1	0.766862	124	S	NA	NA	NA	NA	NA	NA	NA	NA	NA	NA	NA	NA	NA	NA	NA	NA	NA	NA	NA	NA	NA	NA	NA	NA	NA	NA	NA	NA	NA	NA	NA	NA	NA	NA	NA	NA	NA	NA	389295	NA	NA	NA	NA
P22314	UBA1	Ubiquitin-like modifier-activating enzyme 1	1	1	46	S	1.46957e+06	1.45469e+06	NA	1.29252e+06	1.2906e+06	1.72492e+06	1.16495e+06	1.56919e+06	1.31192e+06	1.35171e+06	1.46957e+06	1.45469e+06	NA	1.29252e+06	1.2906e+06	844464	NA	1.45829e+06	NA	608624	NA	1.10163e+06	1.27615e+06	1.27076e+06	1.24733e+06	1.27764e+06	1.85151e+06	1.36554e+06	1.43203e+06	NA	1.39518e+06	1.15287e+06	1.50737e+06	1.17505e+06	1.71218e+06	1.18319e+06	1.10078e+06	1.6882e+06	1.51048e+06	1.62059e+06	1.2673e+06	NA	1.79098e+06
P22466	GAL	Galanin peptides;Galanin;Galanin message-associated peptide	1	0.811258	116	S	NA	NA	NA	NA	NA	NA	NA	NA	NA	NA	NA	NA	NA	NA	NA	NA	NA	NA	NA	NA	NA	NA	NA	NA	NA	NA	NA	NA	NA	NA	NA	NA	NA	NA	NA	NA	NA	NA	NA	NA	NA	NA	493766
P22466	GAL	Galanin peptides;Galanin;Galanin message-associated peptide	1	0.519353	117	S	NA	NA	NA	NA	NA	NA	NA	NA	NA	NA	NA	NA	NA	NA	NA	NA	NA	NA	NA	NA	NA	NA	NA	NA	NA	NA	NA	NA	NA	NA	NA	NA	NA	NA	NA	NA	NA	NA	NA	NA	NA	NA	NA
P22626	HNRNPA2B1	Heterogeneous nuclear ribonucleoproteins A2/B1	1	1	259	S	3.05041e+06	9.29686e+06	NA	1.05158e+07	1.51925e+07	NA	627428	2.11998e+07	1.01469e+07	7.01704e+06	3.05041e+06	9.29686e+06	NA	1.05158e+07	1.51925e+07	NA	NA	9.43388e+06	9.18144e+06	1.30916e+07	3.65354e+06	1.04846e+07	8.22591e+06	1.25053e+07	1.12747e+07	7.25314e+06	3.97833e+06	9.02599e+06	1.06757e+07	1.78224e+07	6.74841e+06	1.68847e+07	8.98689e+06	8.13707e+06	1.0713e+07	NA	7.93339e+06	1.11893e+07	7.24713e+06	8.45807e+06	8.12249e+06	1.0973e+07	1.22428e+07
P22626	HNRNPA2B1	Heterogeneous nuclear ribonucleoproteins A2/B1	1	1	225	S	NA	NA	NA	NA	NA	NA	NA	NA	NA	NA	NA	NA	NA	NA	NA	NA	NA	NA	NA	NA	NA	NA	NA	NA	NA	NA	NA	NA	NA	NA	NA	NA	NA	NA	NA	NA	NA	NA	NA	NA	NA	NA	NA
P22626	HNRNPA2B1	Heterogeneous nuclear ribonucleoproteins A2/B1	1	0.975162	344	S	NA	NA	NA	NA	NA	NA	NA	1.0311e+06	NA	NA	NA	NA	NA	NA	NA	NA	NA	NA	NA	NA	NA	NA	NA	NA	NA	NA	NA	NA	NA	NA	NA	NA	NA	NA	NA	NA	NA	1.32875e+06	NA	NA	NA	NA	NA
P22670	RFX1	MHC class II regulatory factor RFX1	1	0.536287	117	S	NA	NA	NA	NA	NA	NA	NA	NA	NA	3.61385e+06	NA	NA	NA	NA	NA	NA	NA	NA	NA	NA	NA	NA	NA	NA	NA	NA	NA	NA	NA	NA	NA	NA	NA	NA	NA	NA	NA	NA	NA	NA	NA	NA	NA
P22670	RFX1	MHC class II regulatory factor RFX1	1	0.67151	204	S	NA	NA	NA	NA	NA	NA	NA	NA	NA	NA	NA	NA	NA	NA	NA	NA	NA	NA	NA	NA	NA	NA	NA	NA	NA	NA	NA	NA	NA	NA	NA	NA	NA	NA	NA	NA	3.3733e+06	NA	NA	NA	NA	NA	2.79569e+06
P22694	PRKACB	cAMP-dependent protein kinase catalytic subunit beta	1	0.977679	339	S	NA	1.86562e+06	NA	NA	4.59253e+06	NA	NA	NA	NA	1.94843e+06	NA	1.86562e+06	NA	NA	4.59253e+06	NA	NA	1.86009e+06	NA	NA	NA	NA	NA	2.42081e+06	2.67437e+06	NA	3.1105e+06	NA	NA	NA	2.7563e+06	NA	1.62339e+06	NA	NA	NA	NA	2.41214e+06	NA	NA	NA	NA	2.46234e+06
P23193	TCEA1	Transcription elongation factor A protein 1	1	0.966894	100	S	NA	NA	NA	NA	NA	NA	NA	NA	NA	2.15538e+06	NA	NA	NA	NA	NA	NA	NA	NA	NA	NA	NA	2.42548e+06	NA	NA	NA	3.52522e+06	2.2722e+06	NA	NA	NA	NA	NA	NA	NA	NA	NA	1.91331e+06	NA	NA	NA	NA	NA	2.18386e+06
P23508	MCC	Colorectal mutant cancer protein	1	0.841296	293	S	NA	NA	NA	NA	5.61946e+06	NA	NA	4.66035e+06	NA	NA	NA	NA	NA	NA	5.61946e+06	6.3356e+06	NA	NA	3.38439e+06	3.74739e+06	6.46741e+06	1.05757e+07	NA	4.61632e+06	NA	NA	NA	NA	3.24763e+06	NA	NA	NA	NA	NA	4.51201e+06	4.35463e+06	4.17081e+06	NA	NA	NA	NA	NA	5.32051e+06
P23508	MCC	Colorectal mutant cancer protein	1	0.951714	294	S	7.56182e+06	5.57939e+06	NA	NA	NA	5.47981e+06	8.71939e+06	NA	5.01052e+06	6.1952e+06	7.56182e+06	5.57939e+06	NA	NA	NA	6.52301e+06	NA	3.8173e+06	NA	3.69902e+06	6.62313e+06	NA	4.74715e+06	NA	4.64403e+06	7.32757e+06	4.43111e+06	2.90445e+06	3.2552e+06	NA	6.09652e+06	NA	5.73205e+06	NA	4.48101e+06	4.32429e+06	4.12667e+06	NA	3.63765e+06	2.7288e+06	5.46055e+06	6.32646e+06	NA
P23528	CFL1	Cofilin-1	1	1	3	S	2.20283e+08	2.56581e+08	3.11782e+08	NA	2.8407e+08	5.6572e+08	4.12099e+08	2.19174e+08	2.16938e+08	2.20191e+08	2.20283e+08	2.56581e+08	3.11782e+08	NA	2.8407e+08	3.41516e+08	4.43143e+08	2.31262e+08	1.57338e+08	1.89366e+08	4.11413e+08	1.68204e+08	2.37967e+08	2.95735e+08	2.66993e+08	2.02426e+08	2.22962e+08	2.20761e+08	2.51751e+08	2.22185e+08	2.56594e+08	2.60634e+08	2.38011e+08	2.30617e+08	2.06635e+08	2.01184e+08	2.21252e+08	2.7604e+08	2.36915e+08	1.64907e+08	2.17138e+08	3.63262e+08	1.66022e+08
P23588	EIF4B	Eukaryotic translation initiation factor 4B	1	0.999994	597	S	NA	NA	NA	NA	1.33321e+06	NA	NA	2.16592e+06	1.07624e+06	NA	NA	NA	NA	NA	1.33321e+06	NA	NA	3.12666e+06	620085	NA	NA	NA	878186	NA	NA	NA	1.31802e+06	NA	NA	NA	NA	NA	NA	NA	NA	NA	NA	NA	935601	NA	NA	NA	1.22015e+06
P24534	EEF1B2	Elongation factor 1-beta	1	1	106	S	8.38813e+07	1.00838e+08	4.9172e+07	5.57749e+07	1.53276e+08	8.8965e+07	NA	1.90026e+08	1.4649e+08	9.97377e+07	8.38813e+07	1.00838e+08	4.9172e+07	5.57749e+07	1.53276e+08	NA	NA	1.56138e+08	1.1255e+08	2.02249e+08	5.58848e+07	1.1094e+08	1.21674e+08	1.55374e+08	1.39729e+08	NA	NA	1.92947e+08	1.08302e+08	1.11308e+08	9.25593e+07	9.9037e+07	1.54651e+08	4.87571e+07	1.04887e+08	1.08891e+08	7.76414e+07	1.06363e+08	1.84647e+08	1.41941e+08	9.07044e+07	1.98499e+07	1.31698e+08
P24588	AKAP5	A-kinase anchor protein 5	1	0.98528	178	S	NA	NA	NA	NA	NA	NA	NA	512892	NA	NA	NA	NA	NA	NA	NA	NA	NA	452805	NA	NA	NA	NA	NA	370441	NA	NA	NA	NA	NA	NA	358548	NA	NA	NA	NA	NA	NA	NA	428252	NA	NA	NA	546809
P24928	POLR2A	DNA-directed RNA polymerase II subunit RPB1	1	0.989888	1878	S	NA	NA	NA	NA	NA	NA	NA	2.75196e+06	1.88965e+06	NA	NA	NA	NA	NA	NA	NA	NA	1.90851e+06	NA	NA	NA	NA	NA	NA	NA	NA	1.11838e+06	NA	NA	NA	NA	NA	NA	NA	NA	NA	NA	NA	1.97675e+06	NA	NA	NA	NA
P24928	POLR2A	DNA-directed RNA polymerase II subunit RPB1	1	0.999973	1913	S	NA	NA	NA	NA	2.48456e+06	2.09762e+06	NA	NA	2.27244e+06	2.04126e+06	NA	NA	NA	NA	2.48456e+06	NA	NA	NA	2.41288e+06	NA	NA	NA	2.19363e+06	2.36362e+06	2.30459e+06	4.25081e+06	1.79781e+06	2.70468e+06	2.46708e+06	1.5631e+06	NA	NA	1.90412e+06	NA	NA	2.03886e+06	2.16817e+06	NA	2.053e+06	2.07519e+06	1.98328e+06	2.54066e+06	NA
P24928	POLR2A	DNA-directed RNA polymerase II subunit RPB1	1	0.991739	1917	S	NA	NA	NA	NA	NA	NA	NA	NA	NA	NA	NA	NA	NA	NA	NA	NA	NA	NA	1.78299e+06	NA	NA	NA	NA	NA	1.96646e+06	NA	NA	2.21167e+06	NA	NA	1.524e+06	NA	NA	NA	NA	NA	NA	NA	NA	NA	1.60841e+06	NA	NA
P24928	POLR2A	DNA-directed RNA polymerase II subunit RPB1	1	0.981796	1920	S	NA	NA	NA	NA	NA	NA	NA	NA	NA	NA	NA	NA	NA	NA	NA	NA	NA	NA	NA	NA	NA	NA	NA	NA	NA	2.97662e+06	NA	NA	NA	NA	NA	NA	NA	NA	NA	NA	NA	NA	1.94396e+06	NA	NA	NA	NA
P25054	APC	Adenomatous polyposis coli protein	1	0.999998	780	S	NA	3.16381e+06	NA	NA	NA	NA	NA	NA	4.83731e+06	NA	NA	3.16381e+06	NA	NA	NA	NA	NA	2.59078e+06	NA	NA	NA	2.65657e+06	2.11481e+06	NA	NA	2.41849e+06	2.57962e+06	NA	NA	NA	NA	NA	2.58532e+06	NA	NA	NA	NA	NA	NA	NA	NA	NA	3.07495e+06
P25054	APC	Adenomatous polyposis coli protein	1	0.557168	1038	S	NA	NA	NA	NA	NA	NA	NA	NA	NA	NA	NA	NA	NA	NA	NA	NA	NA	NA	NA	NA	NA	NA	NA	NA	NA	NA	NA	NA	NA	NA	NA	NA	NA	NA	NA	NA	NA	NA	NA	NA	NA	NA	NA
P25054	APC	Adenomatous polyposis coli protein	1	0.784178	1042	S	NA	NA	NA	NA	NA	NA	NA	NA	NA	NA	NA	NA	NA	NA	NA	NA	NA	NA	NA	NA	NA	NA	NA	NA	NA	NA	NA	NA	NA	NA	NA	NA	NA	NA	NA	NA	NA	3.1301e+06	NA	NA	NA	NA	NA
P25205	MCM3	DNA replication licensing factor MCM3	1	0.839698	711	S	NA	NA	NA	NA	NA	NA	NA	NA	NA	NA	NA	NA	NA	NA	NA	NA	NA	NA	NA	NA	NA	NA	NA	NA	NA	NA	1.87084e+06	NA	NA	NA	NA	NA	NA	NA	NA	NA	NA	NA	NA	NA	NA	NA	1.55318e+06
P25440	BRD2	Bromodomain-containing protein 2	1	0.999991	298	S	NA	4.16905e+06	NA	NA	NA	NA	NA	2.18405e+06	NA	1.89924e+06	NA	4.16905e+06	NA	NA	NA	NA	NA	NA	NA	NA	NA	NA	NA	NA	NA	NA	NA	NA	NA	2.58693e+06	NA	NA	NA	NA	NA	NA	NA	NA	NA	NA	NA	NA	NA
P25440	BRD2	Bromodomain-containing protein 2	1	0.992205	301	S	NA	NA	NA	NA	NA	NA	NA	1.95061e+06	NA	1.50736e+06	NA	NA	NA	NA	NA	NA	NA	1.59026e+06	1.61369e+06	1.88994e+06	NA	NA	NA	NA	2.57728e+06	NA	NA	NA	NA	NA	1.26957e+06	NA	NA	1.15272e+06	NA	NA	NA	NA	2.364e+06	1.93114e+06	NA	NA	NA
P26232	CTNNA2	Catenin alpha-2	1	0.999293	640	S	NA	NA	NA	NA	NA	NA	NA	NA	NA	NA	NA	NA	NA	NA	NA	NA	NA	NA	NA	657533	NA	NA	NA	NA	NA	NA	NA	NA	NA	NA	NA	NA	NA	NA	NA	NA	NA	616440	NA	840815	500454	NA	NA
P26358	DNMT1	DNA (cytosine-5)-methyltransferase 1	1	1	714	S	NA	2.67948e+06	NA	NA	2.06502e+06	NA	NA	1.697e+06	2.62534e+06	2.49692e+06	NA	2.67948e+06	NA	NA	2.06502e+06	NA	NA	2.0333e+06	2.15623e+06	2.16429e+06	NA	4.49147e+06	1.97732e+06	NA	2.03834e+06	NA	1.76101e+06	2.40476e+06	NA	NA	3.18612e+06	1.83331e+06	2.6612e+06	1.71e+06	2.06432e+06	2.78332e+06	1.54157e+06	3.64477e+06	2.1814e+06	2.74772e+06	2.52823e+06	NA	1.74317e+06
P26368	U2AF2	Splicing factor U2AF 65 kDa subunit	1	1	79	S	NA	NA	NA	NA	NA	NA	NA	7.0979e+06	NA	NA	NA	NA	NA	NA	NA	NA	NA	NA	NA	2.80031e+06	NA	NA	NA	2.76596e+06	NA	NA	NA	NA	NA	NA	NA	NA	NA	NA	NA	NA	3.95772e+06	NA	NA	NA	NA	3.81855e+06	NA
P26368	U2AF2	Splicing factor U2AF 65 kDa subunit	1	1	2	S	2.22932e+07	4.14658e+07	6.18397e+07	1.12032e+08	7.00667e+07	4.2541e+07	NA	6.2265e+07	5.05921e+07	6.0875e+07	2.22932e+07	4.14658e+07	6.18397e+07	1.12032e+08	7.00667e+07	NA	NA	7.30577e+07	4.57858e+07	4.35011e+07	5.24176e+07	4.03127e+07	5.97504e+07	6.00414e+07	5.07418e+07	5.07399e+07	4.94149e+07	6.65568e+07	7.86712e+07	5.29564e+07	5.39206e+07	5.82101e+07	4.57737e+07	9.02384e+07	5.87414e+07	6.22028e+07	5.03795e+07	7.81376e+07	4.45933e+07	5.65395e+07	4.41801e+07	2.53882e+07	6.52553e+07
P26378	ELAVL4	ELAV-like protein 4	1	0.999999	33	S	2.49121e+06	2.28791e+06	NA	NA	NA	1.14395e+06	1.96225e+06	1.43686e+06	6.947e+06	3.2755e+06	2.49121e+06	2.28791e+06	NA	NA	NA	3.24012e+06	NA	819885	3.26646e+06	1.4763e+06	NA	2.18089e+06	1.48098e+06	1.49473e+06	3.40202e+06	1.74136e+06	2.53447e+06	1.03161e+06	4.05689e+06	NA	940515	2.63772e+06	6.24083e+06	1.6318e+06	2.72541e+06	1.14704e+06	909770	NA	1.47539e+06	657351	3.82103e+06	2.0477e+06	1.94017e+06
P26378	ELAVL4	ELAV-like protein 4	1	0.70655	223	S	NA	NA	NA	NA	NA	NA	NA	2.22238e+06	NA	NA	NA	NA	NA	NA	NA	NA	NA	NA	NA	NA	NA	NA	NA	NA	NA	NA	NA	NA	NA	NA	NA	NA	NA	NA	NA	NA	NA	NA	NA	NA	NA	NA	2.32689e+06
P26378	ELAVL4	ELAV-like protein 4	1	1	228	S	3.8001e+06	7.13838e+06	3.99537e+06	4.21634e+06	6.56545e+06	2.86563e+06	1.55188e+06	5.876e+06	8.56778e+06	5.52395e+06	3.8001e+06	7.13838e+06	3.99537e+06	4.21634e+06	6.56545e+06	NA	NA	6.31492e+06	6.74415e+06	6.46524e+06	NA	6.20394e+06	5.95561e+06	6.2805e+06	5.0762e+06	5.85034e+06	2.45643e+06	4.83554e+06	5.03549e+06	7.87418e+06	5.85468e+06	6.28935e+06	9.27364e+06	3.9293e+06	6.3977e+06	5.50677e+06	5.92676e+06	4.71273e+06	4.91552e+06	4.78179e+06	5.15498e+06	7.63696e+06	6.57044e+06
P26639	TARS	Threonine--tRNA ligase, cytoplasmic	1	0.688183	7	S	NA	NA	NA	NA	NA	NA	NA	NA	NA	3.48618e+06	NA	NA	NA	NA	NA	NA	NA	5.7125e+06	NA	NA	NA	7.51926e+06	NA	2.49291e+06	NA	NA	NA	NA	NA	NA	NA	NA	NA	NA	NA	NA	NA	NA	NA	NA	NA	NA	NA
P26639	TARS	Threonine--tRNA ligase, cytoplasmic	1	0.999183	8	S	3.39399e+06	5.49696e+06	NA	2.9237e+06	NA	4.24719e+06	4.94726e+06	6.53301e+06	3.43531e+06	NA	3.39399e+06	5.49696e+06	NA	2.9237e+06	NA	7.10694e+06	NA	NA	2.21168e+06	1.77248e+06	6.75336e+06	NA	5.11809e+06	2.52851e+06	1.87008e+06	8.05356e+06	2.6558e+06	NA	NA	1.14076e+07	1.59273e+06	NA	1.93605e+06	6.30255e+06	3.3182e+06	1.76343e+06	1.70589e+06	NA	5.26321e+06	3.13402e+06	NA	1.55607e+06	3.45092e+06
P27348	YWHAQ	14-3-3 protein theta	1	0.505326	230	S	NA	NA	NA	NA	NA	NA	NA	6.74122e+06	NA	NA	NA	NA	NA	NA	NA	NA	NA	NA	NA	NA	NA	NA	NA	NA	NA	NA	NA	NA	NA	NA	NA	NA	NA	NA	NA	NA	NA	NA	NA	NA	NA	NA	NA
P27348	YWHAQ	14-3-3 protein theta	1	0.619484	232	S	NA	NA	NA	NA	NA	NA	NA	NA	NA	NA	NA	NA	NA	NA	NA	NA	NA	NA	NA	NA	NA	NA	5.76223e+06	NA	NA	NA	NA	NA	NA	NA	NA	NA	NA	NA	NA	NA	NA	NA	NA	NA	NA	NA	NA
P27448	MARK3	MAP/microtubule affinity-regulating kinase 3	1	0.98538	469	S	NA	NA	NA	NA	NA	NA	NA	NA	NA	NA	NA	NA	NA	NA	NA	NA	NA	NA	NA	NA	NA	NA	NA	NA	NA	NA	NA	NA	NA	NA	1.37523e+06	NA	NA	NA	NA	NA	NA	2.80974e+06	NA	NA	NA	NA	NA
P27708	CAD	CAD protein;Glutamine-dependent carbamoyl-phosphate synthase;Aspartate carbamoyltransferase;Dihydroorotase	1	1	1859	S	NA	NA	NA	NA	NA	NA	NA	NA	1.45779e+06	NA	NA	NA	NA	NA	NA	NA	NA	2.87563e+06	NA	NA	NA	1.86806e+06	2.28934e+06	NA	993823	NA	NA	NA	NA	NA	NA	NA	NA	NA	NA	993726	2.50612e+06	NA	2.64833e+06	NA	NA	NA	NA
P27816	MAP4	Microtubule-associated protein 4	1	0.998284	280	S	NA	1.24678e+06	NA	NA	3.03103e+06	1.97788e+06	NA	2.61962e+06	1.24089e+06	3.31225e+06	NA	1.24678e+06	NA	NA	3.03103e+06	NA	NA	1.87753e+06	1.67584e+06	NA	NA	NA	2.52669e+06	1.67529e+06	1.8743e+06	NA	1.81851e+06	1.45634e+06	NA	NA	3.59158e+06	NA	1.74647e+06	1.61512e+06	NA	NA	1.35667e+06	3.46005e+06	1.49228e+06	1.64451e+06	1.97836e+06	NA	2.24489e+06
P27816	MAP4	Microtubule-associated protein 4	1	0.958959	1151	S	NA	NA	NA	NA	NA	NA	NA	NA	NA	NA	NA	NA	NA	NA	NA	NA	NA	NA	NA	NA	NA	NA	NA	NA	NA	NA	NA	NA	NA	NA	NA	NA	NA	NA	NA	NA	NA	NA	1.24166e+06	NA	NA	NA	NA
P27816	MAP4	Microtubule-associated protein 4	1	1	1073	S	NA	4.41492e+06	NA	NA	2.01802e+06	NA	1.66146e+06	2.09307e+06	2.45781e+06	2.49596e+06	NA	4.41492e+06	NA	NA	2.01802e+06	NA	NA	2.05136e+06	1.93418e+06	1.15115e+06	NA	3.06251e+06	2.56123e+06	2.39067e+06	1.97141e+06	1.51335e+06	1.5581e+06	NA	1.38603e+06	NA	2.06117e+06	1.62779e+06	2.50355e+06	2.28554e+06	1.99791e+06	1.97644e+06	2.48964e+06	3.43013e+06	2.49664e+06	2.98486e+06	2.28242e+06	NA	2.25883e+06
P27824	CANX	Calnexin	1	1	583	S	4.31786e+08	2.63695e+08	5.60088e+08	2.86323e+08	2.3089e+08	1.6233e+09	5.6517e+09	2.35074e+08	2.03369e+08	2.59214e+08	4.31786e+08	2.63695e+08	5.60088e+08	2.86323e+08	2.3089e+08	2.87726e+09	4.05656e+09	2.2238e+08	2.38302e+08	3.15817e+08	1.68484e+09	6.13315e+08	2.14441e+08	2.21377e+08	2.0584e+08	4.30818e+08	2.58393e+08	1.89904e+08	2.16668e+08	2.06784e+08	2.50916e+08	2.58375e+08	2.43267e+08	2.02884e+08	1.79227e+08	2.19694e+08	2.56203e+08	2.24477e+08	1.9277e+08	1.47409e+08	2.34167e+08	2.95304e+08	1.94009e+08
P27987	ITPKB	Inositol-trisphosphate 3-kinase B	1	0.999997	43	S	NA	NA	NA	NA	NA	NA	NA	NA	NA	NA	NA	NA	NA	NA	NA	NA	NA	462431	NA	NA	NA	NA	NA	NA	NA	NA	NA	NA	NA	NA	NA	NA	NA	NA	NA	NA	NA	NA	NA	NA	NA	NA	NA
P28066	PSMA5	Proteasome subunit alpha type-5	1	1	16	S	2.33902e+06	NA	NA	1.73629e+06	1.10991e+06	NA	4.30199e+06	2.22854e+06	2.09934e+06	NA	2.33902e+06	NA	NA	1.73629e+06	1.10991e+06	NA	4.59835e+06	2.05103e+06	NA	NA	2.89755e+06	4.4521e+06	1.67978e+06	748590	NA	2.16464e+06	5.40154e+06	494481	NA	NA	2.04686e+06	5.55318e+06	1.40161e+06	6.54363e+06	2.31675e+06	863914	NA	584944	1.79518e+06	704862	1.00353e+06	720034	1.6621e+06
P28066	PSMA5	Proteasome subunit alpha type-5	1	0.974198	56	S	NA	NA	NA	NA	NA	NA	NA	NA	NA	NA	NA	NA	NA	NA	NA	231694	NA	NA	NA	NA	NA	NA	NA	NA	NA	NA	NA	NA	NA	NA	NA	NA	NA	NA	NA	NA	NA	NA	NA	1.06774e+06	763079	NA	NA
P28290	SSFA2	Sperm-specific antigen 2	1	0.990364	737	S	NA	NA	NA	NA	NA	240981	NA	NA	NA	NA	NA	NA	NA	NA	NA	NA	NA	NA	NA	NA	NA	NA	NA	NA	NA	NA	NA	NA	NA	NA	NA	NA	NA	NA	NA	NA	NA	NA	NA	NA	NA	NA	NA
P28290	SSFA2	Sperm-specific antigen 2	1	0.999494	739	S	467212	2.21367e+06	NA	NA	2.04951e+06	NA	NA	2.0766e+06	1.9344e+06	1.8553e+06	467212	2.21367e+06	NA	NA	2.04951e+06	NA	NA	2.07259e+06	1.71309e+06	1.43354e+06	NA	NA	1.72795e+06	1.78243e+06	1.50265e+06	1.28584e+06	1.60102e+06	1.98254e+06	1.83059e+06	1.51519e+06	1.51702e+06	1.64181e+06	1.41281e+06	1.47686e+06	1.57387e+06	1.59969e+06	1.84818e+06	1.69476e+06	1.75121e+06	1.74722e+06	1.87636e+06	NA	1.71521e+06
P28290	SSFA2	Sperm-specific antigen 2	1	0.998811	92	S	NA	NA	NA	NA	NA	NA	NA	NA	NA	NA	NA	NA	NA	NA	NA	NA	NA	486853	NA	NA	NA	NA	NA	NA	NA	NA	NA	NA	NA	NA	NA	NA	910820	NA	NA	NA	NA	NA	NA	NA	NA	NA	NA
P28715	ERCC5	DNA repair protein complementing XP-G cells	1	0.927869	526	S	NA	NA	NA	NA	NA	NA	NA	NA	NA	NA	NA	NA	NA	NA	NA	NA	NA	NA	NA	NA	NA	NA	NA	NA	901348	NA	NA	NA	NA	NA	685415	694509	NA	NA	NA	NA	NA	NA	NA	NA	692883	1.00982e+06	840189
P28715	ERCC5	DNA repair protein complementing XP-G cells	1	1	382	S	NA	NA	NA	NA	NA	NA	NA	NA	NA	NA	NA	NA	NA	NA	NA	NA	NA	NA	NA	NA	NA	NA	NA	NA	NA	NA	NA	NA	NA	NA	NA	NA	NA	1.04428e+07	NA	NA	NA	NA	NA	NA	NA	NA	NA
P28715	ERCC5	DNA repair protein complementing XP-G cells	1	1	384	S	1.16257e+07	NA	1.04655e+07	8.95921e+06	6.8422e+06	1.1766e+07	1.63005e+07	5.54322e+06	6.58019e+06	5.84726e+06	1.16257e+07	NA	1.04655e+07	8.95921e+06	6.8422e+06	1.80396e+07	1.10869e+07	6.82143e+06	5.30242e+06	4.92944e+06	1.25324e+07	1.5241e+07	6.57038e+06	6.23593e+06	5.46543e+06	1.23383e+07	8.32562e+06	5.3776e+06	7.37039e+06	NA	7.40106e+06	6.91813e+06	6.16583e+06	NA	6.9443e+06	5.76459e+06	4.46281e+06	9.16547e+06	5.85643e+06	4.73824e+06	6.44269e+06	6.81412e+06	6.12657e+06
P29353	SHC1	SHC-transforming protein 1	1	0.546243	426	S	NA	NA	NA	NA	NA	NA	NA	NA	NA	NA	NA	NA	NA	NA	NA	NA	NA	NA	NA	NA	NA	NA	NA	NA	NA	NA	NA	NA	NA	NA	NA	NA	NA	NA	NA	NA	NA	NA	NA	NA	NA	NA	NA
P29375	KDM5A	Lysine-specific demethylase 5A	1	0.818194	204	S	NA	3.37641e+06	NA	NA	2.16351e+06	NA	NA	2.24546e+06	2.16014e+06	2.66571e+06	NA	3.37641e+06	NA	NA	2.16351e+06	NA	NA	2.33344e+06	NA	NA	NA	NA	2.17657e+06	2.06965e+06	NA	NA	1.7623e+06	2.25914e+06	NA	NA	NA	NA	2.85684e+06	NA	NA	NA	NA	NA	1.97322e+06	2.95663e+06	NA	NA	2.04975e+06
P29590	PML	Protein PML	1	1	527	S	NA	NA	NA	NA	NA	NA	NA	NA	NA	NA	NA	NA	NA	NA	NA	NA	NA	NA	NA	NA	NA	NA	NA	NA	NA	NA	NA	NA	NA	NA	NA	NA	NA	NA	NA	NA	NA	NA	NA	NA	NA	NA	465362
P29692	EEF1D	Elongation factor 1-delta	1	1	133	S	NA	1.15559e+07	7.47073e+06	1.92205e+07	NA	2.07475e+07	2.72667e+07	7.7767e+06	1.28485e+07	1.1202e+07	NA	1.15559e+07	7.47073e+06	1.92205e+07	NA	1.25812e+07	1.33594e+07	NA	7.33869e+06	6.51587e+06	3.5188e+07	4.01188e+07	1.06656e+07	5.53187e+06	6.77605e+06	4.23307e+07	1.78814e+07	7.01735e+06	7.90463e+06	NA	786860	7.79312e+06	8.08509e+06	NA	NA	6.28135e+06	6.47175e+06	NA	6.78773e+06	3.94161e+06	5.95444e+06	1.05611e+07	1.22688e+07
P29692	EEF1D	Elongation factor 1-delta	1	1	162	S	NA	9.64891e+06	NA	3.4133e+06	1.66103e+07	NA	2.72269e+06	1.06796e+07	2.3274e+07	1.68612e+07	NA	9.64891e+06	NA	3.4133e+06	1.66103e+07	NA	NA	8.32645e+06	1.69005e+07	3.10477e+07	NA	8.28581e+06	9.05901e+06	1.60388e+07	1.90289e+07	NA	NA	2.37514e+07	1.15817e+07	NA	1.41411e+07	1.00847e+07	2.90734e+07	NA	1.3326e+07	1.95703e+07	1.70206e+07	5.72903e+06	9.17565e+06	9.26945e+06	1.54449e+07	NA	1.04235e+07
P29692	EEF1D	Elongation factor 1-delta	1	0.5	118	S	NA	352728	NA	NA	NA	NA	NA	768115	NA	NA	NA	352728	NA	NA	NA	NA	NA	NA	NA	NA	NA	NA	NA	NA	NA	NA	NA	NA	NA	NA	285241	NA	NA	NA	NA	NA	NA	NA	NA	NA	NA	NA	NA
P29692	EEF1D	Elongation factor 1-delta	1	0.5	119	S	NA	352728	NA	NA	NA	NA	NA	768115	NA	NA	NA	352728	NA	NA	NA	NA	NA	NA	NA	NA	NA	NA	NA	NA	NA	NA	NA	NA	NA	NA	285241	NA	NA	NA	NA	NA	NA	NA	NA	NA	NA	NA	NA
P29966	MARCKS	Myristoylated alanine-rich C-kinase substrate	1	0.979749	145	S	NA	NA	NA	NA	NA	NA	NA	NA	NA	NA	NA	NA	NA	NA	NA	NA	NA	NA	NA	NA	NA	NA	NA	NA	NA	NA	9.30929e+06	NA	NA	NA	NA	6.26428e+06	NA	8.91074e+06	NA	NA	NA	NA	NA	NA	NA	NA	NA
P29966	MARCKS	Myristoylated alanine-rich C-kinase substrate	1	0.995574	118	S	NA	6.87376e+06	NA	5.06899e+06	5.05854e+06	9.12375e+06	1.05902e+07	4.22481e+06	6.16146e+06	4.80528e+06	NA	6.87376e+06	NA	5.06899e+06	5.05854e+06	NA	NA	1.66957e+07	1.52515e+07	1.01459e+07	NA	NA	NA	3.36722e+06	2.78485e+06	5.16981e+07	3.00564e+07	1.56105e+07	1.7325e+07	NA	NA	NA	3.71574e+06	4.98152e+06	1.43405e+07	8.11984e+06	6.5781e+06	7.72061e+06	1.26673e+07	1.19495e+07	7.83714e+06	1.71845e+07	5.10408e+06
P29966	MARCKS	Myristoylated alanine-rich C-kinase substrate	1	0.561653	26	S	NA	NA	NA	NA	NA	NA	NA	NA	NA	1.85672e+06	NA	NA	NA	NA	NA	NA	NA	NA	NA	NA	NA	NA	NA	NA	NA	NA	NA	NA	NA	NA	NA	NA	799760	NA	NA	NA	NA	NA	NA	NA	NA	NA	NA
P29966	MARCKS	Myristoylated alanine-rich C-kinase substrate	1	0.966351	27	S	NA	NA	NA	NA	NA	NA	NA	1.88699e+06	1.8332e+06	NA	NA	NA	NA	NA	NA	NA	NA	NA	NA	NA	NA	NA	NA	2.5606e+06	NA	1.9184e+06	3.90009e+06	NA	NA	NA	NA	NA	NA	NA	NA	NA	1.36289e+06	NA	NA	NA	NA	NA	NA
P29966	MARCKS	Myristoylated alanine-rich C-kinase substrate	1	1	101	S	NA	NA	NA	NA	NA	NA	NA	NA	NA	NA	NA	NA	NA	NA	NA	NA	NA	NA	262854	NA	NA	NA	NA	NA	NA	NA	679579	594368	722231	NA	NA	NA	NA	NA	NA	556514	NA	NA	NA	NA	NA	NA	NA
P29966	MARCKS	Myristoylated alanine-rich C-kinase substrate	1	1	170	S	6.18194e+06	2.15468e+06	NA	NA	NA	1.68259e+07	9.67204e+06	3.65391e+06	2.87442e+06	4.75261e+06	6.18194e+06	2.15468e+06	NA	NA	NA	2.26824e+07	NA	7.2447e+06	2.06221e+06	1.74264e+06	6.77184e+06	NA	NA	NA	NA	2.2515e+07	3.4336e+06	1.90345e+06	3.1221e+06	4.1616e+06	1.43556e+06	NA	1.1598e+06	NA	NA	NA	861344	4.50603e+06	3.32202e+06	1.68118e+06	NA	5.57814e+06	1.52585e+06
P30050	RPL12	60S ribosomal protein L12	1	1	38	S	993201	1.49344e+06	NA	NA	NA	1.37225e+06	NA	1.73322e+06	1.29334e+06	1.81676e+06	993201	1.49344e+06	NA	NA	NA	NA	NA	2.12804e+06	1.14664e+06	1.06471e+06	NA	NA	NA	1.31295e+06	1.17685e+06	NA	829642	NA	NA	1.19722e+06	NA	NA	1.0331e+06	1.48127e+06	NA	1.40397e+06	1.28994e+06	2.22336e+06	1.7893e+06	1.713e+06	1.47076e+06	1.77251e+06	2.06473e+06
P30260	CDC27	Cell division cycle protein 27 homolog	1	0.969379	364	S	NA	NA	NA	NA	NA	NA	NA	NA	NA	NA	NA	NA	NA	NA	NA	NA	NA	2.68061e+06	NA	3.84228e+06	NA	NA	NA	NA	NA	NA	NA	NA	NA	NA	NA	NA	NA	NA	NA	NA	NA	NA	2.63787e+06	NA	NA	NA	NA
P30414	NKTR	NK-tumor recognition protein;Putative peptidyl-prolyl cis-trans isomerase	1	0.744342	613	S	NA	1.70819e+06	NA	NA	NA	NA	NA	NA	NA	NA	NA	1.70819e+06	NA	NA	NA	NA	NA	NA	1.97094e+06	NA	NA	NA	1.39768e+06	NA	NA	1.91941e+06	1.73717e+06	NA	NA	NA	3.66082e+06	NA	NA	NA	NA	NA	NA	NA	NA	NA	NA	NA	2.11937e+06
P30414	NKTR	NK-tumor recognition protein;Putative peptidyl-prolyl cis-trans isomerase	1	0.99945	463	S	NA	NA	NA	NA	1.89209e+06	1.37315e+06	NA	2.16762e+06	1.99699e+06	1.8851e+06	NA	NA	NA	NA	1.89209e+06	NA	NA	2.11387e+06	1.54062e+06	1.50321e+06	NA	367755	1.45189e+06	1.72491e+06	NA	1.11349e+06	1.81611e+06	1.60498e+06	NA	NA	1.33509e+06	NA	NA	1.68263e+06	NA	NA	1.58736e+06	1.70954e+06	1.32093e+06	1.16462e+06	1.45521e+06	1.13718e+06	1.76413e+06
P30566	ADSL	Adenylosuccinate lyase	1	0.999981	9	S	7.08035e+06	8.30296e+06	NA	NA	8.65265e+06	8.37701e+06	1.22563e+07	1.07804e+07	6.85901e+06	7.46107e+06	7.08035e+06	8.30296e+06	NA	NA	8.65265e+06	NA	NA	8.14698e+06	7.79557e+06	5.49246e+06	NA	7.91182e+06	8.18229e+06	8.18996e+06	7.84375e+06	8.15081e+06	8.20354e+06	6.94578e+06	9.2851e+06	NA	8.87343e+06	NA	6.99452e+06	6.14002e+06	7.66559e+06	6.90584e+06	8.33914e+06	9.81269e+06	7.6747e+06	7.52482e+06	7.69558e+06	9.42263e+06	8.68603e+06
P31274	HOXC9	Homeobox protein Hox-C9	1	0.99435	159	S	NA	2.00764e+06	NA	NA	NA	NA	NA	NA	NA	1.24633e+06	NA	2.00764e+06	NA	NA	NA	NA	NA	NA	816198	NA	NA	NA	NA	NA	835066	NA	NA	NA	NA	NA	NA	NA	NA	NA	NA	NA	845578	1.06867e+06	NA	NA	872902	1.0299e+06	900150
P31323	PRKAR2B	cAMP-dependent protein kinase type II-beta regulatory subunit	1	0.999998	114	S	4.90714e+06	4.27809e+06	NA	NA	3.48869e+06	4.60943e+06	5.67834e+06	4.07953e+06	4.95452e+06	4.4656e+06	4.90714e+06	4.27809e+06	NA	NA	3.48869e+06	NA	NA	3.19737e+06	4.48336e+06	4.7616e+06	NA	6.30255e+06	4.26172e+06	4.73524e+06	4.1739e+06	5.81113e+06	4.48753e+06	3.90871e+06	3.70908e+06	2.16771e+06	4.1889e+06	3.8735e+06	5.946e+06	2.5434e+06	3.34546e+06	3.86978e+06	2.44756e+06	4.60997e+06	4.84674e+06	2.79497e+06	4.31271e+06	3.99268e+06	5.86712e+06
P31350	RRM2	Ribonucleoside-diphosphate reductase subunit M2	1	1	20	S	NA	3.78895e+06	NA	1.81438e+06	NA	NA	NA	1.92313e+06	NA	NA	NA	3.78895e+06	NA	1.81438e+06	NA	NA	NA	2.23548e+06	NA	NA	NA	NA	1.23657e+06	NA	NA	8.27862e+06	5.78741e+06	4.0842e+06	4.10244e+06	NA	3.09045e+06	2.11564e+06	1.90828e+06	2.94308e+06	2.50673e+06	NA	NA	1.2887e+06	NA	NA	NA	NA	3.38752e+06
P31689	DNAJA1	DnaJ homolog subfamily A member 1	1	0.985664	335	S	NA	NA	NA	NA	NA	NA	NA	NA	NA	NA	NA	NA	NA	NA	NA	NA	NA	NA	NA	NA	NA	NA	NA	NA	NA	NA	936114	NA	NA	NA	NA	NA	NA	NA	NA	NA	NA	NA	NA	NA	NA	NA	NA
P31749	AKT1	RAC-alpha serine/threonine-protein kinase	1	0.507652	122	S	NA	NA	NA	NA	NA	NA	NA	NA	NA	NA	NA	NA	NA	NA	NA	NA	NA	NA	NA	NA	NA	NA	NA	NA	NA	NA	NA	NA	NA	NA	NA	NA	NA	NA	NA	NA	NA	NA	NA	NA	NA	NA	NA
P31943	HNRNPH1;HNRNPH2	Heterogeneous nuclear ribonucleoprotein H;Heterogeneous nuclear ribonucleoprotein H, N-terminally processed;Heterogeneous nuclear ribonucleoprotein H2	1	1	104	S	3.99714e+07	3.73926e+07	4.08303e+07	3.09363e+07	3.22648e+07	6.59612e+07	1.1268e+08	3.62063e+07	2.56459e+07	3.62537e+07	3.99714e+07	3.73926e+07	4.08303e+07	3.09363e+07	3.22648e+07	9.08292e+07	7.62316e+07	4.52099e+07	3.43286e+07	4.28901e+07	5.23506e+07	5.51135e+07	3.69555e+07	3.20341e+07	3.09361e+07	5.84244e+07	2.5537e+07	2.60363e+07	2.18953e+07	4.22718e+07	3.36903e+07	3.29438e+07	3.747e+07	3.86629e+07	3.3618e+07	3.58769e+07	4.86408e+07	4.85992e+07	3.70521e+07	2.08985e+07	4.18447e+07	8.62223e+07	3.91208e+07
P33527	ABCC1	Multidrug resistance-associated protein 1	1	0.829226	919	S	NA	763484	NA	961115	NA	NA	NA	NA	NA	NA	NA	763484	NA	961115	NA	NA	NA	NA	NA	NA	NA	NA	1.14822e+06	NA	NA	NA	NA	NA	NA	NA	NA	NA	NA	NA	NA	NA	NA	NA	714194	NA	NA	NA	NA
P33991	MCM4	DNA replication licensing factor MCM4	1	1	131	S	NA	NA	NA	3.69005e+06	4.6986e+06	NA	NA	5.50515e+06	4.1884e+06	3.82858e+06	NA	NA	NA	3.69005e+06	4.6986e+06	NA	NA	2.98925e+06	2.25314e+06	NA	NA	6.82671e+06	2.56318e+06	2.63167e+06	3.66949e+06	6.62141e+06	3.94759e+06	3.57657e+06	NA	3.15088e+06	5.60147e+06	2.06251e+06	NA	4.57051e+06	3.9998e+06	4.1118e+06	NA	4.25866e+06	2.83563e+06	4.25407e+06	2.4713e+06	2.21266e+06	4.3876e+06
P35221	CTNNA1	Catenin alpha-1	1	1	641	S	4.79259e+06	1.27651e+07	4.86001e+06	6.55138e+06	5.54024e+06	2.91022e+06	3.9582e+06	7.70308e+06	1.42425e+07	8.56728e+06	4.79259e+06	1.27651e+07	4.86001e+06	6.55138e+06	5.54024e+06	4.17452e+06	NA	1.10511e+07	6.90768e+06	8.25344e+06	5.5962e+06	4.55434e+07	7.78176e+06	6.40857e+06	5.98092e+06	2.04686e+07	9.61711e+06	1.01352e+07	7.59595e+06	1.97949e+07	8.93168e+06	5.59326e+06	1.23826e+07	8.65934e+06	8.29845e+06	6.85317e+06	4.37546e+06	9.95008e+06	8.96957e+06	8.04271e+06	5.55884e+06	1.66675e+06	9.31109e+06
P35222	CTNNB1	Catenin beta-1	1	0.994942	675	S	NA	NA	NA	NA	NA	NA	NA	NA	NA	NA	NA	NA	NA	NA	NA	NA	NA	NA	NA	NA	NA	NA	NA	NA	NA	NA	NA	NA	NA	NA	NA	NA	NA	NA	NA	NA	NA	NA	NA	NA	NA	NA	271357
P35222	CTNNB1	Catenin beta-1	1	0.854467	552	S	NA	NA	NA	NA	NA	NA	NA	2.13933e+06	NA	1.87971e+06	NA	NA	NA	NA	NA	NA	NA	NA	2.00572e+06	NA	NA	3.50559e+06	2.12694e+06	1.76343e+06	1.78422e+06	NA	NA	1.47095e+06	NA	NA	3.46381e+06	NA	NA	NA	NA	1.62456e+06	1.96727e+06	NA	1.75184e+06	1.0336e+06	1.549e+06	NA	2.08839e+06
P35251	RFC1	Replication factor C subunit 1	1	0.720605	156	S	NA	1.4743e+06	NA	NA	NA	NA	NA	NA	NA	1.29094e+06	NA	1.4743e+06	NA	NA	NA	NA	NA	NA	NA	NA	NA	NA	NA	NA	NA	NA	NA	NA	NA	NA	NA	NA	NA	NA	NA	NA	NA	NA	NA	NA	NA	NA	NA
P35568	IRS1	Insulin receptor substrate 1	1	0.999998	3	S	NA	1.1535e+06	NA	NA	NA	871960	NA	NA	NA	NA	NA	1.1535e+06	NA	NA	NA	NA	NA	NA	NA	NA	NA	NA	NA	NA	NA	NA	936282	NA	NA	NA	1.01146e+06	NA	NA	NA	NA	NA	NA	783668	NA	NA	NA	NA	NA
P35579	MYH9	Myosin-9	1	1	1943	S	NA	1.77682e+06	NA	NA	NA	NA	NA	4.79083e+06	1.30231e+06	2.04846e+06	NA	1.77682e+06	NA	NA	NA	NA	NA	4.40128e+06	NA	3.37072e+06	NA	NA	NA	2.23998e+06	NA	NA	NA	NA	NA	2.04704e+06	1.78252e+06	NA	1.76796e+06	4.06215e+06	NA	NA	NA	3.28028e+06	1.72024e+06	NA	NA	NA	3.16565e+06
P35580	MYH10	Myosin-10	1	0.988426	1956	S	NA	7.03577e+06	NA	NA	NA	NA	NA	NA	NA	NA	NA	7.03577e+06	NA	NA	NA	NA	NA	NA	NA	NA	NA	1.43053e+06	7.79738e+06	NA	NA	1.37824e+06	5.31012e+06	NA	NA	NA	NA	NA	6.30903e+06	NA	NA	NA	NA	NA	NA	NA	NA	NA	NA
P35606	COPB2	Coatomer subunit beta'	1	0.947281	859	S	NA	7.59158e+06	NA	NA	6.99571e+06	NA	NA	1.00939e+07	8.04339e+06	7.53104e+06	NA	7.59158e+06	NA	NA	6.99571e+06	NA	NA	9.13804e+06	3.63124e+06	8.80663e+06	NA	NA	7.61601e+06	7.85556e+06	4.53063e+06	NA	8.57222e+06	5.48849e+06	NA	9.35895e+06	4.51431e+06	NA	6.511e+06	NA	NA	6.35911e+06	7.53113e+06	7.84662e+06	8.55568e+06	5.07873e+06	NA	NA	6.33322e+06
P35611	ADD1	Alpha-adducin	1	0.817513	12	S	NA	NA	NA	NA	NA	NA	NA	NA	NA	NA	NA	NA	NA	NA	NA	NA	NA	NA	NA	NA	NA	NA	NA	NA	NA	NA	NA	NA	NA	NA	NA	NA	NA	NA	NA	NA	NA	NA	395532	NA	NA	NA	413706
P35611	ADD1	Alpha-adducin	1	0.999977	358	S	3.96007e+06	2.78465e+06	NA	4.59813e+06	3.8916e+06	3.36283e+06	3.74643e+06	NA	2.66799e+06	4.10989e+06	3.96007e+06	2.78465e+06	NA	4.59813e+06	3.8916e+06	3.40884e+06	4.03982e+06	2.86428e+06	3.83945e+06	NA	NA	3.72785e+06	4.15335e+06	3.74419e+06	3.53268e+06	3.44729e+06	4.95951e+06	3.80354e+06	3.52742e+06	NA	3.69229e+06	4.69936e+06	3.7033e+06	3.09077e+06	3.35373e+06	3.42636e+06	2.9468e+06	2.10144e+06	2.79498e+06	2.70108e+06	4.92141e+06	5.69778e+06	3.40182e+06
P35611	ADD1;ADD2;ADD3	Alpha-adducin;Beta-adducin;Gamma-adducin	1	0.99991	726	S	NA	NA	NA	NA	NA	NA	NA	NA	NA	1.24552e+06	NA	NA	NA	NA	NA	NA	NA	NA	NA	NA	NA	NA	NA	NA	NA	NA	NA	NA	NA	NA	NA	NA	NA	NA	NA	NA	821122	NA	NA	NA	NA	NA	NA
P35611	ADD1	Alpha-adducin	1	0.537761	464	S	NA	NA	NA	NA	NA	NA	NA	NA	NA	NA	NA	NA	NA	NA	NA	NA	NA	2.91826e+06	NA	NA	NA	NA	NA	NA	NA	NA	NA	NA	NA	NA	NA	NA	NA	NA	NA	NA	NA	NA	NA	NA	NA	NA	NA
P35611	ADD1	Alpha-adducin	1	0.916654	465	S	NA	NA	NA	NA	NA	NA	NA	3.56352e+06	NA	NA	NA	NA	NA	NA	NA	NA	NA	NA	NA	NA	NA	1.80807e+06	NA	NA	NA	NA	NA	NA	NA	NA	NA	NA	NA	NA	NA	NA	NA	NA	NA	NA	NA	NA	NA
P35612	ADD2	Beta-adducin	1	0.999999	592	S	NA	NA	NA	NA	NA	NA	NA	2.26754e+06	1.51116e+06	NA	NA	NA	NA	NA	NA	NA	NA	NA	1.6701e+06	2.39082e+06	NA	NA	NA	1.92047e+06	NA	NA	1.68408e+06	NA	NA	NA	NA	NA	NA	1.31275e+06	NA	NA	1.91151e+06	1.79779e+06	1.81637e+06	NA	NA	NA	NA
P35612	ADD2	Beta-adducin	1	0.904661	600	S	NA	NA	NA	NA	NA	NA	NA	NA	NA	NA	NA	NA	NA	NA	NA	NA	NA	NA	NA	NA	NA	NA	NA	NA	NA	NA	1.06596e+06	NA	NA	NA	NA	NA	NA	NA	NA	NA	NA	NA	NA	NA	NA	NA	NA
P35612	ADD2	Beta-adducin	1	0.971309	11	S	NA	NA	NA	NA	NA	NA	NA	NA	NA	NA	NA	NA	NA	NA	NA	NA	NA	NA	NA	2.0789e+06	NA	1.39339e+06	1.07441e+06	1.62437e+06	NA	1.6458e+06	3.31615e+06	NA	2.71128e+06	NA	2.05908e+06	NA	NA	NA	NA	2.50873e+06	2.17444e+06	NA	NA	NA	2.40192e+06	NA	NA
P35613	BSG	Basigin	1	1	362	S	2.67806e+06	4.09447e+06	NA	NA	2.8738e+06	NA	NA	4.26578e+06	4.30783e+06	3.2869e+06	2.67806e+06	4.09447e+06	NA	NA	2.8738e+06	NA	NA	NA	4.33444e+06	3.09867e+06	NA	3.5382e+06	3.9402e+06	3.28541e+06	3.53686e+06	1.43886e+06	4.14279e+06	3.1523e+06	2.77658e+06	NA	3.64729e+06	NA	2.24596e+06	2.31858e+06	NA	1.62623e+06	3.41066e+06	2.586e+06	3.22978e+06	2.60752e+06	NA	2.17693e+06	2.47276e+06
P35626	ADRBK2	Beta-adrenergic receptor kinase 2	1	0.554969	679	S	NA	NA	NA	NA	NA	NA	NA	NA	NA	NA	NA	NA	NA	NA	NA	NA	NA	NA	NA	NA	NA	NA	NA	NA	NA	NA	NA	NA	NA	NA	NA	NA	NA	NA	NA	NA	NA	NA	NA	NA	NA	NA	889686
P35658	NUP214	Nuclear pore complex protein Nup214	1	1	678	S	NA	NA	NA	NA	2.09291e+06	NA	NA	NA	NA	NA	NA	NA	NA	NA	2.09291e+06	NA	NA	2.61036e+06	NA	NA	NA	NA	2.3837e+06	2.08603e+06	NA	NA	1.96346e+06	1.77958e+06	NA	NA	1.9969e+06	2.19447e+06	NA	2.5495e+06	NA	NA	NA	2.80302e+06	2.70113e+06	NA	NA	NA	2.63797e+06
P35658	NUP214	Nuclear pore complex protein Nup214	1	0.858804	646	S	NA	NA	NA	NA	NA	NA	NA	NA	NA	NA	NA	NA	NA	NA	NA	NA	NA	NA	NA	NA	NA	NA	NA	NA	NA	NA	NA	NA	NA	NA	NA	NA	NA	NA	NA	NA	NA	NA	681758	NA	NA	NA	NA
P35658	NUP214	Nuclear pore complex protein Nup214	1	0.988613	1023	S	NA	3.39328e+06	NA	NA	NA	NA	NA	3.30251e+06	NA	3.22347e+06	NA	3.39328e+06	NA	NA	NA	NA	NA	5.78441e+06	5.55698e+06	5.09729e+06	NA	NA	2.93245e+06	2.78821e+06	2.63776e+06	NA	3.57666e+06	2.56868e+06	NA	2.97376e+06	3.44727e+06	NA	2.48928e+06	2.86107e+06	NA	4.25441e+06	3.89835e+06	4.7345e+06	3.29062e+06	3.76169e+06	3.60953e+06	NA	3.8962e+06
P35711	SOX5	Transcription factor SOX-5	1	0.865478	439	S	NA	NA	NA	NA	NA	NA	NA	408517	NA	399113	NA	NA	NA	NA	NA	NA	NA	599256	NA	NA	NA	323863	490168	NA	NA	293533	NA	NA	NA	NA	NA	NA	NA	324933	NA	344960	NA	503340	683316	NA	NA	NA	454532
P36578	RPL4	60S ribosomal protein L4	1	1	295	S	NA	NA	NA	NA	NA	NA	NA	NA	924382	NA	NA	NA	NA	NA	NA	NA	NA	NA	1.21873e+06	NA	NA	NA	NA	NA	1.06806e+06	NA	NA	NA	NA	NA	NA	NA	NA	NA	NA	NA	NA	NA	1.22663e+06	NA	NA	NA	1.79206e+06
P36871	PGM1	Phosphoglucomutase-1	1	0.98654	117	S	1.07383e+07	1.78739e+06	NA	NA	NA	4.77089e+06	NA	1.38267e+06	NA	NA	1.07383e+07	1.78739e+06	NA	NA	NA	NA	NA	2.23156e+06	1.80555e+06	NA	NA	NA	NA	NA	NA	1.58188e+07	2.04212e+06	NA	NA	NA	NA	NA	NA	1.84294e+06	NA	NA	NA	NA	1.02153e+06	NA	NA	NA	NA
P36915	GNL1	Guanine nucleotide-binding protein-like 1	1	0.969888	324	S	NA	2.29624e+06	NA	NA	NA	NA	NA	3.39509e+06	NA	NA	NA	2.29624e+06	NA	NA	NA	NA	NA	2.30406e+06	NA	NA	NA	NA	2.18381e+06	NA	NA	NA	2.3855e+06	NA	NA	NA	2.2008e+06	NA	NA	NA	NA	NA	NA	NA	2.77529e+06	NA	NA	NA	3.3119e+06
P37275	ZEB1	Zinc finger E-box-binding homeobox 1	1	1	679	S	1.07683e+07	8.76333e+06	NA	1.01935e+07	8.85623e+06	6.3141e+06	5.2805e+06	6.13377e+06	1.05913e+07	8.91062e+06	1.07683e+07	8.76333e+06	NA	1.01935e+07	8.85623e+06	NA	NA	6.26168e+06	1.06789e+07	6.52916e+06	NA	5.26029e+06	6.71462e+06	6.65699e+06	7.25588e+06	4.6551e+06	9.73398e+06	7.97718e+06	6.43136e+06	NA	9.24198e+06	7.80959e+06	1.3879e+07	5.86517e+06	9.35215e+06	8.8076e+06	8.09711e+06	4.02843e+06	4.66526e+06	7.15994e+06	1.09571e+07	1.13687e+07	6.24619e+06
P38159	RBMX	RNA-binding motif protein, X chromosome;RNA-binding motif protein, X chromosome, N-terminally processed	1	0.997083	88	S	NA	3.88098e+06	NA	NA	3.42867e+06	NA	NA	6.12929e+06	2.42119e+06	3.43617e+06	NA	3.88098e+06	NA	NA	3.42867e+06	NA	NA	4.223e+06	2.30337e+06	3.49076e+06	NA	4.66022e+06	4.42118e+06	2.63325e+06	2.25343e+06	NA	NA	1.79133e+06	NA	NA	2.09698e+06	NA	2.73378e+06	3.07126e+06	NA	NA	NA	3.77352e+06	2.54099e+06	NA	2.12595e+06	3.78914e+06	3.39685e+06
P38159	RBMX	RNA-binding motif protein, X chromosome;RNA-binding motif protein, X chromosome, N-terminally processed	1	0.521976	91	S	NA	NA	NA	NA	NA	NA	NA	NA	NA	NA	NA	NA	NA	NA	NA	NA	NA	NA	NA	NA	NA	NA	NA	NA	NA	NA	NA	NA	NA	NA	NA	NA	NA	NA	NA	NA	NA	NA	NA	NA	NA	NA	NA
P38159	RBMX	RNA-binding motif protein, X chromosome;RNA-binding motif protein, X chromosome, N-terminally processed	1	0.841519	328	S	NA	720714	NA	NA	NA	NA	NA	2.37235e+06	NA	NA	NA	720714	NA	NA	NA	NA	NA	2.20594e+06	NA	2.49903e+06	NA	1.64722e+06	NA	NA	NA	NA	NA	NA	NA	NA	NA	NA	NA	NA	NA	NA	1.40953e+06	NA	NA	NA	NA	NA	NA
P38159	RBMX	RNA-binding motif protein, X chromosome;RNA-binding motif protein, X chromosome, N-terminally processed	1	0.524637	329	S	NA	NA	NA	NA	NA	NA	NA	NA	NA	NA	NA	NA	NA	NA	NA	NA	NA	NA	1.30389e+06	NA	NA	NA	NA	NA	NA	NA	NA	NA	NA	NA	NA	NA	NA	NA	NA	NA	NA	NA	NA	NA	NA	NA	NA
P38159	RBMX;RBMXL1	RNA-binding motif protein, X chromosome;RNA-binding motif protein, X chromosome, N-terminally processed;RNA binding motif protein, X-linked-like-1	1	1	208	S	5.59189e+06	9.69585e+06	NA	5.4761e+06	8.1173e+06	5.97516e+06	8.40368e+06	9.68515e+06	7.5107e+06	5.99336e+06	5.59189e+06	9.69585e+06	NA	5.4761e+06	8.1173e+06	8.58929e+06	5.31697e+06	8.91495e+06	6.88133e+06	5.60201e+06	8.24938e+06	1.46897e+07	6.44446e+06	7.67863e+06	6.97234e+06	1.514e+07	1.64447e+06	6.46227e+06	6.75405e+06	7.22783e+06	3.46612e+06	7.5568e+06	5.9438e+06	4.87408e+06	6.59248e+06	7.06309e+06	7.73194e+06	9.22121e+06	8.11539e+06	8.32147e+06	4.8212e+06	5.10424e+06	9.53064e+06
P38159	RBMX	RNA-binding motif protein, X chromosome;RNA-binding motif protein, X chromosome, N-terminally processed	1	1	352	S	2.60886e+06	3.42005e+06	4.31143e+06	5.99249e+06	2.23514e+06	3.82508e+06	6.70569e+06	5.73802e+06	3.78016e+06	6.07677e+06	2.60886e+06	3.42005e+06	4.31143e+06	5.99249e+06	2.23514e+06	6.60174e+06	NA	6.17791e+06	4.83662e+06	5.03872e+06	NA	NA	4.65542e+06	3.32881e+06	2.96532e+06	4.33606e+06	1.13086e+06	3.83197e+06	3.61359e+06	4.08778e+06	1.2073e+06	5.39365e+06	2.93156e+06	5.01615e+06	3.75579e+06	4.09702e+06	3.05399e+06	NA	3.04996e+06	2.95315e+06	3.58583e+06	3.89399e+06	4.19502e+06
P38432	COIL	Coilin	1	0.990879	566	S	1.48773e+07	2.01381e+07	1.93343e+07	2.76629e+07	1.88654e+07	2.75087e+07	1.06054e+07	1.57034e+07	1.73126e+07	1.51477e+07	1.48773e+07	2.01381e+07	1.93343e+07	2.76629e+07	1.88654e+07	1.1397e+07	NA	1.58623e+07	1.2404e+07	9.48823e+06	3.13278e+07	1.13671e+07	1.40128e+07	1.28652e+07	1.16744e+07	1.86528e+07	1.24525e+07	1.33701e+07	1.38833e+07	1.44958e+07	1.71163e+07	1.27453e+07	1.67651e+07	1.58407e+07	1.84533e+07	1.45873e+07	7.20954e+06	2.30324e+07	1.10227e+07	1.17477e+07	1.44488e+07	1.80281e+07	1.71837e+07
P38432	COIL	Coilin	1	0.937288	271	S	NA	NA	NA	NA	NA	NA	NA	NA	1.02461e+06	NA	NA	NA	NA	NA	NA	NA	NA	NA	NA	2.04086e+06	NA	NA	914442	1.06797e+06	NA	NA	NA	1.57616e+06	NA	NA	NA	NA	NA	NA	NA	NA	NA	NA	NA	NA	1.4742e+06	NA	1.26631e+06
P38432	COIL	Coilin	1	0.815562	272	S	NA	NA	NA	NA	NA	NA	NA	NA	1.02415e+06	1.13302e+06	NA	NA	NA	NA	NA	NA	NA	853323	NA	2.02788e+06	NA	NA	909834	1.05916e+06	985832	NA	NA	1.56603e+06	1.50073e+06	NA	NA	NA	NA	NA	NA	2.38456e+06	1.76533e+06	NA	822664	NA	1.46513e+06	NA	1.259e+06
P38919	EIF4A3	Eukaryotic initiation factor 4A-III;Eukaryotic initiation factor 4A-III, N-terminally processed	1	0.738224	10	S	NA	NA	NA	NA	NA	3.98666e+06	NA	NA	NA	2.81882e+06	NA	NA	NA	NA	NA	6.94972e+06	NA	NA	2.14524e+06	NA	NA	NA	NA	2.26213e+06	NA	NA	2.83178e+06	NA	NA	NA	NA	NA	NA	NA	NA	NA	NA	NA	NA	NA	NA	NA	3.21752e+06
P38919	EIF4A3	Eukaryotic initiation factor 4A-III;Eukaryotic initiation factor 4A-III, N-terminally processed	1	0.991275	12	S	3.61009e+06	3.80768e+06	NA	3.50526e+06	1.47533e+06	NA	4.71629e+06	2.72395e+06	3.43886e+06	NA	3.61009e+06	3.80768e+06	NA	3.50526e+06	1.47533e+06	NA	4.77581e+06	4.03412e+06	NA	2.24019e+06	5.79453e+06	5.60667e+06	3.82454e+06	NA	1.95125e+06	4.63584e+06	NA	1.45764e+06	1.75006e+06	2.93462e+06	1.73878e+06	4.82078e+06	2.99105e+06	5.72626e+06	2.65515e+06	2.2055e+06	NA	NA	2.66736e+06	2.37143e+06	2.47306e+06	2.40532e+06	NA
P39687	ANP32A	Acidic leucine-rich nuclear phosphoprotein 32 family member A	1	0.564912	17	S	NA	NA	NA	NA	NA	NA	NA	NA	NA	NA	NA	NA	NA	NA	NA	NA	NA	NA	NA	NA	NA	NA	3.12939e+06	NA	2.87246e+06	NA	NA	NA	NA	2.89977e+06	NA	NA	NA	NA	NA	NA	NA	NA	NA	NA	NA	NA	NA
P39880	CUX1	Homeobox protein cut-like 1	1	0.831209	1321	S	NA	NA	NA	NA	NA	NA	NA	NA	NA	NA	NA	NA	NA	NA	NA	NA	NA	NA	NA	NA	NA	NA	689928	NA	NA	NA	NA	NA	NA	NA	966616	NA	NA	NA	NA	NA	NA	NA	NA	NA	NA	NA	NA
P40222	TXLNA	Alpha-taxilin	1	0.515389	35	S	NA	NA	NA	NA	NA	NA	NA	NA	NA	NA	NA	NA	NA	NA	NA	NA	NA	NA	NA	NA	NA	NA	NA	NA	NA	NA	NA	NA	NA	NA	NA	NA	NA	NA	NA	NA	NA	NA	NA	NA	NA	NA	NA
P40222	TXLNA	Alpha-taxilin	1	0.551434	514	S	NA	NA	NA	NA	1.74821e+07	NA	NA	1.87385e+07	NA	NA	NA	NA	NA	NA	1.74821e+07	NA	NA	NA	NA	NA	NA	NA	NA	NA	NA	NA	3.23435e+07	NA	NA	NA	NA	NA	NA	NA	NA	2.38701e+07	3.45954e+07	NA	3.18764e+07	NA	NA	NA	NA
P40222	TXLNA	Alpha-taxilin	1	0.989719	515	S	NA	NA	NA	NA	NA	NA	NA	1.77001e+07	NA	NA	NA	NA	NA	NA	NA	NA	NA	NA	NA	NA	NA	NA	NA	NA	NA	NA	3.08462e+07	NA	NA	NA	NA	NA	NA	NA	NA	2.30684e+07	3.40852e+07	NA	3.03969e+07	NA	NA	NA	NA
P40425	PBX2	Pre-B-cell leukemia transcription factor 2	1	0.784579	146	S	NA	NA	NA	NA	NA	NA	NA	NA	NA	NA	NA	NA	NA	NA	NA	NA	NA	NA	NA	NA	NA	NA	NA	NA	NA	NA	NA	NA	NA	NA	NA	NA	NA	NA	NA	NA	NA	NA	NA	2.31871e+06	NA	NA	NA
P40425	PBX2	Pre-B-cell leukemia transcription factor 2	1	0.999493	151	S	NA	1.05943e+07	NA	NA	NA	NA	NA	8.61062e+06	9.57587e+06	8.40976e+06	NA	1.05943e+07	NA	NA	NA	NA	NA	7.10077e+06	NA	6.14318e+06	NA	7.07864e+06	8.30386e+06	8.15229e+06	6.4533e+06	5.84903e+06	9.23213e+06	5.57685e+06	NA	NA	8.38173e+06	NA	1.02878e+07	NA	NA	5.49955e+06	7.06804e+06	NA	7.7089e+06	9.05314e+06	7.4887e+06	9.33877e+06	6.97436e+06
P40425	PBX2	Pre-B-cell leukemia transcription factor 2	1	0.973574	395	S	NA	NA	NA	NA	NA	NA	NA	NA	NA	NA	NA	NA	NA	NA	NA	NA	NA	NA	NA	NA	NA	NA	NA	NA	NA	NA	NA	NA	NA	NA	874653	NA	NA	NA	NA	NA	NA	NA	NA	NA	NA	NA	NA
P40763	STAT3	Signal transducer and activator of transcription 3	1	0.99625	727	S	NA	NA	NA	NA	NA	NA	NA	NA	NA	NA	NA	NA	NA	NA	NA	NA	NA	NA	1.53248e+06	2.05924e+06	NA	NA	NA	NA	NA	NA	1.71927e+06	1.80123e+06	NA	NA	NA	NA	778162	NA	NA	NA	NA	NA	896761	NA	1.40768e+06	NA	1.76979e+06
P40818	USP8	Ubiquitin carboxyl-terminal hydrolase 8	1	0.504327	716	S	NA	NA	NA	NA	NA	NA	NA	NA	NA	NA	NA	NA	NA	NA	NA	NA	NA	NA	NA	NA	NA	NA	NA	NA	NA	NA	NA	NA	716266	NA	NA	NA	NA	NA	NA	NA	NA	NA	NA	NA	NA	NA	NA
P40818	USP8	Ubiquitin carboxyl-terminal hydrolase 8	1	0.987413	718	S	4.92932e+06	6.9557e+06	NA	NA	6.1057e+06	5.02218e+06	2.24472e+06	7.87112e+06	6.46933e+06	7.4022e+06	4.92932e+06	6.9557e+06	NA	NA	6.1057e+06	NA	NA	6.00142e+06	6.23566e+06	3.73116e+06	NA	2.75148e+06	6.99157e+06	4.18076e+06	5.08348e+06	NA	7.75356e+06	5.5279e+06	4.41712e+06	3.56238e+06	5.86126e+06	NA	5.93752e+06	4.45984e+06	5.4464e+06	4.34335e+06	3.42128e+06	5.73039e+06	5.24797e+06	5.16329e+06	5.11927e+06	6.74784e+06	6.5955e+06
P40818	USP8	Ubiquitin carboxyl-terminal hydrolase 8	1	0.542071	719	S	NA	NA	NA	NA	NA	NA	NA	NA	NA	NA	NA	NA	NA	NA	NA	NA	NA	NA	NA	NA	NA	NA	NA	NA	NA	NA	NA	NA	NA	NA	NA	NA	NA	NA	NA	NA	NA	NA	NA	NA	NA	NA	NA
P40855	PEX19	Peroxisomal biogenesis factor 19	1	0.605185	146	S	5.12529e+06	NA	NA	NA	1.1686e+06	NA	NA	NA	NA	NA	5.12529e+06	NA	NA	NA	1.1686e+06	NA	NA	NA	NA	NA	NA	NA	NA	NA	NA	NA	NA	NA	NA	NA	NA	NA	NA	NA	NA	NA	NA	NA	NA	NA	NA	NA	NA
P40855	PEX19	Peroxisomal biogenesis factor 19	1	0.966268	147	S	3.83214e+06	3.04782e+06	NA	NA	2.97431e+06	5.98547e+06	4.58993e+06	1.68967e+06	2.22929e+06	1.42833e+06	3.83214e+06	3.04782e+06	NA	NA	2.97431e+06	7.95809e+06	NA	2.97508e+06	1.71138e+06	NA	5.41578e+06	NA	1.15657e+06	1.43997e+06	NA	8.57459e+06	1.91802e+06	1.79586e+06	1.86325e+06	NA	1.48521e+06	NA	NA	1.22667e+06	NA	NA	NA	4.37154e+06	1.66755e+06	NA	NA	NA	850174
P41162	ETV3	ETS translocation variant 3	1	0.892152	159	S	NA	990040	NA	NA	NA	NA	NA	NA	NA	NA	NA	990040	NA	NA	NA	NA	NA	NA	NA	NA	NA	NA	NA	NA	NA	NA	1.27184e+06	NA	NA	NA	NA	NA	NA	NA	NA	NA	1.57886e+06	NA	1.5156e+06	NA	NA	2.04776e+06	NA
P41219	PRPH	Peripherin	1	0.998206	50	S	3.20024e+06	3.51266e+06	2.20517e+06	3.1458e+06	2.43156e+06	4.96787e+06	5.6558e+06	3.10086e+06	2.57837e+06	2.71791e+06	3.20024e+06	3.51266e+06	2.20517e+06	3.1458e+06	2.43156e+06	4.56309e+06	3.57941e+06	3.01479e+06	2.19797e+06	1.96758e+06	3.41573e+06	2.47537e+06	2.51954e+06	2.24273e+06	1.91886e+06	3.78373e+06	2.97404e+06	2.01599e+06	2.31534e+06	NA	2.52632e+06	2.01284e+06	1.91622e+06	2.56696e+06	2.13237e+06	1.81289e+06	1.29096e+06	2.35908e+06	1.9988e+06	1.72773e+06	1.9244e+06	2.4976e+06	2.88034e+06
P41227	NAA10	N-alpha-acetyltransferase 10	1	0.523547	233	S	NA	4.72422e+06	NA	NA	NA	NA	NA	3.48232e+06	NA	2.77438e+06	NA	4.72422e+06	NA	NA	NA	NA	NA	NA	NA	NA	NA	NA	3.27981e+06	2.62718e+06	NA	NA	NA	NA	NA	NA	2.65516e+06	NA	4.21919e+06	NA	NA	NA	1.2527e+06	NA	4.28228e+06	3.95334e+06	NA	NA	2.23303e+06
P41227	NAA10	N-alpha-acetyltransferase 10	1	0.52633	235	S	NA	NA	NA	NA	NA	NA	NA	NA	NA	NA	NA	NA	NA	NA	NA	NA	NA	NA	NA	NA	NA	NA	NA	NA	1.93756e+06	NA	4.26153e+06	NA	NA	NA	NA	NA	NA	NA	NA	NA	NA	NA	NA	NA	NA	NA	NA
P41236	PPP1R2;PPP1R2P3	Protein phosphatase inhibitor 2;Protein phosphatase inhibitor 2-like protein 3	1	0.999851	121	S	NA	NA	NA	NA	NA	NA	NA	NA	NA	NA	NA	NA	NA	NA	NA	NA	NA	NA	NA	NA	NA	NA	NA	NA	NA	NA	NA	NA	NA	NA	NA	NA	NA	NA	NA	NA	NA	NA	NA	NA	NA	NA	989091
P41970	ELK3	ETS domain-containing protein Elk-3	1	0.999987	396	S	NA	682534	NA	528218	NA	NA	558471	495966	352511	636172	NA	682534	NA	528218	NA	NA	NA	611134	NA	NA	NA	NA	NA	NA	NA	NA	NA	NA	NA	NA	NA	NA	NA	NA	NA	NA	NA	NA	NA	NA	NA	NA	NA
P42167	TMPO	Lamina-associated polypeptide 2, isoform alpha;Thymopoietin;Thymopentin;Lamina-associated polypeptide 2, isoforms beta/gamma;Thymopoietin;Thymopentin	1	1	66	S	6.07121e+06	1.20283e+07	NA	9.69793e+06	8.52593e+06	3.91319e+06	2.33663e+06	9.55436e+06	8.56702e+06	9.92948e+06	6.07121e+06	1.20283e+07	NA	9.69793e+06	8.52593e+06	NA	NA	7.84656e+06	1.07107e+07	9.49082e+06	NA	4.25052e+06	7.69373e+06	8.22502e+06	9.9052e+06	2.36928e+06	7.78612e+06	9.30005e+06	6.6642e+06	3.62281e+06	7.08082e+06	8.78892e+06	8.0406e+06	4.33971e+06	6.43357e+06	1.06552e+07	7.68617e+06	6.92363e+06	6.76029e+06	8.83873e+06	1.05743e+07	7.81511e+06	7.92629e+06
P42167	TMPO	Lamina-associated polypeptide 2, isoform alpha;Thymopoietin;Thymopentin;Lamina-associated polypeptide 2, isoforms beta/gamma;Thymopoietin;Thymopentin	1	1	67	S	1.1576e+07	2.4919e+07	1.17198e+07	NA	2.04509e+07	1.01024e+07	5.7939e+06	1.8601e+07	1.81408e+07	1.95381e+07	1.1576e+07	2.4919e+07	1.17198e+07	NA	2.04509e+07	3.68102e+06	NA	1.44739e+07	2.01009e+07	1.52973e+07	NA	6.75994e+06	1.76712e+07	1.78118e+07	1.99346e+07	5.47784e+06	1.52782e+07	1.61303e+07	1.29739e+07	9.9948e+06	1.59267e+07	1.42483e+07	1.73314e+07	8.67637e+06	1.34496e+07	2.12803e+07	1.54136e+07	1.21861e+07	1.36228e+07	1.71059e+07	1.86712e+07	1.46745e+07	1.59159e+07
P42166	TMPO	Lamina-associated polypeptide 2, isoform alpha;Thymopoietin;Thymopentin	1	0.987268	351	S	NA	NA	NA	NA	NA	NA	NA	NA	NA	NA	NA	NA	NA	NA	NA	NA	NA	NA	NA	NA	NA	NA	NA	NA	NA	NA	1.41824e+06	NA	NA	NA	NA	NA	NA	1.19417e+06	NA	NA	NA	NA	NA	NA	NA	NA	NA
P42167	TMPO	Lamina-associated polypeptide 2, isoforms beta/gamma;Thymopoietin;Thymopentin	1	0.999975	306	S	NA	952315	NA	NA	NA	NA	NA	1.35248e+06	NA	1.19192e+06	NA	952315	NA	NA	NA	NA	NA	1.35605e+06	1.15588e+06	NA	NA	NA	NA	1.01074e+06	1.40531e+06	NA	NA	698996	NA	NA	914460	NA	730904	NA	NA	1.24031e+06	862291	NA	NA	960676	1.11267e+06	NA	1.12265e+06
P42167	TMPO	Lamina-associated polypeptide 2, isoforms beta/gamma;Thymopoietin;Thymopentin	1	0.575009	180	S	NA	NA	NA	NA	NA	NA	NA	NA	NA	NA	NA	NA	NA	NA	NA	NA	NA	NA	NA	NA	NA	NA	NA	NA	NA	NA	NA	NA	NA	NA	1.3179e+06	NA	NA	NA	NA	NA	NA	NA	NA	NA	NA	NA	NA
P42167	TMPO	Lamina-associated polypeptide 2, isoforms beta/gamma;Thymopoietin;Thymopentin	1	0.802248	184	S	NA	NA	NA	NA	NA	NA	NA	NA	NA	NA	NA	NA	NA	NA	NA	NA	NA	NA	NA	NA	NA	NA	NA	NA	NA	NA	1.39937e+06	NA	NA	NA	NA	NA	NA	NA	NA	NA	NA	NA	1.94036e+06	NA	NA	NA	NA
P42356	PI4KA	Phosphatidylinositol 4-kinase alpha	1	0.792717	257	S	NA	NA	NA	NA	NA	NA	NA	NA	NA	NA	NA	NA	NA	NA	NA	NA	NA	NA	NA	NA	NA	NA	NA	NA	NA	NA	574430	NA	NA	NA	NA	NA	NA	NA	NA	NA	NA	NA	NA	NA	NA	NA	516823
P42356	PI4KA	Phosphatidylinositol 4-kinase alpha	1	0.995677	265	S	NA	NA	NA	NA	NA	1.24372e+06	NA	NA	NA	NA	NA	NA	NA	NA	NA	936386	NA	NA	NA	NA	1.07069e+06	1.069e+06	NA	NA	NA	NA	NA	NA	NA	NA	NA	NA	NA	NA	1.53234e+06	NA	NA	NA	NA	NA	NA	NA	NA
P42684	ABL2	Abelson tyrosine-protein kinase 2	1	0.996879	631	S	NA	951175	NA	NA	NA	NA	NA	NA	1.13624e+06	974921	NA	951175	NA	NA	NA	NA	NA	768474	1.07143e+06	897536	NA	NA	866982	812753	1.11339e+06	NA	996004	1.03054e+06	833043	NA	NA	NA	NA	NA	NA	1.16988e+06	1.01272e+06	NA	759612	882133	849401	NA	879018
P42684	ABL2	Abelson tyrosine-protein kinase 2	1	0.984705	620	S	1.00753e+06	NA	NA	NA	NA	NA	990691	NA	NA	NA	1.00753e+06	NA	NA	NA	NA	943627	NA	NA	NA	NA	NA	1.13455e+06	NA	NA	NA	NA	5.27476e+06	NA	NA	NA	1.09354e+06	3.79071e+06	NA	5.64659e+06	922158	NA	NA	NA	1.34272e+06	NA	NA	NA	NA
P42684	ABL2	Abelson tyrosine-protein kinase 2	1	0.811903	783	S	NA	NA	NA	NA	NA	NA	NA	NA	NA	NA	NA	NA	NA	NA	NA	NA	NA	NA	507219	NA	NA	NA	796976	553042	NA	NA	NA	NA	NA	NA	NA	NA	NA	NA	NA	NA	NA	NA	NA	NA	NA	NA	NA
P42694	HELZ	Probable helicase with zinc finger domain	1	0.999757	1614	S	NA	NA	NA	NA	NA	NA	NA	NA	NA	NA	NA	NA	NA	NA	NA	NA	NA	NA	NA	NA	NA	NA	NA	NA	NA	NA	558334	NA	NA	NA	NA	NA	NA	NA	NA	NA	NA	NA	NA	NA	NA	NA	NA
P42696	RBM34	RNA-binding protein 34	1	1	14	S	NA	708170	NA	NA	NA	NA	NA	NA	NA	NA	NA	708170	NA	NA	NA	NA	NA	1.91541e+06	1.15011e+06	NA	NA	NA	735558	NA	NA	1.1341e+06	822794	NA	NA	NA	NA	NA	NA	899914	NA	NA	NA	1.11233e+06	1.94297e+06	1.08536e+06	NA	NA	1.26357e+06
P42696	RBM34	RNA-binding protein 34	1	0.99999	28	S	NA	NA	NA	NA	NA	NA	NA	2.43799e+06	2.03107e+06	2.01024e+06	NA	NA	NA	NA	NA	NA	NA	2.05789e+06	1.90974e+06	3.1341e+06	NA	3.36791e+06	1.94779e+06	2.29004e+06	2.42221e+06	2.25406e+06	NA	2.30125e+06	NA	NA	NA	NA	2.5681e+06	NA	NA	NA	1.54346e+06	NA	1.97758e+06	NA	NA	NA	1.84224e+06
P42858	HTT	Huntingtin	1	0.98644	1199	S	NA	NA	NA	NA	NA	NA	NA	NA	NA	NA	NA	NA	NA	NA	NA	NA	NA	NA	NA	NA	NA	NA	NA	NA	NA	NA	NA	NA	NA	NA	NA	NA	NA	NA	NA	NA	NA	NA	NA	NA	NA	NA	913296
P42858	HTT	Huntingtin	1	0.963992	1874	S	NA	637423	NA	NA	NA	NA	NA	NA	NA	NA	NA	637423	NA	NA	NA	NA	NA	NA	NA	NA	NA	NA	NA	NA	NA	NA	NA	NA	NA	NA	NA	NA	NA	NA	NA	NA	NA	NA	826414	NA	NA	NA	NA
P42858	HTT	Huntingtin	1	0.979789	432	S	NA	NA	NA	NA	NA	NA	NA	1.23831e+06	1.10328e+06	NA	NA	NA	NA	NA	NA	NA	NA	NA	NA	NA	NA	NA	NA	NA	NA	NA	NA	NA	NA	NA	NA	NA	NA	NA	NA	NA	NA	NA	NA	NA	NA	NA	NA
P43243	MATR3	Matrin-3	1	0.999526	188	S	NA	3.58475e+06	NA	NA	NA	NA	NA	4.19263e+06	3.55145e+06	2.66049e+06	NA	3.58475e+06	NA	NA	NA	NA	NA	3.35531e+06	3.86981e+06	NA	NA	NA	2.41113e+06	2.4977e+06	2.69081e+06	NA	4.69164e+06	3.62191e+06	NA	NA	NA	NA	NA	NA	3.53246e+06	3.22801e+06	6.68968e+06	4.40108e+06	4.54946e+06	2.93036e+06	2.97083e+06	NA	4.17841e+06
P43243	MATR3	Matrin-3	1	0.9021	195	S	NA	NA	NA	NA	NA	NA	NA	NA	NA	NA	NA	NA	NA	NA	NA	NA	NA	NA	NA	3.91111e+06	NA	NA	NA	NA	NA	NA	NA	NA	NA	NA	NA	NA	3.03434e+06	NA	NA	NA	NA	NA	NA	NA	NA	NA	NA
P43243	MATR3	Matrin-3	1	0.998429	4	S	888762	NA	NA	NA	NA	NA	707510	NA	NA	NA	888762	NA	NA	NA	NA	911518	NA	NA	NA	NA	NA	NA	NA	NA	NA	NA	NA	NA	NA	NA	NA	NA	NA	NA	NA	NA	NA	NA	NA	730098	842937	967941	NA
P45880	VDAC2	Voltage-dependent anion-selective channel protein 2	1	0.988881	115	S	NA	915927	NA	NA	NA	NA	NA	832082	633796	881268	NA	915927	NA	NA	NA	NA	NA	843518	853301	NA	NA	NA	870435	NA	550164	NA	500761	660309	NA	NA	717861	NA	553694	NA	NA	NA	NA	NA	916864	917318	NA	NA	NA
P45973	CBX5	Chromobox protein homolog 5	1	0.727585	14	S	NA	NA	NA	NA	NA	NA	NA	763152	NA	NA	NA	NA	NA	NA	NA	NA	NA	NA	NA	NA	NA	NA	NA	NA	NA	NA	NA	NA	NA	NA	NA	NA	NA	NA	NA	NA	NA	NA	NA	NA	NA	NA	679818
P45974	USP5	Ubiquitin carboxyl-terminal hydrolase 5	1	0.998631	783	S	905147	841015	NA	NA	NA	1.37855e+06	NA	NA	NA	NA	905147	841015	NA	NA	NA	354397	NA	NA	NA	NA	NA	NA	NA	NA	NA	NA	882857	NA	NA	392365	NA	NA	NA	NA	NA	NA	NA	NA	NA	NA	NA	536305	NA
P46013	MKI67	Antigen KI-67	1	1	2528	S	NA	1.88323e+06	NA	NA	1.41868e+06	NA	NA	2.26961e+06	1.55475e+06	1.53784e+06	NA	1.88323e+06	NA	NA	1.41868e+06	NA	NA	1.69458e+06	NA	1.1778e+06	NA	379068	1.78535e+06	NA	1.92844e+06	NA	NA	NA	NA	NA	826299	NA	1.45566e+06	NA	1.40174e+06	1.11171e+06	1.74017e+06	NA	NA	NA	NA	2.14283e+06	1.17612e+06
P46013	MKI67	Antigen KI-67	1	1	584	S	1.31737e+06	7.63715e+06	3.23407e+06	NA	NA	1.50877e+06	1.23541e+06	NA	4.14597e+06	NA	1.31737e+06	7.63715e+06	3.23407e+06	NA	NA	NA	NA	NA	NA	NA	NA	NA	NA	NA	NA	NA	NA	NA	NA	5.73836e+06	NA	NA	4.22418e+06	NA	NA	NA	NA	4.74889e+06	NA	NA	NA	6.23743e+06	NA
P46013	MKI67	Antigen KI-67	1	0.999998	1131	S	NA	1.58569e+06	NA	NA	1.27694e+06	NA	NA	2.19589e+06	1.1503e+06	1.77888e+06	NA	1.58569e+06	NA	NA	1.27694e+06	NA	NA	1.89679e+06	2.28626e+06	3.72793e+06	NA	NA	1.51725e+06	2.03942e+06	1.565e+06	NA	NA	1.85301e+06	1.23739e+06	NA	965161	1.44894e+06	1.3435e+06	NA	NA	1.34192e+06	2.20333e+06	NA	1.19856e+06	1.10775e+06	2.23094e+06	2.97374e+06	2.2776e+06
P46013	MKI67	Antigen KI-67	1	0.999998	2344	S	NA	2.17503e+06	NA	NA	NA	NA	NA	2.61601e+06	NA	1.84824e+06	NA	2.17503e+06	NA	NA	NA	NA	NA	1.62905e+06	2.47633e+06	3.11239e+06	NA	4.36766e+06	2.22777e+06	2.20756e+06	1.9493e+06	NA	NA	1.67441e+06	NA	NA	NA	NA	1.81056e+06	NA	NA	NA	2.29001e+06	NA	NA	NA	2.27227e+06	3.53858e+06	2.21486e+06
P46013	MKI67	Antigen KI-67	1	0.999833	2223	S	NA	NA	NA	NA	NA	NA	NA	NA	NA	792844	NA	NA	NA	NA	NA	NA	NA	1.05696e+06	NA	NA	NA	NA	NA	1.31897e+06	NA	NA	NA	NA	NA	NA	NA	NA	NA	NA	NA	NA	NA	NA	NA	NA	NA	NA	NA
P46013	MKI67	Antigen KI-67	1	0.91167	1861	S	NA	NA	NA	NA	NA	NA	913224	NA	NA	1.11028e+06	NA	NA	NA	NA	NA	NA	NA	NA	1.08674e+06	NA	NA	1.052e+06	NA	NA	1.25294e+06	NA	NA	NA	NA	NA	NA	NA	NA	NA	NA	NA	NA	NA	NA	NA	1.35245e+06	NA	NA
P46013	MKI67	Antigen KI-67	1	0.499906	1864	S	NA	NA	NA	NA	NA	NA	817653	NA	NA	1.12947e+06	NA	NA	NA	NA	NA	NA	NA	NA	NA	NA	NA	NA	NA	NA	NA	NA	NA	NA	NA	NA	NA	NA	NA	NA	NA	NA	NA	NA	NA	NA	NA	NA	NA
P46013	MKI67	Antigen KI-67	1	0.999977	1253	S	NA	1.61223e+06	NA	NA	NA	NA	1.08059e+06	694398	1.43821e+06	946402	NA	1.61223e+06	NA	NA	NA	NA	NA	699662	1.1868e+06	1.09354e+06	NA	1.93514e+06	941167	1.40875e+06	1.45322e+06	NA	NA	891468	784775	NA	621210	NA	1.99648e+06	NA	NA	1.05045e+06	1.18298e+06	NA	651240	831870	1.26185e+06	NA	980088
P46013	MKI67	Antigen KI-67	1	0.519489	1256	S	NA	NA	NA	NA	NA	NA	NA	NA	NA	NA	NA	NA	NA	NA	NA	NA	NA	NA	NA	NA	NA	NA	NA	NA	NA	NA	NA	894053	NA	NA	NA	NA	NA	NA	NA	NA	NA	NA	NA	NA	NA	NA	NA
P46013	MKI67	Antigen KI-67	1	0.99994	2708	S	NA	895547	NA	NA	NA	NA	NA	NA	NA	NA	NA	895547	NA	NA	NA	NA	NA	NA	NA	NA	NA	NA	NA	NA	NA	NA	NA	NA	NA	NA	NA	NA	NA	NA	NA	NA	NA	NA	NA	NA	NA	NA	NA
P46013	MKI67	Antigen KI-67	1	0.499995	2827	S	NA	NA	NA	1.23223e+06	NA	NA	NA	NA	NA	NA	NA	NA	NA	1.23223e+06	NA	NA	NA	NA	2.12976e+06	2.84911e+06	NA	1.76749e+06	NA	NA	NA	NA	NA	NA	NA	NA	NA	NA	NA	NA	NA	1.60629e+06	NA	NA	NA	868450	NA	2.73255e+06	NA
P46013	MKI67	Antigen KI-67	1	0.704515	2828	S	NA	NA	NA	1.23184e+06	NA	NA	NA	NA	NA	NA	NA	NA	NA	1.23184e+06	NA	NA	NA	NA	2.12913e+06	2.84355e+06	NA	1.76776e+06	NA	NA	NA	NA	NA	NA	NA	NA	NA	2.32079e+06	NA	NA	NA	1.60526e+06	NA	NA	NA	868020	NA	2.73324e+06	NA
P46013	MKI67	Antigen KI-67	1	0.898549	357	S	NA	NA	NA	NA	NA	NA	NA	NA	NA	NA	NA	NA	NA	NA	NA	NA	NA	NA	NA	NA	NA	NA	NA	NA	NA	NA	NA	NA	NA	NA	NA	NA	NA	NA	NA	NA	490029	NA	NA	NA	NA	NA	NA
P46013	MKI67	Antigen KI-67	1	0.527026	1375	S	NA	NA	NA	NA	NA	NA	NA	NA	NA	NA	NA	NA	NA	NA	NA	NA	NA	NA	NA	NA	NA	NA	NA	NA	NA	NA	NA	NA	NA	NA	NA	1.56969e+06	NA	NA	NA	NA	NA	NA	NA	NA	NA	NA	NA
P46013	MKI67	Antigen KI-67	1	0.499947	1376	S	NA	NA	NA	NA	NA	NA	NA	NA	NA	NA	NA	NA	NA	NA	NA	NA	NA	NA	NA	NA	NA	NA	NA	NA	NA	NA	NA	NA	NA	NA	NA	1.56969e+06	NA	NA	NA	NA	NA	NA	NA	NA	NA	NA	NA
P46013	MKI67	Antigen KI-67	1	0.999986	308	S	NA	2.61321e+06	NA	NA	NA	NA	NA	NA	1.56543e+06	NA	NA	2.61321e+06	NA	NA	NA	NA	NA	NA	NA	NA	NA	NA	2.6027e+06	NA	1.61667e+06	NA	NA	1.63651e+06	NA	3.38022e+06	NA	NA	NA	NA	NA	NA	NA	2.1129e+06	2.21598e+06	NA	1.35644e+06	NA	2.23095e+06
P46087	NOP2	Probable 28S rRNA (cytosine(4447)-C(5))-methyltransferase	1	0.999894	786	S	3.70295e+06	4.61715e+06	5.54875e+06	4.67046e+06	4.04453e+06	4.22509e+06	6.47985e+06	3.86313e+06	3.46922e+06	4.26017e+06	3.70295e+06	4.61715e+06	5.54875e+06	4.67046e+06	4.04453e+06	4.02279e+06	5.23544e+06	3.98816e+06	4.5639e+06	3.0123e+06	NA	3.97251e+06	3.6868e+06	4.39521e+06	4.26858e+06	2.48761e+06	1.55275e+06	3.60269e+06	NA	NA	2.67738e+06	3.4114e+06	4.18882e+06	3.82124e+06	4.20685e+06	4.84698e+06	4.67577e+06	3.47062e+06	3.33312e+06	3.97597e+06	4.43459e+06	6.40774e+06	4.27584e+06
P46087	NOP2	Probable 28S rRNA (cytosine(4447)-C(5))-methyltransferase	1	0.920759	732	S	2.63398e+06	2.86821e+06	NA	4.22521e+06	3.15786e+06	3.1357e+06	4.84295e+06	1.92691e+06	3.2187e+06	2.91107e+06	2.63398e+06	2.86821e+06	NA	4.22521e+06	3.15786e+06	NA	8.80816e+06	2.1276e+06	4.27763e+06	2.49542e+06	NA	NA	2.22266e+06	3.38431e+06	3.256e+06	2.82906e+06	1.14139e+06	3.25716e+06	3.11906e+06	NA	2.13227e+06	3.68523e+06	4.32922e+06	NA	2.69883e+06	3.84006e+06	3.51063e+06	NA	1.67282e+06	2.38391e+06	3.73306e+06	5.19928e+06	2.96021e+06
P46087	NOP2	Probable 28S rRNA (cytosine(4447)-C(5))-methyltransferase	1	0.638046	734	S	NA	NA	NA	NA	NA	NA	NA	NA	NA	NA	NA	NA	NA	NA	NA	2.61541e+06	NA	NA	NA	NA	NA	NA	NA	NA	NA	NA	NA	NA	NA	NA	NA	NA	NA	NA	NA	NA	NA	NA	NA	NA	NA	NA	NA
P46100	ATRX	Transcriptional regulator ATRX	1	0.955543	1527	S	NA	NA	NA	NA	NA	NA	NA	762328	NA	NA	NA	NA	NA	NA	NA	NA	NA	NA	NA	NA	NA	NA	NA	NA	NA	NA	NA	NA	NA	NA	NA	NA	NA	NA	NA	NA	NA	NA	NA	NA	NA	NA	NA
P46100	ATRX	Transcriptional regulator ATRX	1	0.995961	677	S	NA	1.44379e+06	NA	NA	NA	NA	NA	1.58453e+06	NA	2.07574e+06	NA	1.44379e+06	NA	NA	NA	NA	NA	1.39945e+06	1.32176e+06	NA	NA	NA	NA	NA	NA	1.04329e+06	NA	NA	NA	NA	NA	NA	1.86148e+06	NA	1.53451e+06	NA	2.14327e+06	NA	NA	NA	NA	NA	2.22481e+06
P46379	BAG6	Large proline-rich protein BAG6	1	0.937674	113	S	NA	2.92002e+06	NA	NA	NA	NA	NA	4.29679e+06	NA	3.67479e+06	NA	2.92002e+06	NA	NA	NA	NA	NA	NA	2.07434e+06	NA	NA	NA	NA	NA	2.44067e+06	NA	5.4146e+06	2.65387e+06	NA	NA	NA	NA	2.90369e+06	NA	NA	NA	3.94998e+06	NA	2.70863e+06	NA	NA	NA	NA
P46379	BAG6	Large proline-rich protein BAG6	1	0.923345	973	S	NA	NA	NA	NA	NA	NA	NA	NA	NA	NA	NA	NA	NA	NA	NA	NA	NA	NA	NA	NA	NA	NA	NA	NA	NA	NA	NA	NA	NA	NA	NA	NA	NA	NA	NA	NA	NA	NA	NA	NA	NA	NA	858183
P46379	BAG6	Large proline-rich protein BAG6	1	1	1117	S	1.03768e+07	1.13508e+07	NA	2.32151e+06	1.05312e+07	1.34209e+07	1.55844e+07	1.31712e+07	1.00738e+07	1.16621e+07	1.03768e+07	1.13508e+07	NA	2.32151e+06	1.05312e+07	1.03468e+07	NA	1.12097e+07	1.13343e+07	8.59505e+06	NA	1.03955e+07	1.11904e+07	9.93175e+06	1.07205e+07	1.18902e+07	9.9196e+06	9.47116e+06	9.31061e+06	2.25791e+07	1.14817e+07	9.3272e+06	1.00613e+07	1.13387e+07	9.50872e+06	7.99741e+06	9.50095e+06	1.63227e+07	1.04058e+07	1.05467e+07	8.70826e+06	1.39554e+07	1.04752e+07
P46734	MAP2K3	Dual specificity mitogen-activated protein kinase kinase 3	1	0.499953	249	S	NA	NA	NA	NA	NA	NA	NA	NA	NA	NA	NA	NA	NA	NA	NA	NA	NA	NA	NA	NA	NA	NA	NA	2.54731e+06	3.57827e+06	NA	NA	NA	NA	NA	NA	NA	NA	NA	NA	NA	NA	NA	NA	NA	NA	NA	NA
P46734	MAP2K3	Dual specificity mitogen-activated protein kinase kinase 3	1	0.499953	253	S	NA	NA	NA	NA	NA	NA	NA	NA	NA	NA	NA	NA	NA	NA	NA	NA	NA	NA	NA	NA	NA	NA	NA	2.54731e+06	3.57827e+06	NA	NA	NA	NA	NA	NA	NA	NA	NA	NA	NA	NA	NA	NA	NA	NA	NA	NA
P46783	RPS10;RPS10P5	40S ribosomal protein S10;Putative 40S ribosomal protein S10-like	1	0.980983	146	S	NA	NA	NA	NA	NA	NA	NA	553588	NA	540020	NA	NA	NA	NA	NA	NA	NA	614262	NA	NA	NA	1.15557e+06	NA	NA	NA	NA	NA	NA	NA	NA	NA	NA	NA	NA	NA	439299	NA	NA	NA	NA	NA	NA	597677
P46821	MAP1B	Microtubule-associated protein 1B;MAP1B heavy chain;MAP1 light chain LC1	1	0.893664	1376	S	NA	2.256e+06	NA	2.67856e+06	NA	2.39415e+06	884557	3.17107e+06	1.74408e+06	3.20911e+06	NA	2.256e+06	NA	2.67856e+06	NA	NA	NA	2.13061e+06	2.67904e+06	NA	NA	NA	2.81802e+06	2.5585e+06	2.60938e+06	NA	2.13677e+06	2.51862e+06	NA	NA	1.30218e+06	NA	3.0492e+06	1.26044e+06	2.02982e+06	2.5379e+06	NA	NA	2.04952e+06	2.1212e+06	2.80145e+06	NA	2.04578e+06
P46821	MAP1B	Microtubule-associated protein 1B;MAP1B heavy chain;MAP1 light chain LC1	1	0.989909	1378	S	2.97349e+06	4.26116e+06	NA	2.10017e+06	1.3802e+06	2.64047e+06	2.42052e+06	2.47254e+06	3.75235e+06	3.03613e+06	2.97349e+06	4.26116e+06	NA	2.10017e+06	1.3802e+06	NA	NA	2.39267e+06	3.54802e+06	3.68866e+06	NA	4.61531e+06	2.78076e+06	2.95329e+06	2.78478e+06	NA	2.55502e+06	3.27254e+06	2.84706e+06	NA	2.67805e+06	3.23623e+06	4.41003e+06	1.51212e+06	3.20502e+06	3.47497e+06	1.61171e+06	2.26672e+06	2.71533e+06	3.47784e+06	3.08283e+06	2.38308e+06	2.49755e+06
P46821	MAP1B	Microtubule-associated protein 1B;MAP1B heavy chain;MAP1 light chain LC1	1	0.654493	1387	S	NA	NA	NA	NA	NA	NA	NA	NA	1.52291e+06	377521	NA	NA	NA	NA	NA	NA	NA	NA	NA	NA	NA	NA	NA	NA	NA	NA	NA	NA	NA	NA	1.57663e+06	NA	476812	NA	NA	NA	932141	NA	410685	NA	NA	1.16944e+06	NA
P46821	MAP1B	Microtubule-associated protein 1B;MAP1B heavy chain;MAP1 light chain LC1	1	0.994581	1389	S	NA	1.82063e+06	NA	NA	NA	NA	NA	1.17568e+06	NA	1.35282e+06	NA	1.82063e+06	NA	NA	NA	NA	NA	924452	1.67792e+06	1.16396e+06	NA	NA	1.70351e+06	1.38416e+06	1.4665e+06	NA	1.025e+06	1.22766e+06	NA	NA	1.52224e+06	1.32069e+06	1.9482e+06	NA	1.6489e+06	1.82106e+06	NA	NA	2.00647e+06	1.8643e+06	1.84055e+06	1.20679e+06	1.52551e+06
P46821	MAP1B	Microtubule-associated protein 1B;MAP1B heavy chain;MAP1 light chain LC1	1	0.51037	23	S	NA	NA	NA	NA	NA	NA	NA	NA	NA	NA	NA	NA	NA	NA	NA	NA	NA	NA	NA	NA	NA	NA	NA	NA	NA	NA	NA	NA	NA	NA	NA	2.6095e+07	NA	NA	NA	NA	NA	NA	NA	NA	NA	NA	NA
P46821	MAP1B	Microtubule-associated protein 1B;MAP1B heavy chain;MAP1 light chain LC1	1	0.898603	25	S	1.31103e+07	3.9191e+07	NA	NA	NA	1.22563e+07	NA	NA	NA	2.45449e+07	1.31103e+07	3.9191e+07	NA	NA	NA	NA	NA	NA	NA	NA	NA	NA	NA	NA	NA	NA	2.5874e+07	NA	NA	NA	3.52171e+07	NA	1.89813e+07	2.15092e+07	NA	3.05551e+07	NA	NA	2.2767e+07	2.04483e+07	NA	3.26582e+07	NA
P46821	MAP1B	Microtubule-associated protein 1B;MAP1B heavy chain;MAP1 light chain LC1	1	0.999868	1260	S	NA	711127	NA	NA	NA	NA	NA	NA	NA	NA	NA	711127	NA	NA	NA	NA	NA	NA	NA	NA	NA	NA	NA	NA	NA	NA	503087	NA	NA	NA	NA	NA	NA	NA	NA	NA	NA	NA	NA	NA	NA	NA	NA
P46821	MAP1B	Microtubule-associated protein 1B;MAP1B heavy chain;MAP1 light chain LC1	1	1	1265	S	1.03846e+06	NA	1.01936e+06	NA	1.13049e+06	1.38597e+06	519300	NA	NA	1.29202e+06	1.03846e+06	NA	1.01936e+06	NA	1.13049e+06	623333	527114	1.61021e+06	2.97865e+06	1.69209e+06	NA	604650	1.04627e+06	1.17778e+06	1.48737e+06	1.4733e+06	3.46651e+06	3.3342e+06	3.75573e+06	NA	993649	1.39211e+06	1.79999e+06	1.59085e+06	2.87697e+06	4.56403e+06	2.70833e+06	1.35706e+06	2.68444e+06	3.30121e+06	4.84266e+06	5.23848e+06	1.62858e+06
P46821	MAP1B	Microtubule-associated protein 1B;MAP1B heavy chain;MAP1 light chain LC1	1	0.998725	1144	S	NA	NA	NA	NA	4.41633e+06	NA	NA	1.45356e+06	NA	NA	NA	NA	NA	NA	4.41633e+06	NA	NA	2.04242e+06	NA	NA	NA	1.17624e+06	NA	NA	NA	1.48201e+06	NA	NA	NA	NA	5.01618e+06	NA	NA	NA	NA	NA	NA	6.70892e+06	1.09677e+06	NA	NA	NA	NA
P46821	MAP1B	Microtubule-associated protein 1B;MAP1B heavy chain;MAP1 light chain LC1	1	0.999775	1154	S	5.00782e+06	6.51876e+06	NA	NA	2.06963e+07	NA	NA	1.37951e+07	1.04159e+07	1.21379e+07	5.00782e+06	6.51876e+06	NA	NA	2.06963e+07	NA	NA	1.04031e+07	1.10401e+07	1.16774e+07	NA	1.25723e+07	1.26773e+07	1.25134e+07	1.32186e+07	9.26756e+06	1.02988e+07	1.4062e+07	1.38385e+07	4.60225e+06	1.84454e+07	1.4443e+07	1.25225e+07	1.55112e+07	1.67075e+07	1.54707e+07	6.6379e+06	3.96153e+07	1.36817e+07	1.78906e+07	1.63095e+07	1.08121e+07	1.17975e+07
P46821	MAP1B	Microtubule-associated protein 1B;MAP1B heavy chain;MAP1 light chain LC1	1	0.688998	1792	S	NA	NA	NA	NA	2.86893e+06	NA	NA	4.88048e+06	NA	NA	NA	NA	NA	NA	2.86893e+06	NA	NA	NA	NA	NA	NA	NA	3.07027e+06	NA	NA	NA	NA	NA	NA	NA	NA	NA	1.60058e+06	NA	NA	NA	NA	NA	3.00822e+06	NA	NA	NA	NA
P46821	MAP1B	Microtubule-associated protein 1B;MAP1B heavy chain;MAP1 light chain LC1	1	0.997202	1793	S	NA	1.35173e+07	NA	8.91584e+06	1.03551e+07	1.00685e+07	8.93973e+06	8.50438e+06	1.33391e+07	9.86374e+06	NA	1.35173e+07	NA	8.91584e+06	1.03551e+07	NA	NA	6.19497e+06	8.36839e+06	9.36627e+06	NA	1.27459e+07	7.22338e+06	1.06485e+07	1.03636e+07	1.40674e+07	7.43053e+06	7.63378e+06	6.4942e+06	NA	9.13247e+06	9.40244e+06	1.3794e+07	NA	NA	7.64775e+06	5.8934e+06	NA	5.73364e+06	6.04823e+06	7.2749e+06	8.37025e+06	7.98722e+06
P46821	MAP1B	Microtubule-associated protein 1B;MAP1B heavy chain;MAP1 light chain LC1	1	0.999975	1797	S	NA	NA	NA	1.42184e+06	1.96801e+06	NA	NA	1.73513e+06	2.39633e+06	NA	NA	NA	NA	1.42184e+06	1.96801e+06	NA	NA	NA	3.25502e+06	3.11942e+06	NA	NA	NA	1.94459e+06	1.71112e+06	7.78432e+06	3.78988e+06	3.97367e+06	NA	NA	NA	NA	2.31549e+06	1.26216e+06	NA	3.12443e+06	2.45657e+06	1.92909e+06	2.93648e+06	NA	3.08577e+06	3.95705e+06	NA
P46821	MAP1B	Microtubule-associated protein 1B;MAP1B heavy chain;MAP1 light chain LC1	1	0.5	609	S	2.04387e+06	NA	NA	NA	NA	NA	NA	NA	NA	NA	2.04387e+06	NA	NA	NA	NA	NA	NA	NA	NA	NA	NA	NA	NA	NA	NA	NA	NA	NA	NA	NA	NA	NA	NA	NA	NA	NA	NA	NA	NA	NA	NA	NA	NA
P46821	MAP1B	Microtubule-associated protein 1B;MAP1B heavy chain;MAP1 light chain LC1	1	0.99998	614	S	2.32532e+06	3.4921e+06	NA	NA	3.63653e+06	NA	NA	5.58015e+06	3.01589e+06	4.7309e+06	2.32532e+06	3.4921e+06	NA	NA	3.63653e+06	NA	NA	2.98278e+06	3.93383e+06	6.17411e+06	NA	3.78e+06	3.43804e+06	4.49275e+06	3.77952e+06	3.1908e+06	3.31363e+06	3.12262e+06	NA	NA	3.96414e+06	NA	3.70381e+06	NA	3.18303e+06	2.72647e+06	3.67999e+06	2.69853e+06	2.94507e+06	1.68415e+06	3.17638e+06	4.44724e+06	4.99479e+06
P46821	MAP1B	Microtubule-associated protein 1B;MAP1B heavy chain;MAP1 light chain LC1	1	0.562677	891	S	NA	NA	NA	NA	NA	NA	NA	NA	NA	NA	NA	NA	NA	NA	NA	NA	NA	NA	1.52761e+06	NA	NA	NA	NA	NA	NA	NA	NA	NA	NA	NA	NA	NA	NA	NA	NA	NA	NA	NA	NA	NA	NA	NA	NA
P46821	MAP1B	Microtubule-associated protein 1B;MAP1B heavy chain;MAP1 light chain LC1	1	0.94698	343	S	NA	NA	NA	NA	NA	NA	NA	1.40662e+06	NA	NA	NA	NA	NA	NA	NA	NA	NA	NA	1.17042e+06	NA	NA	NA	1.53759e+06	NA	1.03634e+06	NA	996484	NA	NA	NA	NA	NA	1.19009e+06	NA	NA	NA	NA	NA	NA	1.40931e+06	NA	NA	1.03128e+06
P46821	MAP1B	Microtubule-associated protein 1B;MAP1B heavy chain;MAP1 light chain LC1	1	0.998276	1501	S	9.03009e+06	2.02163e+07	NA	NA	2.67671e+07	NA	NA	2.17137e+07	1.89567e+07	1.60711e+07	9.03009e+06	2.02163e+07	NA	NA	2.67671e+07	NA	NA	1.69539e+07	1.35157e+07	1.73777e+07	NA	1.0704e+07	1.69382e+07	2.10174e+07	1.92918e+07	1.00845e+07	1.3549e+07	1.89518e+07	1.34447e+07	3.05421e+07	1.45184e+07	NA	1.64884e+07	1.74059e+07	2.00323e+07	2.65563e+07	2.02018e+07	2.87911e+07	2.42666e+07	1.72206e+07	1.6735e+07	3.33996e+07	1.97138e+07
P46821	MAP1B	Microtubule-associated protein 1B;MAP1B heavy chain;MAP1 light chain LC1	1	0.978807	1443	S	NA	NA	NA	NA	NA	NA	NA	NA	NA	NA	NA	NA	NA	NA	NA	NA	NA	NA	NA	NA	NA	NA	NA	NA	NA	NA	NA	NA	NA	NA	NA	NA	NA	NA	NA	NA	NA	3.26825e+06	1.47045e+06	NA	NA	NA	NA
P46821	MAP1B	Microtubule-associated protein 1B;MAP1B heavy chain;MAP1 light chain LC1	1	0.815676	937	S	NA	NA	NA	NA	NA	NA	NA	NA	NA	NA	NA	NA	NA	NA	NA	NA	NA	NA	NA	NA	NA	NA	NA	NA	NA	NA	NA	NA	NA	NA	NA	NA	NA	NA	NA	NA	NA	NA	2.9746e+06	NA	NA	NA	NA
P46821	MAP1B	Microtubule-associated protein 1B;MAP1B heavy chain;MAP1 light chain LC1	1	0.999979	1785	S	NA	1.49473e+06	NA	1.79193e+06	1.70072e+06	2.12641e+06	1.75721e+06	1.31423e+06	1.21888e+06	1.48419e+06	NA	1.49473e+06	NA	1.79193e+06	1.70072e+06	1.72173e+06	NA	1.50712e+06	1.26914e+06	731243	NA	1.03892e+06	1.76155e+06	1.49941e+06	1.3007e+06	1.04895e+06	1.2747e+06	1.45064e+06	1.21771e+06	NA	1.15484e+06	1.58066e+06	1.26256e+06	NA	NA	1.18271e+06	1.23796e+06	NA	1.34523e+06	1.42658e+06	1.14841e+06	1.29906e+06	1.2166e+06
P46821	MAP1B	Microtubule-associated protein 1B;MAP1B heavy chain;MAP1 light chain LC1	1	0.991193	1653	S	NA	NA	NA	NA	3.48183e+06	NA	NA	1.45702e+06	NA	NA	NA	NA	NA	NA	3.48183e+06	NA	NA	NA	NA	NA	NA	NA	1.86189e+06	NA	NA	NA	NA	NA	NA	NA	2.49261e+06	NA	NA	NA	NA	2.7078e+06	NA	4.54597e+06	NA	NA	NA	NA	1.70215e+06
P46821	MAP1B	Microtubule-associated protein 1B;MAP1B heavy chain;MAP1 light chain LC1	1	0.987615	1915	S	NA	1.72126e+06	NA	NA	NA	NA	NA	1.17189e+06	NA	1.01303e+06	NA	1.72126e+06	NA	NA	NA	NA	NA	1.64197e+06	NA	2.32737e+06	NA	2.58654e+06	1.0102e+06	1.51369e+06	NA	NA	NA	1.24198e+06	NA	NA	672487	1.21396e+06	NA	NA	NA	973389	989064	NA	NA	NA	NA	NA	NA
P46821	MAP1B	Microtubule-associated protein 1B;MAP1B heavy chain;MAP1 light chain LC1	1	0.947409	1917	S	NA	NA	NA	NA	NA	NA	NA	369094	NA	NA	NA	NA	NA	NA	NA	NA	NA	NA	NA	NA	NA	NA	NA	NA	NA	NA	694528	547771	NA	NA	NA	NA	442545	NA	NA	NA	NA	NA	NA	NA	NA	NA	NA
P46821	MAP1B	Microtubule-associated protein 1B;MAP1B heavy chain;MAP1 light chain LC1	1	0.568987	1280	S	NA	NA	NA	NA	NA	NA	NA	NA	NA	NA	NA	NA	NA	NA	NA	NA	NA	NA	NA	NA	NA	NA	NA	NA	NA	NA	NA	NA	NA	NA	NA	NA	NA	NA	NA	NA	NA	NA	NA	NA	NA	NA	NA
P46821	MAP1B	Microtubule-associated protein 1B;MAP1B heavy chain;MAP1 light chain LC1	1	0.703616	1818	S	NA	NA	NA	NA	NA	NA	NA	NA	9.58415e+06	NA	NA	NA	NA	NA	NA	NA	NA	NA	NA	NA	NA	NA	NA	NA	NA	NA	NA	NA	NA	NA	NA	1.11236e+07	NA	NA	NA	NA	NA	NA	NA	NA	NA	NA	NA
P46821	MAP1B	Microtubule-associated protein 1B;MAP1B heavy chain;MAP1 light chain LC1	1	0.847177	1819	S	NA	NA	NA	NA	NA	NA	NA	NA	NA	NA	NA	NA	NA	NA	NA	NA	NA	8.34407e+06	NA	NA	NA	NA	NA	NA	NA	NA	NA	NA	NA	NA	8.46689e+06	NA	NA	NA	NA	NA	NA	NA	8.68946e+06	NA	NA	1.88461e+07	NA
P46821	MAP1B	Microtubule-associated protein 1B;MAP1B heavy chain;MAP1 light chain LC1	1	0.750687	2098	S	NA	NA	NA	NA	NA	NA	NA	4.94774e+06	8.85721e+06	4.10196e+06	NA	NA	NA	NA	NA	NA	NA	NA	5.03272e+06	4.16586e+06	NA	NA	1.94403e+06	7.0903e+06	5.86257e+06	7.6869e+06	7.08445e+06	6.49374e+06	NA	NA	3.09077e+06	NA	2.55419e+06	NA	3.94828e+06	9.98928e+06	5.86988e+06	NA	4.96809e+06	7.65551e+06	5.8364e+06	NA	4.86158e+06
P46821	MAP1B	Microtubule-associated protein 1B;MAP1B heavy chain;MAP1 light chain LC1	1	0.98407	1965	S	3.70297e+06	4.01231e+06	NA	4.76449e+06	3.99566e+06	4.36828e+06	6.71367e+06	3.72456e+06	4.3243e+06	4.1595e+06	3.70297e+06	4.01231e+06	NA	4.76449e+06	3.99566e+06	3.53346e+06	NA	3.063e+06	5.48758e+06	4.49233e+06	3.36407e+06	4.65884e+06	3.45095e+06	4.89302e+06	5.088e+06	4.38086e+06	5.54341e+06	5.88737e+06	6.21835e+06	NA	3.33306e+06	5.35322e+06	4.56726e+06	1.28348e+06	3.35023e+06	NA	NA	1.37146e+06	2.79906e+06	4.35916e+06	3.2806e+06	4.74248e+06	3.38717e+06
P46821	MAP1B	Microtubule-associated protein 1B;MAP1B heavy chain;MAP1 light chain LC1	1	1	1396	S	NA	NA	NA	NA	NA	NA	NA	1.4447e+06	1.53778e+06	1.45219e+06	NA	NA	NA	NA	NA	NA	NA	NA	NA	NA	NA	NA	NA	NA	NA	NA	1.22241e+06	NA	NA	NA	NA	NA	NA	NA	NA	NA	2.18009e+06	NA	NA	NA	NA	NA	969528
P46821	MAP1B	Microtubule-associated protein 1B;MAP1B heavy chain;MAP1 light chain LC1	1	1	1400	S	NA	915048	NA	NA	1.84137e+06	NA	NA	NA	NA	NA	NA	915048	NA	NA	1.84137e+06	NA	NA	NA	NA	NA	NA	NA	NA	NA	NA	NA	NA	NA	NA	NA	NA	NA	NA	NA	NA	NA	NA	NA	NA	NA	NA	NA	NA
P46821	MAP1B	Microtubule-associated protein 1B;MAP1B heavy chain;MAP1 light chain LC1	1	1	1779	S	3.29655e+06	4.627e+06	NA	NA	3.63989e+06	3.06341e+06	4.8074e+06	3.84105e+06	3.47055e+06	4.79065e+06	3.29655e+06	4.627e+06	NA	NA	3.63989e+06	4.55462e+06	NA	4.37084e+06	4.68612e+06	5.10147e+06	NA	8.912e+06	4.19577e+06	3.66043e+06	3.70347e+06	7.59227e+06	3.39889e+06	3.30159e+06	3.07386e+06	1.70544e+06	3.14193e+06	3.55496e+06	4.21881e+06	2.29668e+06	2.8534e+06	3.2317e+06	2.80334e+06	NA	3.03934e+06	1.97764e+06	3.5388e+06	4.3567e+06	3.97822e+06
P46821	MAP1B	Microtubule-associated protein 1B;MAP1B heavy chain;MAP1 light chain LC1	1	0.999968	1298	S	NA	4.80633e+06	NA	NA	NA	NA	NA	4.70168e+06	6.72181e+06	5.66133e+06	NA	4.80633e+06	NA	NA	NA	NA	NA	NA	5.38979e+06	5.75828e+06	NA	7.63505e+06	4.56333e+06	5.7247e+06	5.77961e+06	3.97401e+06	6.83762e+06	6.4792e+06	NA	NA	5.01529e+06	NA	1.08615e+07	NA	NA	6.29641e+06	NA	NA	3.40839e+06	3.55346e+06	5.38805e+06	4.04773e+06	4.92875e+06
P48634	PRRC2A	Protein PRRC2A	1	0.999999	1147	S	NA	1.48727e+06	NA	NA	NA	NA	NA	1.70138e+06	1.84842e+06	1.83103e+06	NA	1.48727e+06	NA	NA	NA	NA	NA	NA	972080	NA	NA	1.80955e+06	1.3547e+06	2.33515e+06	2.21811e+06	1.1862e+06	1.7692e+06	NA	NA	2.17984e+06	2.50448e+06	NA	1.20233e+06	2.16016e+06	2.42443e+06	NA	1.94483e+06	NA	3.03274e+06	1.8023e+06	2.59492e+06	3.12575e+06	2.16201e+06
P48634	PRRC2A	Protein PRRC2A	1	1	1004	S	NA	NA	NA	2.33317e+06	2.1392e+06	2.2467e+06	3.9685e+06	NA	3.16165e+06	2.95745e+06	NA	NA	NA	2.33317e+06	2.1392e+06	4.59833e+06	5.55112e+06	3.16967e+06	2.94749e+06	NA	2.95629e+06	7.45422e+06	NA	2.11264e+06	2.48824e+06	7.37334e+06	3.91755e+06	2.93379e+06	4.33716e+06	NA	4.25103e+06	3.58763e+06	NA	6.62314e+06	5.08457e+06	2.96083e+06	3.21446e+06	5.81993e+06	5.5623e+06	3.53029e+06	4.94605e+06	6.06827e+06	4.86297e+06
P48634	PRRC2A	Protein PRRC2A	1	1	1219	S	NA	1.58813e+06	NA	NA	1.14706e+06	NA	NA	1.48523e+06	1.30048e+06	1.31021e+06	NA	1.58813e+06	NA	NA	1.14706e+06	NA	NA	1.75204e+06	1.16972e+06	NA	NA	406592	1.27946e+06	982727	NA	NA	1.53491e+06	1.14965e+06	NA	NA	1.1921e+06	868843	1.03708e+06	1.55101e+06	1.03477e+06	1.36746e+06	NA	2.11697e+06	1.48078e+06	1.39444e+06	1.63698e+06	1.68627e+06	1.43214e+06
P48634	PRRC2A	Protein PRRC2A	1	0.999996	2113	S	NA	843807	NA	NA	751225	NA	NA	720237	842268	NA	NA	843807	NA	NA	751225	NA	NA	NA	744512	785524	NA	NA	885134	1.06747e+06	980009	NA	NA	481227	NA	NA	NA	NA	956827	NA	NA	956769	NA	NA	699658	578882	964729	NA	920182
P48681	NES	Nestin	1	1	1418	S	NA	8.08615e+06	NA	NA	6.37641e+06	NA	NA	5.80531e+06	1.12596e+07	7.80412e+06	NA	8.08615e+06	NA	NA	6.37641e+06	NA	NA	1.16964e+07	1.01943e+07	1.54416e+07	NA	1.29362e+07	5.57389e+06	7.3969e+06	6.66037e+06	1.06214e+07	8.92385e+06	1.0057e+07	8.17925e+06	NA	6.19778e+06	NA	1.1813e+07	NA	6.82949e+06	7.32626e+06	6.22265e+06	4.89219e+06	7.91919e+06	1.27909e+07	6.7498e+06	NA	4.00274e+06
P48681	NES	Nestin	1	1	1521	S	NA	NA	NA	NA	NA	NA	NA	NA	NA	NA	NA	NA	NA	NA	NA	NA	NA	NA	NA	NA	NA	NA	NA	NA	NA	NA	NA	1.10582e+06	NA	NA	NA	NA	NA	NA	NA	NA	NA	NA	NA	NA	NA	NA	NA
P48681	NES	Nestin	1	1	680	S	NA	2.54848e+06	NA	NA	NA	NA	1.02368e+06	2.11045e+06	3.20435e+06	3.17735e+06	NA	2.54848e+06	NA	NA	NA	NA	NA	2.47753e+06	3.75277e+06	3.10929e+06	NA	2.39855e+06	NA	2.56449e+06	2.63874e+06	NA	3.96135e+06	2.97461e+06	NA	NA	2.40047e+06	NA	3.83273e+06	1.68369e+06	3.33451e+06	4.37513e+06	3.95819e+06	NA	3.19068e+06	3.67119e+06	4.72558e+06	4.49434e+06	2.69088e+06
P48681	NES	Nestin	1	0.997926	1016	S	NA	9.57271e+06	NA	NA	NA	NA	NA	NA	NA	8.34614e+06	NA	9.57271e+06	NA	NA	NA	NA	NA	5.90284e+06	NA	NA	NA	1.84403e+07	6.78775e+06	NA	NA	NA	NA	NA	NA	NA	7.90375e+06	NA	6.93491e+06	8.73993e+06	8.95827e+06	NA	5.59645e+06	NA	5.21904e+06	NA	6.17694e+06	NA	NA
P48681	NES	Nestin	1	1	891	S	NA	NA	NA	NA	NA	NA	472936	NA	NA	NA	NA	NA	NA	NA	NA	NA	422877	NA	NA	NA	NA	542010	NA	NA	NA	909822	938285	NA	NA	NA	NA	NA	NA	NA	NA	NA	NA	NA	NA	NA	NA	NA	NA
P48681	NES	Nestin	1	0.811344	320	S	NA	NA	NA	NA	NA	NA	NA	NA	NA	NA	NA	NA	NA	NA	NA	NA	NA	NA	NA	NA	NA	NA	NA	NA	NA	NA	NA	NA	NA	NA	1.43965e+06	NA	NA	NA	NA	NA	NA	NA	NA	NA	NA	NA	NA
P48681	NES	Nestin	1	0.999803	325	S	NA	1.10226e+06	NA	NA	NA	NA	NA	2.17895e+06	1.1857e+06	1.68502e+06	NA	1.10226e+06	NA	NA	NA	NA	NA	NA	1.73901e+06	NA	NA	NA	NA	1.33998e+06	NA	NA	1.20941e+06	1.59961e+06	NA	NA	1.33554e+06	NA	NA	NA	NA	NA	NA	NA	1.00013e+06	NA	NA	NA	1.64273e+06
P48681	NES	Nestin	1	1	934	S	NA	NA	NA	NA	NA	NA	NA	NA	NA	874626	NA	NA	NA	NA	NA	NA	NA	NA	1.16801e+06	NA	NA	669589	NA	NA	NA	NA	686870	NA	NA	NA	548234	NA	NA	NA	NA	NA	NA	NA	NA	NA	NA	NA	NA
P48681	NES	Nestin	1	0.999885	945	S	NA	NA	NA	NA	NA	NA	NA	NA	NA	NA	NA	NA	NA	NA	NA	NA	NA	NA	NA	NA	NA	NA	NA	NA	NA	NA	NA	NA	NA	NA	NA	NA	NA	NA	NA	NA	NA	NA	NA	NA	543423	NA	NA
P48681	NES	Nestin	1	0.998496	905	S	NA	815771	NA	NA	NA	NA	NA	1.02646e+06	1.02989e+06	1.18386e+06	NA	815771	NA	NA	NA	NA	NA	NA	NA	NA	NA	NA	NA	1.1401e+06	NA	NA	576617	NA	NA	NA	NA	NA	956389	NA	NA	NA	NA	NA	906701	NA	NA	NA	910935
P48681	NES	Nestin	1	1	768	S	4.38858e+06	7.35213e+06	NA	NA	1.21487e+07	NA	1.29264e+06	7.81954e+06	5.77721e+06	9.7237e+06	4.38858e+06	7.35213e+06	NA	NA	1.21487e+07	NA	NA	7.2803e+06	1.20777e+07	3.29953e+06	NA	3.58664e+06	6.48034e+06	9.29616e+06	1.11936e+07	2.45112e+06	7.95842e+06	9.26643e+06	6.22046e+06	3.04021e+06	1.04527e+07	6.05741e+06	6.40735e+06	5.42381e+06	7.06602e+06	1.08237e+07	8.74047e+06	1.32599e+07	3.08212e+06	6.87943e+06	8.3895e+06	8.31368e+06	7.50212e+06
P48681	NES	Nestin	1	0.532161	743	S	NA	NA	NA	NA	NA	NA	NA	458420	NA	NA	NA	NA	NA	NA	NA	NA	NA	NA	NA	NA	NA	NA	NA	NA	NA	NA	NA	546735	NA	NA	NA	NA	NA	NA	NA	NA	NA	NA	NA	NA	NA	NA	NA
P48681	NES	Nestin	1	0.858625	746	S	NA	NA	NA	NA	NA	NA	NA	NA	NA	NA	NA	NA	NA	NA	NA	NA	NA	NA	NA	NA	NA	NA	NA	NA	NA	NA	437727	NA	NA	NA	NA	NA	NA	NA	NA	NA	NA	NA	388879	NA	NA	NA	NA
P48681	NES	Nestin	1	0.506023	1571	S	NA	NA	NA	NA	NA	NA	NA	NA	NA	NA	NA	NA	NA	NA	NA	NA	NA	NA	NA	NA	NA	NA	NA	NA	NA	NA	NA	NA	NA	NA	NA	NA	NA	NA	NA	NA	NA	NA	NA	NA	NA	NA	NA
P48681	NES	Nestin	1	0.751907	1577	S	NA	NA	NA	NA	NA	NA	NA	4.49544e+06	NA	NA	NA	NA	NA	NA	NA	NA	NA	NA	3.24344e+06	NA	NA	NA	NA	NA	NA	NA	NA	NA	NA	NA	NA	NA	NA	NA	NA	NA	NA	NA	4.21858e+06	NA	NA	NA	3.58526e+06
P48681	NES	Nestin	1	0.998292	311	S	NA	NA	NA	NA	NA	NA	NA	NA	NA	NA	NA	NA	NA	NA	NA	NA	NA	NA	NA	NA	NA	NA	NA	NA	NA	NA	NA	NA	NA	NA	NA	NA	NA	NA	NA	NA	NA	1.9822e+06	NA	NA	NA	NA	NA
P48681	NES	Nestin	1	0.999977	398	S	NA	2.30862e+06	NA	NA	3.05544e+06	NA	NA	2.80264e+06	2.59725e+06	3.04545e+06	NA	2.30862e+06	NA	NA	3.05544e+06	NA	NA	1.77205e+06	NA	1.62343e+06	NA	1.40617e+06	2.10846e+06	2.83209e+06	NA	NA	1.38039e+06	NA	NA	NA	3.65967e+06	NA	1.79139e+06	NA	2.59594e+06	NA	NA	1.79985e+06	1.34867e+06	1.7871e+06	1.8679e+06	1.57899e+06	2.69403e+06
P48730	CSNK1D	Casein kinase I isoform delta	1	0.825926	382	S	NA	NA	NA	NA	NA	NA	NA	NA	675838	NA	NA	NA	NA	NA	NA	NA	NA	NA	NA	NA	NA	321403	699507	NA	NA	NA	NA	NA	NA	NA	NA	NA	726610	NA	NA	NA	NA	NA	NA	NA	NA	NA	NA
P49006	MARCKSL1	MARCKS-related protein	1	0.807951	116	S	NA	NA	NA	NA	NA	NA	NA	NA	NA	2.91593e+06	NA	NA	NA	NA	NA	NA	NA	3.04929e+06	NA	NA	NA	NA	NA	4.95894e+06	3.32714e+06	NA	NA	NA	NA	NA	NA	NA	NA	NA	3.78194e+06	NA	NA	NA	NA	4.15247e+06	NA	NA	NA
P49006	MARCKSL1	MARCKS-related protein	1	0.973589	135	S	NA	4.45887e+06	NA	NA	NA	NA	NA	NA	NA	NA	NA	4.45887e+06	NA	NA	NA	NA	NA	NA	NA	NA	NA	NA	NA	NA	NA	1.33512e+07	3.78712e+06	NA	NA	NA	NA	NA	NA	NA	NA	NA	NA	NA	NA	NA	NA	NA	NA
P49006	MARCKSL1	MARCKS-related protein	1	0.506697	162	S	NA	NA	NA	NA	NA	NA	NA	NA	NA	NA	NA	NA	NA	NA	NA	NA	NA	NA	NA	NA	NA	NA	NA	NA	NA	NA	NA	NA	NA	2.02859e+07	NA	NA	NA	NA	NA	NA	NA	NA	NA	NA	NA	NA	NA
P49006	MARCKSL1	MARCKS-related protein	1	0.989172	165	S	6.33463e+07	3.50714e+07	NA	1.85619e+07	2.21138e+07	2.66082e+07	1.78837e+07	1.75353e+07	2.25556e+07	1.13906e+07	6.33463e+07	3.50714e+07	NA	1.85619e+07	2.21138e+07	NA	NA	1.82721e+07	9.06301e+06	1.11921e+07	2.90816e+07	2.07795e+07	1.43076e+07	1.4564e+07	1.24144e+07	5.99859e+07	1.85962e+07	1.13834e+07	NA	NA	1.35728e+07	NA	1.44928e+07	7.4755e+06	1.1514e+07	NA	NA	1.38572e+07	1.01047e+07	8.40271e+06	NA	NA	6.88756e+06
P49006	MARCKSL1	MARCKS-related protein	1	1	22	S	3.88566e+07	5.07562e+07	NA	NA	3.38768e+07	5.62724e+06	6.48833e+07	5.89946e+07	2.53204e+07	3.84797e+07	3.88566e+07	5.07562e+07	NA	NA	3.38768e+07	NA	NA	4.31874e+07	2.15109e+06	2.87571e+07	NA	4.62146e+06	2.74661e+07	3.49229e+07	1.98567e+07	6.55205e+07	3.62731e+07	2.153e+07	2.09471e+07	8.02336e+06	NA	NA	1.22019e+07	3.27737e+07	2.49229e+07	8.82434e+06	1.5116e+07	6.6691e+07	3.44494e+07	1.44493e+07	NA	3.50088e+07	2.37911e+07
P49006	MARCKSL1	MARCKS-related protein	1	0.979312	71	S	NA	NA	NA	NA	NA	NA	NA	NA	3.79469e+06	NA	NA	NA	NA	NA	NA	NA	NA	NA	NA	NA	NA	NA	NA	NA	NA	NA	NA	NA	NA	NA	NA	NA	NA	NA	NA	NA	NA	NA	NA	NA	NA	NA	NA
P49006	MARCKSL1	MARCKS-related protein	1	1	104	S	1.39943e+07	8.85977e+06	9.45837e+06	6.21435e+06	5.78333e+06	3.02041e+07	3.11753e+07	1.43073e+07	9.41251e+06	1.05101e+07	1.39943e+07	8.85977e+06	9.45837e+06	6.21435e+06	5.78333e+06	5.07271e+07	1.41386e+07	1.70192e+07	7.93177e+06	7.29368e+06	1.64551e+07	9.73571e+06	6.55798e+06	3.9981e+06	3.59793e+06	3.28124e+07	9.56001e+06	4.87207e+06	8.67929e+06	1.82982e+07	6.52129e+06	3.35097e+06	3.98552e+06	8.51406e+06	NA	2.67692e+06	2.26254e+06	1.88389e+07	8.23807e+06	5.97631e+06	NA	1.19597e+07	5.15885e+06
P49023	PXN	Paxillin	1	0.5	302	S	NA	603016	NA	NA	NA	NA	NA	1.15236e+06	NA	NA	NA	603016	NA	NA	NA	NA	NA	NA	674136	NA	NA	NA	NA	NA	NA	NA	NA	NA	NA	NA	NA	NA	NA	NA	NA	NA	NA	NA	535458	NA	NA	NA	NA
P49023	PXN	Paxillin	1	0.5	303	S	NA	603016	NA	NA	NA	NA	NA	1.15236e+06	NA	NA	NA	603016	NA	NA	NA	NA	NA	NA	674136	NA	NA	NA	NA	NA	NA	NA	NA	NA	NA	NA	NA	NA	NA	NA	NA	NA	NA	NA	535458	NA	NA	NA	NA
P49023	PXN	Paxillin	1	0.685193	85	S	NA	NA	NA	NA	NA	NA	NA	NA	NA	NA	NA	NA	NA	NA	NA	NA	NA	NA	NA	NA	NA	NA	NA	NA	NA	NA	NA	NA	NA	NA	NA	NA	NA	NA	NA	NA	NA	NA	NA	NA	NA	NA	NA
P49023	PXN	Paxillin	1	0.907015	106	S	NA	563164	NA	NA	NA	NA	NA	NA	NA	NA	NA	563164	NA	NA	NA	NA	NA	NA	475524	669096	NA	NA	NA	NA	621037	1.74419e+06	693168	601078	NA	NA	NA	NA	NA	NA	NA	NA	NA	NA	NA	NA	681725	NA	1.10404e+06
P49116	NR2C2	Nuclear receptor subfamily 2 group C member 2	1	0.999938	19	S	NA	1.87801e+06	NA	NA	1.62954e+06	NA	NA	1.33311e+06	1.56968e+06	1.64991e+06	NA	1.87801e+06	NA	NA	1.62954e+06	NA	NA	1.49953e+06	1.29275e+06	982705	NA	NA	1.84255e+06	1.25616e+06	1.45936e+06	961763	1.28751e+06	1.33278e+06	870484	894744	1.92512e+06	1.45871e+06	1.69456e+06	1.13847e+06	1.42504e+06	1.41424e+06	1.26879e+06	1.42348e+06	1.36692e+06	1.31778e+06	1.67322e+06	2.05591e+06	1.5114e+06
P49116	NR2C2	Nuclear receptor subfamily 2 group C member 2	1	0.945117	68	S	NA	NA	NA	NA	NA	293050	369579	NA	NA	NA	NA	NA	NA	NA	NA	NA	NA	NA	NA	NA	NA	NA	NA	NA	NA	NA	NA	NA	NA	NA	NA	NA	NA	NA	NA	NA	NA	NA	NA	NA	NA	NA	NA
P49327	FASN	Fatty acid synthase;[Acyl-carrier-protein] S-acetyltransferase;[Acyl-carrier-protein] S-malonyltransferase;3-oxoacyl-[acyl-carrier-protein] synthase;3-oxoacyl-[acyl-carrier-protein] reductase;3-hydroxyacyl-[acyl-carrier-protein] dehydratase;Enoyl-[acyl-carrier-protein] reductase;Oleoyl-[acyl-carrier-protein] hydrolase	1	0.553889	2198	S	NA	NA	NA	NA	NA	NA	NA	NA	NA	NA	NA	NA	NA	NA	NA	NA	NA	NA	NA	4.85215e+06	NA	1.22686e+06	NA	NA	NA	NA	NA	NA	NA	NA	NA	NA	NA	NA	NA	NA	NA	NA	NA	NA	NA	NA	NA
P49454	CENPF	Centromere protein F	1	0.99721	821	S	NA	NA	NA	NA	NA	NA	NA	490511	352389	633173	NA	NA	NA	NA	NA	NA	NA	478190	NA	NA	NA	821316	558529	NA	620736	NA	NA	NA	NA	NA	NA	NA	517713	NA	NA	NA	NA	NA	619516	NA	NA	NA	580913
P49454	CENPF	Centromere protein F	1	0.919772	1651	S	NA	NA	NA	NA	NA	NA	NA	NA	NA	397137	NA	NA	NA	NA	NA	NA	NA	NA	NA	NA	NA	NA	NA	NA	NA	NA	NA	NA	NA	NA	637724	NA	NA	NA	NA	NA	NA	NA	NA	NA	NA	NA	389696
P49454	CENPF	Centromere protein F	1	0.907567	1652	S	NA	NA	NA	NA	NA	NA	NA	NA	NA	NA	NA	NA	NA	NA	NA	NA	NA	NA	NA	NA	NA	NA	NA	NA	NA	NA	NA	NA	NA	NA	NA	NA	NA	NA	NA	NA	NA	NA	NA	NA	NA	NA	NA
P49585	PCYT1A	Choline-phosphate cytidylyltransferase A	1	1	362	S	1.03239e+07	6.42948e+06	1.25436e+07	1.12401e+07	8.37209e+06	1.40976e+07	1.09708e+07	8.10355e+06	7.93543e+06	7.78636e+06	1.03239e+07	6.42948e+06	1.25436e+07	1.12401e+07	8.37209e+06	6.61795e+06	6.79695e+06	6.87571e+06	NA	3.84658e+06	4.86697e+06	5.45714e+06	6.06185e+06	NA	NA	5.14432e+06	1.30078e+07	NA	NA	6.29914e+06	7.14503e+06	7.82174e+06	8.69796e+06	1.14224e+07	7.36231e+06	5.4534e+06	NA	6.55599e+06	4.4954e+06	5.8226e+06	5.13664e+06	3.27712e+06	7.70034e+06
P49736	MCM2	DNA replication licensing factor MCM2	1	0.819973	4	S	NA	NA	NA	NA	1.50253e+06	NA	NA	NA	NA	NA	NA	NA	NA	NA	1.50253e+06	NA	NA	1.17112e+06	NA	1.66603e+06	NA	NA	NA	NA	NA	NA	NA	NA	NA	NA	NA	NA	NA	NA	NA	NA	NA	NA	NA	NA	NA	NA	NA
P49736	MCM2	DNA replication licensing factor MCM2	1	0.928445	5	S	1.02533e+06	905623	NA	NA	998844	NA	NA	NA	NA	592388	1.02533e+06	905623	NA	NA	998844	NA	NA	NA	NA	NA	NA	NA	514198	NA	NA	NA	NA	NA	NA	NA	NA	NA	NA	NA	NA	NA	NA	NA	NA	477990	1.60902e+06	NA	876054
P49736	MCM2	DNA replication licensing factor MCM2	1	0.951802	12	S	NA	NA	NA	NA	NA	NA	NA	4.39719e+06	NA	NA	NA	NA	NA	NA	NA	NA	NA	3.34732e+06	NA	NA	NA	NA	4.18009e+06	NA	2.65675e+06	NA	NA	NA	NA	NA	NA	NA	NA	NA	NA	NA	NA	NA	NA	3.30776e+06	NA	NA	NA
P49736	MCM2	DNA replication licensing factor MCM2	1	0.998389	13	S	2.06297e+07	2.14463e+07	1.51418e+07	2.41349e+07	1.46954e+07	2.57332e+07	2.06416e+07	1.50312e+07	1.36028e+07	1.38771e+07	2.06297e+07	2.14463e+07	1.51418e+07	2.41349e+07	1.46954e+07	1.5296e+07	1.27669e+07	1.30622e+07	1.11451e+07	7.98656e+06	2.61568e+07	2.40052e+07	1.68934e+07	1.04693e+07	1.05461e+07	2.30493e+07	1.10315e+07	1.25805e+07	1.07925e+07	1.72015e+07	1.72702e+07	1.06999e+07	1.21247e+07	8.48344e+06	1.35063e+07	1.08339e+07	2.37127e+06	2.49045e+07	1.29815e+07	1.52211e+07	8.19382e+06	1.10739e+07	1.24786e+07
P49736	MCM2	DNA replication licensing factor MCM2	1	0.99491	108	S	NA	2.2269e+06	NA	7.15106e+06	3.93508e+06	NA	NA	3.79894e+06	5.86807e+06	3.39003e+06	NA	2.2269e+06	NA	7.15106e+06	3.93508e+06	NA	NA	1.79764e+06	1.84895e+06	NA	NA	7.41032e+06	2.22263e+06	4.7925e+06	3.62719e+06	5.53101e+06	9.45334e+06	3.57586e+06	NA	NA	6.06383e+06	6.24756e+06	2.46959e+06	4.36581e+06	3.45032e+06	5.01624e+06	NA	NA	1.23094e+06	2.99536e+06	3.1349e+06	NA	3.98029e+06
P49736	MCM2	DNA replication licensing factor MCM2	1	1	139	S	2.86141e+07	2.95322e+07	3.84581e+07	1.21691e+07	2.90902e+07	6.63691e+07	7.6164e+07	3.5323e+07	2.62326e+07	2.69179e+07	2.86141e+07	2.95322e+07	3.84581e+07	1.21691e+07	2.90902e+07	5.30875e+07	3.21353e+07	3.0479e+07	2.28506e+07	1.7858e+07	2.7497e+07	2.90202e+07	2.79773e+07	2.32064e+07	2.36165e+07	2.1114e+07	3.60487e+07	2.29976e+07	2.10781e+07	4.6283e+07	2.8979e+07	2.06039e+07	2.9709e+07	2.99934e+07	2.1783e+07	1.87709e+07	2.02215e+07	4.38907e+07	2.94429e+07	2.4522e+07	2.00514e+07	8.38086e+06	3.0687e+07
P49736	MCM2	DNA replication licensing factor MCM2	1	0.882098	27	S	NA	NA	NA	NA	NA	NA	NA	NA	NA	NA	NA	NA	NA	NA	NA	NA	NA	NA	NA	NA	NA	NA	NA	NA	NA	NA	3.14316e+06	NA	NA	NA	NA	NA	NA	4.19756e+07	NA	NA	NA	NA	NA	NA	NA	NA	NA
P49756	RBM25	RNA-binding protein 25	1	0.778265	675	S	1.17359e+07	NA	5.97648e+06	NA	NA	NA	NA	NA	NA	NA	1.17359e+07	NA	5.97648e+06	NA	NA	NA	NA	NA	NA	NA	1.73e+07	NA	NA	NA	NA	NA	801915	NA	NA	NA	1.35974e+07	NA	4.05095e+06	NA	NA	NA	NA	NA	NA	NA	NA	NA	NA
P49756	RBM25	RNA-binding protein 25	1	1	677	S	1.19689e+07	8.70574e+06	6.46543e+06	NA	NA	1.15485e+07	NA	NA	NA	NA	1.19689e+07	8.70574e+06	6.46543e+06	NA	NA	1.35417e+07	NA	NA	NA	NA	1.94555e+07	2.42147e+07	NA	NA	NA	NA	1.88812e+07	NA	NA	NA	1.2879e+07	8.50208e+06	3.6865e+06	2.02734e+07	NA	NA	NA	NA	5.08444e+06	NA	NA	NA	NA
P49768	PSEN1	Presenilin-1;Presenilin-1 NTF subunit;Presenilin-1 CTF subunit;Presenilin-1 CTF12	1	0.884394	366	S	NA	NA	NA	NA	NA	NA	NA	NA	NA	NA	NA	NA	NA	NA	NA	NA	NA	2.05716e+06	NA	NA	NA	NA	NA	NA	NA	NA	1.33204e+06	NA	NA	NA	NA	NA	NA	NA	NA	NA	1.32754e+06	NA	NA	NA	NA	NA	NA
P49768	PSEN1	Presenilin-1;Presenilin-1 NTF subunit;Presenilin-1 CTF subunit;Presenilin-1 CTF12	1	0.869281	367	S	NA	NA	NA	NA	NA	NA	NA	NA	NA	NA	NA	NA	NA	NA	NA	NA	NA	NA	1.81086e+06	NA	NA	NA	NA	NA	NA	NA	NA	1.57275e+06	NA	NA	NA	NA	NA	NA	NA	1.39226e+06	NA	NA	NA	NA	NA	NA	NA
P49768	PSEN1	Presenilin-1;Presenilin-1 NTF subunit;Presenilin-1 CTF subunit;Presenilin-1 CTF12	1	0.999735	43	S	NA	NA	NA	NA	NA	NA	NA	NA	NA	NA	NA	NA	NA	NA	NA	NA	NA	NA	NA	1.74116e+06	NA	NA	NA	NA	NA	NA	NA	NA	NA	NA	NA	NA	NA	NA	NA	NA	NA	NA	NA	NA	NA	NA	1.83566e+06
P49790	NUP153	Nuclear pore complex protein Nup153	1	0.94264	334	S	NA	NA	NA	NA	NA	NA	NA	NA	NA	NA	NA	NA	NA	NA	NA	NA	NA	NA	NA	NA	NA	NA	NA	NA	NA	NA	NA	NA	NA	NA	NA	NA	NA	NA	NA	NA	NA	NA	637618	NA	NA	NA	481042
P49790	NUP153	Nuclear pore complex protein Nup153	1	0.570448	203	S	NA	NA	NA	NA	NA	NA	NA	NA	NA	NA	NA	NA	NA	NA	NA	NA	NA	NA	NA	NA	NA	814712	NA	NA	NA	NA	NA	NA	NA	NA	NA	NA	NA	NA	NA	NA	NA	NA	NA	NA	NA	NA	NA
P49790	NUP153	Nuclear pore complex protein Nup153	1	0.999994	209	S	NA	NA	NA	NA	NA	NA	NA	NA	NA	NA	NA	NA	NA	NA	NA	NA	NA	NA	NA	NA	NA	NA	NA	NA	NA	NA	NA	NA	NA	NA	NA	NA	NA	NA	NA	NA	NA	NA	NA	NA	NA	NA	651763
P49790	NUP153	Nuclear pore complex protein Nup153	1	0.545585	516	S	NA	NA	NA	NA	NA	NA	NA	NA	NA	NA	NA	NA	NA	NA	NA	NA	NA	NA	NA	NA	NA	NA	NA	NA	NA	NA	433106	NA	NA	NA	NA	NA	NA	NA	NA	NA	NA	NA	NA	NA	NA	NA	NA
P49792	RANBP2;RGPD1;RGPD2;RGPD4;RGPD3	E3 SUMO-protein ligase RanBP2;RANBP2-like and GRIP domain-containing protein 1;RANBP2-like and GRIP domain-containing protein 2;RanBP2-like and GRIP domain-containing protein 4;RanBP2-like and GRIP domain-containing protein 3	1	0.999401	2510	S	NA	NA	NA	NA	NA	NA	NA	842021	NA	NA	NA	NA	NA	NA	NA	NA	NA	NA	NA	NA	NA	NA	NA	NA	NA	NA	NA	NA	NA	NA	NA	NA	NA	NA	NA	NA	NA	NA	NA	NA	NA	NA	792337
P49792	RANBP2	E3 SUMO-protein ligase RanBP2	1	0.904971	781	S	NA	NA	NA	NA	NA	NA	NA	NA	NA	NA	NA	NA	NA	NA	NA	NA	NA	NA	NA	NA	NA	NA	NA	2.35602e+06	2.15485e+06	NA	NA	NA	NA	NA	NA	NA	NA	NA	NA	1.49453e+06	NA	NA	3.15053e+06	NA	2.15507e+06	NA	NA
P49792	RANBP2	E3 SUMO-protein ligase RanBP2	1	0.5	2741	S	NA	NA	NA	NA	NA	NA	NA	NA	7.08709e+06	NA	NA	NA	NA	NA	NA	NA	NA	NA	NA	NA	NA	9.074e+06	NA	NA	NA	NA	4.06525e+06	NA	NA	NA	5.17404e+06	NA	4.15077e+06	NA	NA	NA	NA	NA	NA	NA	4.37772e+06	NA	4.67894e+06
P49792	RANBP2	E3 SUMO-protein ligase RanBP2	1	0.804252	1160	S	NA	NA	NA	NA	NA	NA	NA	NA	2.67687e+06	NA	NA	NA	NA	NA	NA	NA	NA	NA	NA	NA	NA	NA	NA	NA	NA	NA	NA	NA	NA	NA	NA	NA	NA	NA	NA	NA	NA	NA	NA	NA	NA	NA	NA
P49792	RANBP2	E3 SUMO-protein ligase RanBP2	1	0.998324	2668	S	NA	846895	NA	NA	NA	NA	NA	1.51751e+06	NA	933135	NA	846895	NA	NA	NA	NA	NA	1.09635e+06	591126	NA	NA	NA	NA	1.00667e+06	NA	NA	1.11449e+06	NA	NA	NA	861943	NA	NA	NA	NA	NA	1.06573e+06	1.28621e+06	1.52151e+06	NA	NA	NA	928427
P49792	RANBP2;RGPD1;RGPD2;RGPD4;RGPD3;RGPD5;RGPD8	E3 SUMO-protein ligase RanBP2;RANBP2-like and GRIP domain-containing protein 1;RANBP2-like and GRIP domain-containing protein 2;RanBP2-like and GRIP domain-containing protein 4;RanBP2-like and GRIP domain-containing protein 3;RANBP2-like and GRIP domain-containing protein 5/6;RANBP2-like and GRIP domain-containing protein 8	1	0.85434	1955	S	NA	NA	NA	NA	NA	NA	NA	NA	NA	NA	NA	NA	NA	NA	NA	NA	NA	NA	NA	NA	NA	NA	NA	NA	NA	NA	407161	NA	NA	NA	NA	NA	NA	NA	NA	NA	NA	NA	NA	NA	NA	NA	NA
P49792	RANBP2	E3 SUMO-protein ligase RanBP2	1	1	2900	S	NA	8.24284e+06	NA	NA	1.35379e+07	NA	NA	1.44989e+07	1.26034e+07	1.06192e+07	NA	8.24284e+06	NA	NA	1.35379e+07	NA	NA	5.97677e+06	NA	NA	NA	1.46895e+07	5.40972e+06	1.18032e+07	1.34567e+07	9.42376e+06	1.12967e+07	1.18512e+07	NA	NA	1.4723e+07	NA	6.33975e+06	9.59468e+06	1.03819e+07	1.44516e+07	NA	7.99663e+06	7.01971e+06	1.2299e+07	6.92127e+06	NA	1.12778e+07
P49792	RANBP2	E3 SUMO-protein ligase RanBP2	1	0.977541	21	S	NA	1.00997e+06	NA	NA	803229	NA	1.17451e+06	1.06747e+06	NA	1.08695e+06	NA	1.00997e+06	NA	NA	803229	917240	NA	962540	NA	705935	NA	1.19289e+06	1.30987e+06	NA	811959	1.10224e+06	1.03482e+06	740158	NA	NA	916863	NA	978362	NA	890116	695439	771894	779984	1.01865e+06	597583	NA	798511	1.04957e+06
P49815	TSC2	Tuberin	1	0.554189	1447	S	NA	NA	NA	NA	NA	NA	NA	NA	NA	NA	NA	NA	NA	NA	NA	NA	NA	NA	NA	NA	NA	NA	NA	NA	NA	NA	NA	NA	NA	NA	NA	NA	NA	NA	NA	NA	NA	NA	NA	NA	NA	NA	NA
P49815	TSC2	Tuberin	1	0.802277	1449	S	NA	NA	NA	NA	NA	NA	NA	NA	NA	NA	NA	NA	NA	NA	NA	NA	NA	NA	NA	NA	NA	NA	NA	NA	NA	NA	NA	NA	NA	NA	NA	NA	NA	NA	NA	NA	NA	NA	NA	NA	NA	NA	NA
P49815	TSC2	Tuberin	1	0.66189	1420	S	NA	NA	NA	NA	NA	NA	NA	NA	NA	NA	NA	NA	NA	NA	NA	NA	NA	NA	NA	NA	NA	NA	NA	NA	NA	NA	NA	NA	NA	NA	NA	NA	NA	NA	NA	NA	NA	NA	NA	1.20566e+06	NA	NA	NA
P49815	TSC2	Tuberin	1	0.909835	1387	S	NA	3.25892e+06	NA	NA	NA	NA	NA	NA	NA	NA	NA	3.25892e+06	NA	NA	NA	NA	NA	NA	2.33541e+06	NA	NA	NA	1.74092e+06	NA	NA	NA	NA	NA	NA	NA	3.01788e+06	NA	NA	NA	NA	NA	NA	NA	NA	NA	NA	NA	1.79313e+06
P49840	GSK3A	Glycogen synthase kinase-3 alpha	1	0.584207	21	S	NA	NA	NA	NA	NA	NA	NA	NA	NA	NA	NA	NA	NA	NA	NA	NA	NA	NA	NA	NA	NA	NA	NA	NA	NA	NA	NA	NA	NA	NA	NA	NA	NA	NA	NA	NA	NA	NA	2.74926e+06	NA	NA	NA	NA
P49840	GSK3A;GSK3B	Glycogen synthase kinase-3 alpha;Glycogen synthase kinase-3 beta	1	0.890848	278	S	NA	NA	4.95655e+07	NA	NA	NA	NA	NA	NA	NA	NA	NA	4.95655e+07	NA	NA	NA	1.0637e+08	NA	NA	NA	NA	NA	2.81821e+07	NA	NA	NA	NA	NA	NA	NA	NA	NA	NA	NA	NA	NA	2.92337e+07	NA	NA	NA	NA	NA	NA
P49848	TAF6	Transcription initiation factor TFIID subunit 6	1	0.969476	532	S	NA	NA	NA	NA	NA	NA	NA	NA	NA	NA	NA	NA	NA	NA	NA	NA	NA	495260	437541	NA	NA	NA	NA	NA	338884	736606	327996	NA	NA	NA	NA	NA	NA	NA	NA	NA	NA	NA	310494	NA	NA	NA	277006
P49916	LIG3	DNA ligase 3	1	0.767216	242	S	NA	NA	NA	NA	NA	NA	NA	NA	NA	2.26633e+06	NA	NA	NA	NA	NA	NA	NA	NA	2.4782e+06	NA	NA	NA	2.06603e+06	NA	2.40135e+06	NA	NA	1.58696e+06	NA	NA	NA	NA	NA	NA	NA	NA	2.52224e+06	NA	NA	NA	2.02304e+06	NA	NA
P49916	LIG3	DNA ligase 3	1	0.97903	210	S	9.07592e+06	1.33861e+07	NA	NA	NA	NA	NA	1.28343e+07	NA	1.11581e+07	9.07592e+06	1.33861e+07	NA	NA	NA	NA	NA	1.08821e+07	1.07302e+07	NA	NA	NA	1.01459e+07	9.53304e+06	9.2421e+06	4.06073e+06	7.95766e+06	7.13976e+06	NA	NA	9.93868e+06	NA	9.84874e+06	NA	1.18416e+07	NA	NA	NA	1.03651e+07	1.08001e+07	1.13943e+07	NA	1.23762e+07
P49959	MRE11A	Double-strand breaC repair protein MRE11A	1	1	649	S	NA	2.8745e+06	NA	6.1211e+06	8.98683e+06	NA	NA	7.87704e+06	7.19908e+06	4.4905e+06	NA	2.8745e+06	NA	6.1211e+06	8.98683e+06	NA	NA	2.76661e+06	1.24078e+06	NA	NA	4.31841e+06	2.72367e+06	6.30141e+06	6.89326e+06	5.1005e+06	6.54275e+06	5.1411e+06	5.62017e+06	3.03859e+06	5.19008e+06	4.88826e+06	NA	4.36255e+06	NA	5.35633e+06	3.65943e+06	5.27301e+06	2.96452e+06	5.22726e+06	2.49918e+06	1.13776e+06	5.06808e+06
P50402	EMD	Emerin	1	0.790004	171	S	NA	NA	NA	NA	NA	NA	NA	2.65648e+06	NA	NA	NA	NA	NA	NA	NA	NA	NA	NA	NA	NA	NA	NA	1.6941e+06	NA	NA	NA	NA	NA	NA	NA	NA	NA	NA	NA	NA	NA	NA	NA	NA	NA	NA	NA	1.22126e+06
P50402	EMD	Emerin	1	0.560323	173	S	NA	NA	NA	NA	NA	NA	NA	NA	NA	NA	NA	NA	NA	NA	NA	NA	NA	NA	NA	NA	NA	NA	NA	NA	NA	NA	NA	NA	NA	NA	NA	NA	NA	NA	NA	NA	NA	NA	NA	NA	NA	NA	NA
P50479	PDLIM4	PDZ and LIM domain protein 4	1	0.995588	112	S	5.88115e+06	5.54114e+06	NA	NA	4.9648e+06	6.68882e+06	9.20417e+06	4.63695e+06	5.86201e+06	6.3353e+06	5.88115e+06	5.54114e+06	NA	NA	4.9648e+06	3.21504e+06	NA	3.55444e+06	3.67651e+06	2.28923e+06	NA	2.6118e+06	4.76905e+06	4.27461e+06	5.45878e+06	1.3914e+06	4.80702e+06	2.95933e+06	2.60103e+06	1.73532e+06	7.47854e+06	4.17271e+06	7.89466e+06	3.20545e+06	3.2178e+06	3.41898e+06	3.75375e+06	3.52854e+06	2.82328e+06	4.57174e+06	4.15638e+06	5.8923e+06	5.28309e+06
P50579	METAP2	Methionine aminopeptidase 2	1	0.793049	29	S	NA	NA	NA	NA	NA	NA	NA	4.87687e+06	NA	3.70227e+06	NA	NA	NA	NA	NA	NA	NA	NA	NA	NA	NA	NA	2.81983e+06	NA	NA	NA	4.37073e+06	3.5044e+06	NA	NA	NA	NA	NA	NA	NA	NA	NA	NA	NA	NA	NA	NA	NA
P50851	LRBA	Lipopolysaccharide-responsive and beige-like anchor protein	1	0.973821	10	S	NA	1.34221e+06	NA	NA	1.10357e+06	NA	NA	756552	1.07276e+06	1.02461e+06	NA	1.34221e+06	NA	NA	1.10357e+06	NA	NA	NA	NA	NA	NA	NA	NA	NA	1.3886e+06	NA	1.37184e+06	NA	NA	NA	1.30488e+06	NA	1.80093e+06	NA	NA	NA	NA	NA	NA	1.14621e+06	1.83591e+06	NA	NA
P50914	RPL14	60S ribosomal protein L14	1	1	139	S	8.363e+06	1.13043e+07	NA	1.77627e+07	1.39525e+07	1.83982e+07	2.20331e+07	1.47438e+07	7.58157e+06	1.35887e+07	8.363e+06	1.13043e+07	NA	1.77627e+07	1.39525e+07	1.30707e+07	NA	1.32713e+07	5.70997e+06	7.5352e+06	NA	NA	1.19871e+07	6.75836e+06	5.97659e+06	5.97783e+06	9.68818e+06	4.61339e+06	6.39497e+06	2.14651e+07	1.23316e+07	1.46277e+07	8.28924e+06	2.28145e+07	1.24273e+07	7.29007e+06	7.95029e+06	1.65441e+07	NA	4.89322e+06	8.72329e+06	1.25036e+07	1.59726e+07
P51114	FXR1	Fragile X mental retardation syndrome-related protein 1	1	0.999443	587	S	4.20859e+06	3.6983e+06	NA	NA	3.05509e+06	NA	6.23235e+06	2.56096e+06	NA	3.36544e+06	4.20859e+06	3.6983e+06	NA	NA	3.05509e+06	5.86622e+06	NA	2.98325e+06	2.72506e+06	2.9327e+06	NA	6.39354e+06	NA	NA	NA	7.30196e+06	NA	NA	NA	NA	NA	3.83263e+06	NA	3.09426e+06	NA	NA	2.19182e+06	2.02508e+06	NA	NA	NA	NA	NA
P51114	FXR1	Fragile X mental retardation syndrome-related protein 1	1	0.933919	406	S	NA	NA	NA	NA	NA	NA	NA	NA	NA	NA	NA	NA	NA	NA	NA	NA	NA	NA	NA	NA	NA	NA	NA	NA	NA	NA	NA	NA	NA	NA	NA	NA	NA	NA	NA	NA	NA	NA	NA	NA	NA	NA	NA
P51114	FXR1	Fragile X mental retardation syndrome-related protein 1	1	0.871769	409	S	NA	NA	NA	NA	NA	NA	NA	NA	NA	NA	NA	NA	NA	NA	NA	NA	NA	NA	NA	NA	NA	NA	NA	NA	NA	NA	NA	NA	NA	NA	NA	NA	NA	NA	NA	NA	NA	NA	560683	NA	NA	NA	NA
P51116	FXR2	Fragile X mental retardation syndrome-related protein 2	1	0.999875	601	S	1.15254e+06	2.38262e+06	NA	NA	2.25423e+06	NA	NA	2.16123e+06	1.75826e+06	2.23255e+06	1.15254e+06	2.38262e+06	NA	NA	2.25423e+06	NA	NA	1.84421e+06	NA	1.78288e+06	NA	736566	2.19535e+06	2.25918e+06	NA	NA	2.59104e+06	2.06503e+06	NA	NA	1.78643e+06	NA	1.78355e+06	1.1384e+06	2.01083e+06	NA	NA	1.28478e+06	2.29062e+06	2.10891e+06	2.32813e+06	NA	2.3462e+06
P51397	DAP	Death-associated protein 1	1	0.5	2	S	NA	NA	NA	NA	NA	NA	NA	NA	NA	NA	NA	NA	NA	NA	NA	NA	NA	NA	NA	NA	NA	NA	NA	NA	NA	NA	NA	NA	NA	NA	NA	NA	NA	NA	NA	NA	NA	NA	NA	NA	NA	NA	NA
P51397	DAP	Death-associated protein 1	1	0.986518	3	S	NA	1.91023e+07	2.94329e+07	1.83129e+07	1.91414e+07	7.33421e+07	5.45655e+07	1.60654e+07	1.25361e+07	1.38692e+07	NA	1.91023e+07	2.94329e+07	1.83129e+07	1.91414e+07	1.33989e+08	3.98185e+07	2.17852e+07	8.97416e+06	8.58633e+06	9.17155e+07	3.53639e+07	1.32833e+07	9.0304e+06	6.67689e+06	9.38599e+07	2.27089e+07	1.12219e+07	1.76029e+07	2.23023e+07	1.0989e+07	1.07737e+07	5.38832e+06	2.9079e+07	1.72309e+07	7.31727e+06	6.56342e+06	2.68275e+07	1.54269e+07	1.00964e+07	6.24434e+06	2.07537e+07	9.51047e+06
P51523	ZNF84	Zinc finger protein 84	1	0.901673	128	S	NA	NA	NA	NA	NA	NA	NA	NA	NA	NA	NA	NA	NA	NA	NA	NA	NA	517901	NA	NA	NA	NA	540662	NA	NA	NA	NA	NA	NA	NA	NA	NA	NA	NA	NA	NA	NA	NA	NA	NA	NA	NA	NA
P51532	SMARCA4	Transcription activator BRG1	1	0.95889	610	S	NA	NA	NA	NA	NA	NA	NA	3.67073e+06	NA	4.22708e+06	NA	NA	NA	NA	NA	NA	NA	4.55336e+06	5.21169e+06	NA	NA	NA	NA	5.3084e+06	NA	NA	NA	NA	NA	NA	8.81721e+06	NA	NA	NA	NA	NA	NA	1.23673e+07	NA	5.44672e+06	5.55801e+06	NA	NA
P51532	SMARCA4	Transcription activator BRG1	1	0.995923	613	S	NA	NA	NA	NA	NA	NA	NA	NA	NA	2.35919e+06	NA	NA	NA	NA	NA	NA	NA	NA	NA	NA	NA	NA	NA	NA	NA	NA	NA	NA	NA	NA	NA	NA	NA	NA	NA	NA	NA	NA	NA	NA	2.91275e+06	NA	NA
P51532	SMARCA4	Transcription activator BRG1	1	0.716437	1382	S	NA	NA	NA	NA	NA	NA	NA	NA	NA	NA	NA	NA	NA	NA	NA	NA	NA	NA	325139	NA	NA	NA	NA	NA	NA	NA	NA	NA	NA	NA	NA	NA	NA	NA	NA	NA	NA	NA	NA	NA	NA	NA	NA
P51532	SMARCA4	Transcription activator BRG1	1	1	1452	S	1.85832e+06	3.10536e+06	NA	NA	2.37828e+06	NA	NA	4.03013e+06	2.14546e+06	2.32747e+06	1.85832e+06	3.10536e+06	NA	NA	2.37828e+06	NA	NA	3.17435e+06	2.41557e+06	3.94503e+06	NA	5.22824e+06	3.1984e+06	2.73183e+06	2.21895e+06	3.65324e+06	2.22713e+06	NA	NA	3.67314e+06	1.66599e+06	NA	2.50358e+06	2.16182e+06	2.77673e+06	1.55225e+06	2.93722e+06	2.42924e+06	3.14042e+06	1.49477e+06	1.78251e+06	4.75359e+06	2.31969e+06
P51532	SMARCA4	Transcription activator BRG1	1	1	695	S	NA	1.98465e+06	NA	NA	NA	NA	NA	1.5066e+06	NA	NA	NA	1.98465e+06	NA	NA	NA	NA	NA	NA	NA	NA	NA	3.24192e+06	NA	NA	NA	NA	NA	NA	NA	2.24471e+06	NA	NA	NA	1.60224e+06	NA	NA	NA	NA	1.82357e+06	NA	NA	NA	1.32549e+06
P51532	SMARCA4	Transcription activator BRG1	1	1	699	S	NA	735052	NA	NA	NA	NA	NA	1.29063e+06	NA	NA	NA	735052	NA	NA	NA	NA	NA	904425	NA	NA	NA	840841	NA	NA	NA	NA	360110	NA	NA	NA	NA	NA	NA	NA	NA	NA	NA	756824	NA	NA	NA	NA	865567
P51608	MECP2	Methyl-CpG-binding protein 2	1	0.72448	80	S	NA	1.6571e+06	NA	NA	NA	NA	NA	NA	NA	NA	NA	1.6571e+06	NA	NA	NA	NA	NA	NA	NA	NA	NA	NA	NA	NA	NA	NA	NA	NA	NA	NA	NA	NA	NA	NA	NA	NA	NA	NA	NA	NA	NA	NA	NA
P51610	HCFC1	Host cell factor 1;HCF N-terminal chain 1;HCF N-terminal chain 2;HCF N-terminal chain 3;HCF N-terminal chain 4;HCF N-terminal chain 5;HCF N-terminal chain 6;HCF C-terminal chain 1;HCF C-terminal chain 2;HCF C-terminal chain 3;HCF C-terminal chain 4;HCF C-terminal chain 5;HCF C-terminal chain 6	1	0.5	3	S	NA	NA	NA	NA	NA	NA	1.95928e+06	NA	NA	NA	NA	NA	NA	NA	NA	NA	NA	NA	NA	NA	NA	NA	NA	NA	NA	NA	NA	NA	NA	NA	NA	NA	NA	NA	NA	NA	NA	NA	NA	NA	NA	NA	NA
P51610	HCFC1	Host cell factor 1;HCF N-terminal chain 1;HCF N-terminal chain 2;HCF N-terminal chain 3;HCF N-terminal chain 4;HCF N-terminal chain 5;HCF N-terminal chain 6;HCF C-terminal chain 1;HCF C-terminal chain 2;HCF C-terminal chain 3;HCF C-terminal chain 4;HCF C-terminal chain 5;HCF C-terminal chain 6	1	1	6	S	3.32537e+06	7.2495e+06	1.94856e+06	NA	NA	1.51593e+06	2.82401e+06	NA	8.07347e+06	NA	3.32537e+06	7.2495e+06	1.94856e+06	NA	NA	2.69205e+06	NA	NA	7.18286e+06	8.03712e+06	NA	1.65109e+07	NA	NA	NA	1.49462e+07	NA	NA	5.85261e+06	NA	NA	5.09771e+06	2.99906e+06	NA	NA	NA	NA	NA	5.58109e+06	NA	NA	1.12456e+07	4.79156e+06
P51610	HCFC1	Host cell factor 1;HCF N-terminal chain 1;HCF N-terminal chain 2;HCF N-terminal chain 3;HCF N-terminal chain 4;HCF N-terminal chain 5;HCF N-terminal chain 6;HCF C-terminal chain 1;HCF C-terminal chain 2;HCF C-terminal chain 3;HCF C-terminal chain 4;HCF C-terminal chain 5;HCF C-terminal chain 6	1	0.999999	1507	S	9.82176e+06	2.59619e+07	NA	1.81044e+07	2.13779e+07	5.27066e+06	NA	2.13845e+07	2.14565e+07	1.93054e+07	9.82176e+06	2.59619e+07	NA	1.81044e+07	2.13779e+07	NA	NA	1.98911e+07	1.79572e+07	2.13158e+07	NA	3.25826e+07	1.82223e+07	1.99086e+07	2.4567e+07	2.25232e+07	2.29833e+07	2.21605e+07	1.83954e+07	1.63957e+07	2.30182e+07	1.46521e+07	1.86833e+07	1.16059e+07	1.80618e+07	2.12949e+07	1.88846e+07	1.66224e+07	1.81998e+07	1.92995e+07	2.44182e+07	3.17373e+07	2.02425e+07
P51610	HCFC1	Host cell factor 1;HCF N-terminal chain 1;HCF N-terminal chain 2;HCF N-terminal chain 3;HCF N-terminal chain 4;HCF N-terminal chain 5;HCF N-terminal chain 6;HCF C-terminal chain 1;HCF C-terminal chain 2;HCF C-terminal chain 3;HCF C-terminal chain 4;HCF C-terminal chain 5;HCF C-terminal chain 6	1	0.545417	597	S	NA	NA	NA	NA	NA	NA	NA	NA	NA	NA	NA	NA	NA	NA	NA	NA	NA	NA	NA	NA	NA	NA	764184	604152	NA	NA	NA	NA	NA	NA	NA	NA	NA	NA	NA	NA	NA	NA	NA	NA	NA	NA	NA
P51610	HCFC1	Host cell factor 1;HCF N-terminal chain 1;HCF N-terminal chain 2;HCF N-terminal chain 3;HCF N-terminal chain 4;HCF N-terminal chain 5;HCF N-terminal chain 6;HCF C-terminal chain 1;HCF C-terminal chain 2;HCF C-terminal chain 3;HCF C-terminal chain 4;HCF C-terminal chain 5;HCF C-terminal chain 6	1	0.499972	598	S	NA	NA	NA	NA	NA	NA	NA	NA	NA	NA	NA	NA	NA	NA	NA	NA	NA	NA	NA	NA	NA	NA	NA	601710	NA	NA	NA	NA	NA	NA	NA	NA	NA	NA	NA	NA	NA	NA	NA	NA	NA	NA	NA
P51659	HSD17B4	Peroxisomal multifunctional enzyme type 2;(3R)-hydroxyacyl-CoA dehydrogenase;Enoyl-CoA hydratase 2	1	1	3	S	NA	876989	NA	NA	NA	NA	NA	NA	NA	NA	NA	876989	NA	NA	NA	NA	NA	NA	NA	NA	NA	NA	NA	NA	NA	NA	NA	NA	NA	NA	NA	NA	NA	NA	NA	NA	NA	NA	NA	NA	NA	NA	NA
P51692	STAT5B	Signal transducer and activator of transcription 5B	1	1	193	S	NA	NA	NA	NA	NA	NA	NA	NA	NA	527398	NA	NA	NA	NA	NA	NA	NA	NA	NA	NA	NA	NA	473041	NA	NA	NA	NA	NA	NA	NA	NA	NA	445545	NA	NA	NA	NA	505880	421401	NA	NA	NA	559104
P51788	CLCN2	Chloride channel protein 2	1	0.848916	712	S	NA	NA	NA	NA	NA	NA	NA	NA	NA	NA	NA	NA	NA	NA	NA	NA	NA	NA	NA	NA	NA	NA	552224	NA	NA	NA	NA	NA	NA	NA	NA	NA	NA	NA	NA	NA	NA	NA	NA	NA	NA	NA	NA
P51812	RPS6KA3	Ribosomal protein S6 kinase alpha-3	1	1	715	S	1.89003e+06	2.0335e+06	1.68007e+06	NA	1.30207e+06	NA	2.71991e+06	1.27237e+06	1.42159e+06	1.58355e+06	1.89003e+06	2.0335e+06	1.68007e+06	NA	1.30207e+06	3.57808e+06	2.02009e+06	3.00596e+06	2.11075e+06	1.36897e+06	NA	1.26867e+06	1.79668e+06	1.22712e+06	1.10646e+06	2.6136e+06	2.72503e+06	2.25622e+06	2.06701e+06	2.02959e+06	1.77284e+06	1.49941e+06	1.85666e+06	2.87751e+06	2.42269e+06	1.89472e+06	1.89052e+06	3.71104e+06	2.5219e+06	2.71458e+06	2.45282e+06	2.46065e+06	2.09481e+06
P51858	HDGF	Hepatoma-derived growth factor	1	1	165	S	2.93353e+07	2.6924e+07	NA	2.77666e+07	3.66283e+07	3.88917e+07	5.96495e+07	4.62195e+07	2.0657e+07	2.95922e+07	2.93353e+07	2.6924e+07	NA	2.77666e+07	3.66283e+07	NA	NA	3.72291e+07	2.62307e+07	3.07598e+07	8.83273e+06	1.85741e+07	2.82379e+07	2.27317e+07	2.18747e+07	3.13403e+07	3.88815e+07	2.19114e+07	2.29601e+07	2.90688e+07	2.25833e+07	1.29408e+07	1.45437e+07	3.99276e+07	2.17646e+07	1.08165e+07	1.95966e+07	5.02191e+07	2.53647e+07	1.17591e+07	1.08582e+07	4.14353e+07	2.59238e+07
P51858	HDGF	Hepatoma-derived growth factor	1	1	132	S	NA	4.84066e+06	NA	NA	4.94044e+06	NA	4.8055e+06	3.94958e+06	2.6304e+06	5.23641e+06	NA	4.84066e+06	NA	NA	4.94044e+06	NA	NA	5.3018e+06	4.6359e+06	8.01408e+06	NA	9.59533e+06	2.58866e+06	5.44772e+06	2.12069e+06	6.6967e+06	3.50349e+06	2.6935e+06	4.25983e+06	NA	1.7084e+06	2.18607e+06	1.79406e+06	2.42509e+06	3.42609e+06	3.20167e+06	3.15426e+06	3.20271e+06	1.98187e+06	3.17032e+06	2.8143e+06	3.82218e+06	2.62594e+06
P51858	HDGF	Hepatoma-derived growth factor	1	1	133	S	NA	4.7311e+06	NA	NA	4.94715e+06	NA	5.02384e+06	3.84088e+06	5.51544e+06	NA	NA	4.7311e+06	NA	NA	4.94715e+06	NA	NA	5.12891e+06	4.53688e+06	7.76702e+06	NA	9.78745e+06	4.39136e+06	5.36414e+06	4.73662e+06	6.66075e+06	5.76457e+06	4.47755e+06	4.27112e+06	NA	3.46867e+06	2.20227e+06	4.29121e+06	2.43006e+06	3.37192e+06	3.13919e+06	3.08867e+06	3.21196e+06	4.14462e+06	3.0793e+06	2.79928e+06	3.82549e+06	2.5625e+06
P51858	HDGF	Hepatoma-derived growth factor	1	0.964281	202	S	NA	4.46569e+06	NA	NA	NA	NA	NA	3.6178e+06	4.95296e+06	NA	NA	4.46569e+06	NA	NA	NA	NA	NA	3.92226e+06	NA	NA	NA	3.13108e+06	3.42766e+06	4.29e+06	2.84482e+06	NA	4.24306e+06	3.4835e+06	NA	NA	2.75077e+06	NA	4.31368e+06	NA	NA	NA	NA	NA	4.34835e+06	4.39321e+06	NA	NA	2.26629e+06
P51858	HDGF	Hepatoma-derived growth factor	1	0.565218	206	S	NA	NA	NA	NA	NA	NA	NA	NA	NA	3.52873e+06	NA	NA	NA	NA	NA	NA	NA	NA	NA	NA	NA	NA	NA	NA	NA	NA	NA	NA	NA	NA	NA	NA	NA	NA	NA	NA	NA	NA	NA	NA	NA	NA	NA
P51948	MNAT1	CDK-activating kinase assembly factor MAT1	1	0.999999	279	S	NA	947738	NA	NA	NA	NA	NA	1.084e+06	645252	983946	NA	947738	NA	NA	NA	NA	NA	800674	NA	NA	NA	NA	886987	781442	897673	NA	1.0781e+06	795730	NA	NA	1.02367e+06	NA	993325	NA	NA	NA	NA	NA	NA	NA	987916	NA	1.04687e+06
P51965	UBE2E1	Ubiquitin-conjugating enzyme E2 E1	1	0.998718	2	S	NA	NA	NA	NA	NA	NA	NA	NA	8.11799e+06	4.85341e+06	NA	NA	NA	NA	NA	NA	NA	NA	NA	NA	NA	NA	NA	1.88466e+06	NA	NA	7.31402e+06	NA	NA	NA	NA	NA	5.05599e+06	NA	1.25795e+07	NA	NA	NA	NA	NA	NA	NA	NA
P51991	HNRNPA3	Heterogeneous nuclear ribonucleoprotein A3	1	0.997974	358	S	NA	2.64741e+06	NA	NA	NA	NA	NA	2.88232e+06	3.19269e+06	NA	NA	2.64741e+06	NA	NA	NA	NA	NA	NA	2.18151e+06	3.926e+06	NA	NA	2.06062e+06	2.47464e+06	1.89035e+06	6.75427e+06	900575	2.1458e+06	NA	2.58464e+06	1.24157e+06	NA	2.31527e+06	NA	NA	NA	NA	NA	2.22988e+06	1.51582e+06	NA	NA	2.17745e+06
P52272	HNRNPM	Heterogeneous nuclear ribonucleoprotein M	1	1	397	S	NA	NA	NA	NA	NA	NA	NA	NA	2.97274e+06	NA	NA	NA	NA	NA	NA	NA	NA	NA	NA	NA	NA	NA	NA	NA	NA	NA	NA	NA	NA	NA	NA	NA	1.6327e+06	NA	NA	NA	1.00038e+06	NA	NA	NA	NA	NA	NA
P52292	KPNA2	Importin subunit alpha-1	1	0.608684	54	S	NA	NA	NA	NA	NA	NA	NA	1.03783e+06	1.62842e+06	1.39426e+06	NA	NA	NA	NA	NA	NA	NA	1.10465e+06	NA	NA	NA	NA	795822	1.20979e+06	899951	2.21908e+06	NA	NA	NA	NA	1.20466e+06	NA	1.63855e+06	NA	NA	NA	1.36903e+06	NA	1.31376e+06	1.02359e+06	1.80959e+06	NA	1.44306e+06
P52292	KPNA2	Importin subunit alpha-1	1	0.857756	55	S	NA	NA	NA	NA	NA	NA	NA	NA	NA	NA	NA	NA	NA	NA	NA	NA	NA	1.10453e+06	NA	NA	NA	NA	797827	NA	NA	2.16422e+06	1.39885e+06	NA	NA	NA	1.20471e+06	NA	1.63388e+06	NA	2.21277e+06	1.4443e+06	NA	NA	1.32539e+06	1.02695e+06	NA	NA	NA
P52292	KPNA2	Importin subunit alpha-1	1	0.999891	62	S	4.33078e+07	3.69257e+07	4.50312e+07	3.11302e+07	2.27836e+07	7.5594e+07	6.91528e+07	2.24192e+07	4.56852e+07	3.14574e+07	4.33078e+07	3.69257e+07	4.50312e+07	3.11302e+07	2.27836e+07	NA	4.43177e+07	2.51262e+07	3.33686e+07	2.10803e+07	NA	4.41524e+07	2.0363e+07	2.14054e+07	2.32191e+07	2.7642e+07	2.32266e+07	1.99997e+07	2.05239e+07	1.68437e+07	3.10692e+07	2.83357e+07	4.73133e+07	1.81316e+07	2.78883e+07	3.56041e+07	2.42272e+07	1.95111e+07	1.87157e+07	2.66129e+07	3.16216e+07	3.90905e+07	2.92111e+07
P52565	ARHGDIA	Rho GDP-dissociation inhibitor 1	1	0.999913	24	S	NA	NA	NA	NA	NA	NA	NA	4.47874e+06	NA	NA	NA	NA	NA	NA	NA	NA	NA	3.29116e+06	NA	NA	NA	NA	2.98756e+06	NA	NA	NA	4.60901e+06	NA	NA	NA	NA	NA	NA	NA	NA	NA	NA	NA	3.21008e+06	NA	NA	NA	NA
P52594	AGFG1	Arf-GAP domain and FG repeat-containing protein 1	1	0.868115	293	S	NA	NA	NA	NA	NA	NA	NA	NA	NA	NA	NA	NA	NA	NA	NA	NA	NA	NA	NA	NA	NA	NA	NA	NA	NA	NA	NA	NA	NA	NA	NA	NA	NA	NA	NA	NA	NA	NA	3.72424e+06	NA	NA	NA	1.74349e+06
P52701	MSH6	DNA mismatch repair protein Msh6	1	0.985896	41	S	NA	NA	NA	NA	NA	NA	NA	NA	NA	3.45265e+06	NA	NA	NA	NA	NA	NA	NA	NA	4.65676e+06	NA	NA	NA	NA	3.86068e+06	3.30391e+06	NA	NA	NA	NA	NA	2.80653e+06	NA	NA	NA	NA	NA	NA	NA	NA	NA	2.67719e+06	NA	NA
P52701	MSH6	DNA mismatch repair protein Msh6	1	0.868666	43	S	NA	NA	NA	NA	NA	NA	NA	NA	4.81587e+06	NA	NA	NA	NA	NA	NA	NA	NA	NA	NA	NA	NA	NA	3.2321e+06	NA	NA	NA	NA	3.04919e+06	NA	NA	NA	NA	NA	NA	NA	NA	NA	NA	NA	3.47015e+06	NA	NA	NA
P52701	MSH6	DNA mismatch repair protein Msh6	1	1	227	S	NA	1.52126e+06	NA	NA	NA	NA	1.36006e+06	NA	NA	NA	NA	1.52126e+06	NA	NA	NA	NA	1.77313e+06	NA	NA	NA	NA	NA	NA	NA	NA	NA	1.63208e+06	NA	NA	NA	NA	NA	NA	633047	NA	NA	NA	NA	NA	NA	NA	NA	NA
P52701	MSH6	DNA mismatch repair protein Msh6	1	0.9061	137	S	NA	NA	NA	NA	NA	NA	NA	566676	734302	625650	NA	NA	NA	NA	NA	NA	NA	355740	NA	NA	NA	358441	573912	NA	616829	266693	690850	386756	NA	NA	NA	NA	706861	NA	NA	650092	NA	NA	402883	507309	526778	NA	561405
P52756	RBM5	RNA-binding protein 5	1	0.999444	624	S	NA	2.65176e+06	NA	NA	NA	NA	NA	1.61612e+06	4.0604e+06	1.93472e+06	NA	2.65176e+06	NA	NA	NA	NA	NA	1.62812e+06	NA	NA	NA	NA	1.33778e+06	NA	NA	NA	3.39531e+06	NA	NA	NA	2.22095e+06	NA	4.31906e+06	NA	2.23776e+06	NA	NA	NA	NA	1.81872e+06	NA	NA	2.42131e+06
P52907	CAPZA1	F-actin-capping protein subunit alpha-1	1	1	9	S	NA	NA	NA	NA	NA	NA	NA	NA	NA	NA	NA	NA	NA	NA	NA	NA	NA	NA	NA	NA	NA	NA	1.39658e+06	NA	NA	NA	NA	NA	NA	NA	NA	NA	1.26927e+06	NA	NA	NA	NA	NA	NA	NA	NA	NA	NA
P52948	NUP98	Nuclear pore complex protein Nup98-Nup96;Nuclear pore complex protein Nup98;Nuclear pore complex protein Nup96	1	0.653894	618	S	NA	2.29156e+06	NA	NA	NA	NA	NA	NA	NA	NA	NA	2.29156e+06	NA	NA	NA	NA	NA	NA	NA	NA	NA	NA	NA	NA	NA	NA	NA	NA	NA	NA	NA	NA	NA	NA	NA	NA	NA	NA	NA	NA	NA	NA	NA
P52948	NUP98	Nuclear pore complex protein Nup98-Nup96;Nuclear pore complex protein Nup98;Nuclear pore complex protein Nup96	1	1	623	S	9.1175e+06	8.93278e+06	9.30533e+06	6.70791e+06	6.33076e+06	1.03448e+07	1.03964e+07	4.43859e+06	8.11475e+06	5.30727e+06	9.1175e+06	8.93278e+06	9.30533e+06	6.70791e+06	6.33076e+06	1.73063e+07	1.56254e+07	1.04756e+07	1.35492e+07	1.06418e+07	1.04179e+07	1.29042e+07	5.61318e+06	7.31356e+06	6.29128e+06	2.3531e+07	1.49387e+07	1.20984e+07	1.39997e+07	6.31965e+06	6.48529e+06	1.04997e+07	9.81056e+06	7.59879e+06	1.10474e+07	9.78649e+06	6.93825e+06	9.52379e+06	1.1012e+07	1.34261e+07	1.09407e+07	7.56487e+06	8.05191e+06
P52948	NUP98	Nuclear pore complex protein Nup98-Nup96;Nuclear pore complex protein Nup98;Nuclear pore complex protein Nup96	1	0.550544	625	S	NA	NA	NA	NA	NA	NA	NA	NA	NA	NA	NA	NA	NA	NA	NA	NA	NA	5.50139e+06	NA	NA	NA	NA	NA	NA	NA	NA	NA	NA	NA	NA	NA	NA	NA	NA	NA	NA	NA	NA	NA	NA	NA	NA	NA
P52948	NUP98	Nuclear pore complex protein Nup98-Nup96;Nuclear pore complex protein Nup98;Nuclear pore complex protein Nup96	1	1	612	S	NA	946743	NA	NA	NA	NA	NA	NA	NA	NA	NA	946743	NA	NA	NA	NA	NA	1.36217e+06	NA	NA	NA	NA	NA	NA	NA	NA	1.71492e+06	NA	NA	NA	NA	NA	930409	1.02669e+06	NA	2.02765e+06	NA	NA	NA	NA	2.05523e+06	1.89854e+06	NA
P52948	NUP98	Nuclear pore complex protein Nup98-Nup96;Nuclear pore complex protein Nup98;Nuclear pore complex protein Nup96	1	0.545448	932	S	NA	NA	NA	NA	NA	NA	NA	NA	NA	2.56652e+06	NA	NA	NA	NA	NA	NA	NA	NA	NA	NA	NA	NA	NA	NA	2.29113e+06	NA	1.9552e+06	NA	NA	NA	2.14906e+06	NA	NA	NA	NA	NA	NA	NA	NA	2.43243e+06	NA	NA	NA
P52948	NUP98	Nuclear pore complex protein Nup98-Nup96;Nuclear pore complex protein Nup98;Nuclear pore complex protein Nup96	1	0.970138	934	S	NA	2.56397e+06	NA	NA	NA	NA	NA	2.00038e+06	NA	NA	NA	2.56397e+06	NA	NA	NA	NA	NA	2.07079e+06	NA	2.71664e+06	NA	NA	2.03647e+06	3.09992e+06	NA	NA	NA	2.31716e+06	NA	NA	NA	NA	1.50217e+06	NA	NA	1.81905e+06	NA	NA	2.14933e+06	NA	NA	NA	1.77333e+06
P52948	NUP98	Nuclear pore complex protein Nup98-Nup96;Nuclear pore complex protein Nup98;Nuclear pore complex protein Nup96	1	0.997734	888	S	NA	1.05961e+06	NA	NA	NA	NA	1.99637e+06	NA	NA	NA	NA	1.05961e+06	NA	NA	NA	NA	NA	NA	NA	NA	NA	NA	1.14331e+06	NA	1.31767e+06	1.87445e+06	2.28799e+06	1.32133e+06	NA	NA	NA	NA	1.68308e+06	NA	NA	NA	NA	NA	NA	NA	NA	NA	NA
P52952	NKX2-5	Homeobox protein Nkx-2.5	1	0.99713	146	S	NA	NA	NA	NA	NA	NA	NA	NA	NA	NA	NA	NA	NA	NA	NA	NA	NA	NA	NA	NA	NA	NA	NA	NA	NA	NA	NA	NA	NA	NA	NA	NA	NA	NA	NA	4.40596e+07	NA	NA	NA	NA	NA	NA	NA
P53367	ARFIP1	Arfaptin-1	1	0.997016	5	S	NA	7.66238e+06	NA	NA	NA	NA	NA	NA	6.46848e+06	7.58268e+06	NA	7.66238e+06	NA	NA	NA	NA	NA	7.34852e+06	NA	NA	NA	NA	7.66247e+06	NA	4.83794e+06	NA	NA	NA	NA	NA	6.33089e+06	NA	NA	3.32701e+06	NA	NA	NA	NA	7.05808e+06	NA	NA	NA	NA
P53367	ARFIP1	Arfaptin-1	1	0.576164	9	S	NA	NA	NA	NA	NA	NA	NA	NA	NA	NA	NA	NA	NA	NA	NA	NA	NA	7.36441e+06	5.10244e+06	NA	NA	NA	7.68128e+06	6.05919e+06	4.83944e+06	NA	7.98117e+06	NA	NA	NA	NA	NA	6.31696e+06	3.33988e+06	NA	NA	NA	NA	NA	6.38903e+06	NA	NA	5.70001e+06
P53396	ACLY	ATP-citrate synthase	1	0.997366	481	S	NA	NA	NA	NA	NA	NA	NA	1.86908e+06	NA	1.57234e+06	NA	NA	NA	NA	NA	NA	NA	1.45034e+06	1.48865e+06	1.55764e+06	NA	NA	1.49363e+06	NA	1.11396e+06	NA	1.49174e+06	NA	NA	NA	NA	NA	NA	NA	NA	867064	1.38072e+06	2.20952e+06	1.38303e+06	1.02628e+06	1.01593e+06	1.26912e+06	1.45001e+06
P53396	ACLY	ATP-citrate synthase	1	0.981709	455	S	NA	NA	NA	NA	NA	NA	NA	NA	NA	NA	NA	NA	NA	NA	NA	NA	NA	NA	NA	NA	NA	NA	NA	NA	NA	NA	NA	NA	NA	NA	956412	NA	NA	NA	NA	NA	NA	NA	NA	1.20241e+06	NA	NA	NA
P53621	COPA	Coatomer subunit alpha;Xenin;Proxenin	1	1	173	S	3.60062e+06	4.02728e+06	3.32905e+06	4.37687e+06	NA	4.59378e+06	3.64164e+06	3.16778e+06	3.16327e+06	3.63183e+06	3.60062e+06	4.02728e+06	3.32905e+06	4.37687e+06	NA	2.06117e+06	1.38509e+06	3.91396e+06	2.92176e+06	1.39753e+06	NA	1.47136e+06	3.08168e+06	2.3569e+06	2.3754e+06	2.14686e+06	2.86724e+06	2.68931e+06	2.91741e+06	1.93414e+06	3.50835e+06	2.88742e+06	3.09767e+06	2.84311e+06	3.46824e+06	3.08945e+06	2.65997e+06	NA	3.42756e+06	3.5322e+06	3.39036e+06	4.2835e+06	4.08231e+06
P53985	SLC16A1	Monocarboxylate transporter 1	1	0.994516	483	S	NA	NA	NA	NA	NA	NA	NA	NA	NA	NA	NA	NA	NA	NA	NA	NA	NA	NA	NA	4.11746e+06	NA	NA	NA	NA	NA	NA	NA	NA	NA	NA	NA	NA	NA	NA	NA	NA	NA	NA	3.06392e+06	NA	NA	NA	NA
P53985	SLC16A1	Monocarboxylate transporter 1	1	0.991167	498	S	NA	1.32571e+06	NA	NA	NA	NA	NA	NA	NA	NA	NA	1.32571e+06	NA	NA	NA	NA	NA	NA	NA	NA	NA	NA	NA	1.95886e+06	NA	NA	NA	NA	NA	NA	NA	NA	NA	NA	NA	NA	NA	NA	1.66229e+06	NA	NA	NA	NA
P53985	SLC16A1	Monocarboxylate transporter 1	1	0.835309	467	S	NA	NA	NA	NA	NA	NA	NA	NA	NA	5.64613e+06	NA	NA	NA	NA	NA	NA	NA	5.14591e+06	NA	6.09118e+06	NA	NA	5.57693e+06	NA	4.69792e+06	NA	4.36963e+06	NA	NA	NA	NA	NA	NA	NA	NA	3.89429e+06	NA	NA	4.79934e+06	NA	NA	NA	NA
P53985	SLC16A1	Monocarboxylate transporter 1	1	0.946197	461	S	NA	NA	NA	NA	NA	NA	NA	NA	NA	NA	NA	NA	NA	NA	NA	NA	NA	NA	NA	NA	NA	NA	NA	NA	NA	NA	NA	NA	NA	NA	NA	NA	NA	NA	NA	NA	NA	NA	NA	NA	NA	NA	NA
P54105	CLNS1A	Methylosome subunit pICln	1	1	102	S	1.02108e+08	1.7221e+08	6.919e+07	4.83004e+07	8.27211e+07	7.7593e+07	7.89329e+07	1.01281e+08	1.55231e+08	9.12184e+07	1.02108e+08	1.7221e+08	6.919e+07	4.83004e+07	8.27211e+07	4.22223e+07	3.58588e+07	9.67595e+07	1.10573e+08	1.31697e+08	8.84462e+07	1.3352e+08	8.49399e+07	1.07796e+08	1.27316e+08	1.02224e+08	9.80478e+07	9.55936e+07	6.70708e+07	1.85602e+08	1.11397e+08	6.96204e+07	1.85426e+08	7.28105e+07	9.32916e+07	9.70655e+07	6.88743e+07	1.34454e+08	1.28387e+08	1.07783e+08	8.87133e+07	1.37629e+07	9.68101e+07
P54198	HIRA	Protein HIRA	1	1	687	S	NA	NA	NA	NA	NA	NA	NA	NA	NA	NA	NA	NA	NA	NA	NA	NA	NA	NA	NA	NA	NA	NA	194548	NA	NA	NA	NA	NA	NA	NA	NA	NA	NA	NA	NA	NA	NA	NA	166822	NA	NA	NA	NA
P54259	ATN1	Atrophin-1	1	0.998343	77	S	NA	NA	NA	NA	NA	NA	NA	NA	650091	493848	NA	NA	NA	NA	NA	NA	NA	690116	499975	678755	NA	NA	NA	324788	NA	NA	574948	NA	NA	NA	NA	NA	562727	397372	NA	NA	604029	NA	NA	407492	NA	NA	425682
P54259	ATN1	Atrophin-1	1	0.998661	632	S	NA	NA	NA	NA	1.06933e+06	NA	NA	1.08607e+06	NA	NA	NA	NA	NA	NA	1.06933e+06	NA	NA	NA	1.16195e+06	1.62059e+06	NA	1.76903e+06	NA	1.08251e+06	1.14492e+06	1.45191e+06	1.26432e+06	1.24845e+06	NA	NA	NA	1.37081e+06	NA	NA	NA	NA	NA	NA	1.43119e+06	NA	NA	1.1762e+06	1.06902e+06
P54274	TERF1	Telomeric repeat-binding factor 1	1	0.999976	11	S	5.65519e+06	5.57705e+06	5.30441e+06	5.93617e+06	4.41531e+06	6.13076e+06	NA	4.79075e+06	3.67336e+06	4.74984e+06	5.65519e+06	5.57705e+06	5.30441e+06	5.93617e+06	4.41531e+06	5.9457e+06	3.70464e+06	5.07711e+06	3.90197e+06	2.73481e+06	2.52972e+06	2.41123e+06	4.38776e+06	3.54321e+06	3.4531e+06	3.28566e+06	5.03187e+06	3.70328e+06	4.01361e+06	4.16919e+06	NA	4.97116e+06	3.85798e+06	5.58597e+06	4.19348e+06	4.08683e+06	3.24229e+06	5.46442e+06	4.67145e+06	4.86036e+06	4.02693e+06	4.30142e+06	4.63136e+06
P54578	USP14	Ubiquitin carboxyl-terminal hydrolase 14	1	0.994957	143	S	NA	NA	NA	NA	NA	NA	NA	NA	NA	829861	NA	NA	NA	NA	NA	NA	NA	NA	NA	1.56466e+06	NA	NA	NA	NA	NA	NA	692596	1.20033e+06	NA	NA	NA	NA	NA	NA	NA	NA	NA	NA	NA	NA	NA	NA	NA
P54821	PRRX1	Paired mesoderm homeobox protein 1	1	1	21	S	1.3068e+06	1.50002e+06	NA	NA	1.16965e+06	1.56904e+06	NA	863196	1.51012e+06	1.2724e+06	1.3068e+06	1.50002e+06	NA	NA	1.16965e+06	NA	NA	1.13802e+06	1.34132e+06	865123	NA	1.05111e+06	1.09117e+06	NA	1.09642e+06	NA	NA	928310	NA	NA	1.41171e+06	1.05922e+06	1.57311e+06	NA	1.09356e+06	1.45455e+06	1.22704e+06	842713	865064	1.13427e+06	1.13564e+06	1.23803e+06	1.23077e+06
P55036	PSMD4;PIPSL	26S proteasome non-ATPase regulatory subunit 4;Putative PIP5K1A and PSMD4-like protein	1	0.999337	256	S	NA	NA	NA	NA	NA	NA	NA	1.50674e+06	1.4169e+06	NA	NA	NA	NA	NA	NA	NA	NA	NA	NA	NA	NA	NA	NA	NA	NA	NA	1.72102e+06	NA	NA	NA	1.89406e+06	NA	NA	NA	NA	NA	NA	NA	NA	NA	NA	NA	1.26824e+06
P55036	PSMD4	26S proteasome non-ATPase regulatory subunit 4	1	0.999175	266	S	NA	NA	NA	NA	NA	NA	NA	NA	NA	NA	NA	NA	NA	NA	NA	NA	NA	NA	NA	NA	NA	NA	NA	NA	NA	NA	321613	NA	NA	NA	NA	NA	NA	NA	NA	NA	NA	NA	NA	NA	NA	NA	NA
P55081	MFAP1	Microfibrillar-associated protein 1	1	1	116	S	NA	NA	NA	NA	NA	NA	NA	NA	NA	841890	NA	NA	NA	NA	NA	NA	NA	NA	843392	NA	NA	2.44942e+06	809853	830376	NA	NA	NA	NA	NA	NA	NA	NA	NA	NA	NA	NA	NA	NA	965833	919882	NA	NA	957150
P55081	MFAP1	Microfibrillar-associated protein 1	1	1	118	S	NA	NA	NA	NA	NA	NA	NA	NA	NA	NA	NA	NA	NA	NA	NA	NA	NA	NA	837233	NA	NA	NA	NA	NA	NA	NA	NA	NA	NA	NA	NA	NA	NA	NA	NA	NA	NA	NA	NA	917037	NA	NA	NA
P55196	MLLT4	Afadin	1	0.764498	1172	S	NA	652116	NA	NA	NA	NA	NA	387160	555607	624414	NA	652116	NA	NA	NA	NA	NA	NA	NA	NA	NA	NA	NA	803868	745997	NA	NA	NA	NA	NA	NA	NA	705622	NA	NA	NA	NA	NA	NA	NA	NA	NA	491817
P55196	MLLT4	Afadin	1	0.70425	1173	S	NA	652116	NA	NA	NA	NA	NA	387160	555607	624414	NA	652116	NA	NA	NA	NA	NA	NA	NA	NA	NA	NA	NA	803868	745997	NA	NA	NA	NA	NA	NA	NA	705622	NA	NA	NA	NA	NA	NA	NA	NA	NA	491817
P55196	MLLT4	Afadin	1	1	1182	S	3.99126e+06	3.74278e+06	3.64311e+06	6.95572e+06	5.0649e+06	3.13335e+06	3.22158e+06	5.51703e+06	3.30354e+06	4.13389e+06	3.99126e+06	3.74278e+06	3.64311e+06	6.95572e+06	5.0649e+06	5.04757e+06	4.24631e+06	6.27176e+06	5.54382e+06	6.12308e+06	NA	4.42997e+06	5.18872e+06	4.28804e+06	3.96111e+06	4.42799e+06	4.52584e+06	5.07787e+06	6.11092e+06	3.16197e+06	4.44652e+06	6.78063e+06	3.27506e+06	6.69654e+06	6.32626e+06	4.86996e+06	4.91349e+06	5.05763e+06	4.92215e+06	3.87973e+06	5.23253e+06	6.75892e+06	3.81351e+06
P55196	MLLT4	Afadin	1	0.996422	1799	S	NA	NA	NA	NA	NA	NA	NA	NA	NA	NA	NA	NA	NA	NA	NA	NA	NA	NA	518665	NA	NA	NA	NA	NA	NA	NA	NA	NA	NA	NA	NA	NA	NA	NA	NA	NA	NA	NA	NA	NA	NA	NA	277942
P55196	MLLT4	Afadin	1	0.999694	1779	S	1.67555e+06	NA	NA	NA	NA	NA	988003	1.2293e+06	NA	1.25095e+06	1.67555e+06	NA	NA	NA	NA	NA	NA	1.08265e+06	1.69475e+06	1.25951e+06	NA	NA	1.22583e+06	1.30834e+06	1.28799e+06	NA	1.36389e+06	1.22824e+06	1.21941e+06	NA	NA	1.131e+06	2.02359e+06	NA	1.12186e+06	1.45239e+06	1.5609e+06	703245	1.04134e+06	1.21708e+06	1.25762e+06	NA	1.12519e+06
P55196	MLLT4	Afadin	1	0.999887	1275	S	NA	NA	NA	NA	NA	NA	NA	NA	NA	NA	NA	NA	NA	NA	NA	NA	NA	NA	NA	NA	NA	NA	558225	NA	NA	NA	NA	NA	NA	NA	NA	NA	NA	NA	NA	NA	NA	NA	NA	NA	NA	NA	NA
P55196	MLLT4	Afadin	1	0.726397	1721	S	NA	NA	NA	NA	NA	NA	NA	NA	NA	NA	NA	NA	NA	NA	NA	NA	NA	NA	NA	NA	NA	NA	NA	NA	NA	NA	NA	NA	NA	NA	NA	NA	NA	NA	NA	NA	NA	NA	NA	NA	NA	NA	438685
P55196	MLLT4	Afadin	1	0.999669	1083	S	1.69694e+06	2.08841e+06	NA	2.22918e+06	1.78009e+06	2.18484e+06	1.59594e+06	1.74093e+06	1.56059e+06	1.7378e+06	1.69694e+06	2.08841e+06	NA	2.22918e+06	1.78009e+06	1.1285e+06	NA	1.79821e+06	1.21323e+06	730955	NA	625711	2.04999e+06	1.44328e+06	1.25044e+06	1.03479e+06	1.78359e+06	1.31409e+06	1.29734e+06	1.59226e+06	1.85784e+06	1.36581e+06	1.25487e+06	1.18714e+06	1.40815e+06	1.19587e+06	NA	2.14267e+06	1.86629e+06	1.87097e+06	1.47063e+06	1.67217e+06	1.36111e+06
P55199	ELL	RNA polymerase II elongation factor ELL	1	0.49997	308	S	NA	NA	NA	NA	NA	NA	NA	NA	NA	NA	NA	NA	NA	NA	NA	NA	NA	NA	1.19672e+06	NA	NA	NA	1.20304e+06	NA	NA	NA	NA	NA	NA	NA	NA	NA	NA	NA	NA	NA	NA	NA	NA	NA	NA	NA	NA
P55199	ELL	RNA polymerase II elongation factor ELL	1	0.49997	309	S	NA	NA	NA	NA	NA	NA	NA	NA	NA	NA	NA	NA	NA	NA	NA	NA	NA	NA	1.19672e+06	NA	NA	NA	1.20304e+06	NA	NA	NA	NA	NA	NA	NA	NA	NA	NA	NA	NA	NA	NA	NA	NA	NA	NA	NA	NA
P55209	NAP1L1	Nucleosome assembly protein 1-like 1	1	1	10	S	NA	6.39842e+06	NA	NA	3.54273e+06	NA	NA	7.47095e+06	8.959e+06	5.91206e+06	NA	6.39842e+06	NA	NA	3.54273e+06	NA	NA	2.45676e+06	NA	NA	NA	NA	NA	4.29902e+06	3.08888e+06	NA	4.79475e+06	NA	NA	NA	5.29738e+06	NA	NA	NA	NA	5.254e+06	NA	5.61638e+06	4.27406e+06	NA	NA	NA	5.96242e+06
P55210	CASP7	Caspase-7;Caspase-7 subunit p20;Caspase-7 subunit p11	1	0.999723	16	S	NA	NA	NA	NA	NA	NA	NA	3.39433e+06	4.20563e+06	4.03261e+06	NA	NA	NA	NA	NA	NA	NA	NA	NA	NA	NA	4.88162e+06	4.2827e+06	NA	2.86672e+06	3.18632e+06	3.74564e+06	NA	NA	NA	4.12454e+06	NA	5.52897e+06	NA	3.46889e+06	3.78571e+06	2.50267e+06	3.12089e+06	NA	NA	2.81402e+06	NA	4.78636e+06
P55265	ADAR	Double-stranded RNA-specific adenosine deaminase	1	0.595202	823	S	NA	1.76653e+06	NA	NA	2.78987e+06	1.76271e+06	NA	3.12782e+06	1.86049e+06	2.42526e+06	NA	1.76653e+06	NA	NA	2.78987e+06	NA	NA	2.66359e+06	2.54419e+06	1.9301e+06	NA	NA	2.47379e+06	2.18434e+06	2.22313e+06	NA	NA	1.93132e+06	NA	1.89427e+06	2.86422e+06	NA	1.92456e+06	2.02612e+06	NA	NA	NA	5.06077e+06	1.85653e+06	2.03485e+06	1.5327e+06	NA	2.01395e+06
P55265	ADAR	Double-stranded RNA-specific adenosine deaminase	1	0.857213	825	S	NA	1.76699e+06	NA	NA	2.79161e+06	1.75371e+06	NA	3.13582e+06	1.86169e+06	2.43303e+06	NA	1.76699e+06	NA	NA	2.79161e+06	NA	NA	2.6709e+06	2.55199e+06	1.94216e+06	NA	NA	2.48282e+06	2.19405e+06	NA	NA	2.70001e+06	1.9405e+06	NA	1.88185e+06	2.86802e+06	NA	1.9258e+06	2.02052e+06	NA	NA	NA	5.04541e+06	NA	2.04094e+06	1.53898e+06	1.77204e+06	2.02188e+06
P55287	CDH11	Cadherin-11	1	0.999979	714	S	NA	NA	NA	NA	NA	NA	NA	818218	NA	NA	NA	NA	NA	NA	NA	NA	NA	NA	NA	NA	NA	NA	646304	NA	1.12847e+06	NA	821657	NA	NA	NA	NA	NA	NA	NA	NA	NA	NA	NA	911871	NA	NA	NA	NA
Q6EEV6	SUMO4;SUMO2;SUMO3	Small ubiquitin-related modifier 4;Small ubiquitin-related modifier 2;Small ubiquitin-related modifier 3	1	1	28	S	NA	NA	NA	NA	487192	NA	NA	NA	NA	NA	NA	NA	NA	NA	487192	NA	NA	417212	NA	NA	NA	NA	NA	488278	382090	NA	NA	334474	NA	NA	NA	NA	NA	NA	NA	NA	NA	521309	446533	339441	358038	445173	293762
P55884	EIF3B	Eukaryotic translation initiation factor 3 subunit B	1	0.844844	119	S	NA	NA	NA	NA	NA	NA	NA	NA	NA	NA	NA	NA	NA	NA	NA	NA	NA	NA	NA	NA	NA	NA	NA	NA	NA	NA	NA	NA	NA	NA	NA	5.93789e+06	NA	NA	NA	NA	NA	NA	NA	NA	NA	NA	NA
P55884	EIF3B	Eukaryotic translation initiation factor 3 subunit B	1	0.579735	81	S	NA	NA	NA	NA	NA	NA	NA	3.23442e+07	4.00461e+07	NA	NA	NA	NA	NA	NA	NA	NA	3.17585e+07	NA	5.64546e+07	NA	NA	NA	3.81265e+07	3.5053e+07	NA	NA	NA	NA	NA	NA	NA	4.4074e+07	NA	NA	NA	2.23459e+07	NA	2.61101e+07	NA	NA	NA	NA
P55884	EIF3B	Eukaryotic translation initiation factor 3 subunit B	1	0.906843	83	S	NA	3.53094e+07	NA	NA	2.75155e+07	NA	NA	NA	NA	3.21135e+07	NA	3.53094e+07	NA	NA	2.75155e+07	NA	NA	NA	3.85201e+07	NA	NA	2.20738e+07	3.06217e+07	NA	NA	NA	4.95574e+07	4.22041e+07	NA	NA	NA	NA	NA	NA	3.22187e+07	NA	NA	NA	NA	3.56306e+07	NA	NA	2.33995e+07
P56524	HDAC4	Histone deacetylase 4	1	0.990566	632	S	4.52715e+06	9.82366e+06	NA	NA	NA	NA	NA	NA	NA	5.14599e+06	4.52715e+06	9.82366e+06	NA	NA	NA	NA	NA	8.11625e+06	8.00737e+06	4.43351e+06	NA	NA	5.04425e+06	5.69999e+06	4.58355e+06	NA	NA	NA	NA	NA	NA	NA	NA	NA	NA	4.33837e+06	4.9065e+06	NA	NA	NA	5.29475e+06	9.99501e+06	NA
P56524	HDAC4	Histone deacetylase 4	1	0.501703	633	S	NA	NA	NA	NA	NA	NA	NA	NA	NA	NA	NA	NA	NA	NA	NA	NA	NA	NA	NA	NA	NA	NA	NA	NA	NA	NA	NA	NA	NA	NA	NA	NA	NA	NA	NA	NA	NA	NA	NA	NA	NA	NA	5.89357e+06
P56524	HDAC4	Histone deacetylase 4	1	1	565	S	NA	2.16038e+06	NA	NA	NA	NA	NA	1.41284e+06	1.39106e+06	1.45569e+06	NA	2.16038e+06	NA	NA	NA	NA	NA	1.53045e+06	1.69729e+06	NA	NA	NA	1.57453e+06	1.4221e+06	NA	NA	1.38826e+06	1.68468e+06	1.48425e+06	NA	1.00144e+06	NA	NA	830179	NA	NA	NA	2.22287e+06	1.97899e+06	2.2264e+06	1.18622e+06	NA	NA
P56524	HDAC4	Histone deacetylase 4	1	0.883159	467	S	NA	NA	NA	NA	NA	NA	NA	NA	NA	NA	NA	NA	NA	NA	NA	NA	NA	1.61558e+06	NA	NA	NA	NA	NA	NA	NA	NA	NA	NA	NA	NA	NA	NA	NA	NA	NA	NA	NA	NA	NA	NA	NA	NA	NA
P57723	PCBP4	Poly(rC)-binding protein 4	1	0.901089	2	S	4.43278e+06	2.53e+06	NA	NA	NA	NA	NA	NA	4.01028e+06	NA	4.43278e+06	2.53e+06	NA	NA	NA	NA	NA	2.89378e+06	NA	NA	NA	1.49096e+07	2.31945e+06	NA	NA	1.39257e+07	NA	NA	NA	4.74716e+06	9.92831e+06	NA	NA	7.95757e+06	4.14447e+06	NA	NA	NA	NA	NA	NA	NA	NA
P57723	PCBP4	Poly(rC)-binding protein 4	1	0.634911	4	S	4.53525e+06	2.49893e+06	NA	6.14485e+06	NA	NA	NA	NA	3.95261e+06	NA	4.53525e+06	2.49893e+06	NA	6.14485e+06	NA	NA	NA	2.82387e+06	4.86169e+06	NA	NA	1.52856e+07	NA	NA	NA	1.40887e+07	6.34496e+06	NA	NA	4.84816e+06	9.82467e+06	NA	2.98484e+06	7.96868e+06	4.0999e+06	NA	NA	NA	NA	NA	NA	NA	4.05449e+06
P57740	NUP107	Nuclear pore complex protein Nup107	1	0.999996	37	S	NA	1.19866e+06	NA	NA	NA	NA	NA	NA	NA	NA	NA	1.19866e+06	NA	NA	NA	NA	NA	NA	NA	NA	NA	NA	NA	NA	NA	NA	NA	NA	NA	NA	NA	NA	NA	NA	NA	NA	NA	864176	NA	NA	NA	NA	NA
P60174	TPI1	Triosephosphate isomerase	1	1	58	S	1.22675e+07	6.75044e+06	NA	NA	4.62067e+06	1.28983e+07	NA	5.895e+06	2.96389e+06	2.43391e+06	1.22675e+07	6.75044e+06	NA	NA	4.62067e+06	NA	NA	8.1309e+06	3.32805e+06	NA	NA	NA	2.47383e+06	2.02231e+06	2.30461e+06	1.45316e+07	4.50352e+06	2.33997e+06	3.61164e+06	NA	2.1681e+06	NA	NA	3.72429e+06	NA	3.71544e+06	3.70599e+06	3.23208e+06	2.85674e+06	1.68488e+06	NA	NA	1.57645e+06
P60228	EIF3E	Eukaryotic translation initiation factor 3 subunit E	1	0.99235	399	S	NA	NA	NA	NA	NA	NA	NA	NA	NA	NA	NA	NA	NA	NA	NA	NA	NA	NA	NA	NA	NA	NA	NA	NA	NA	NA	NA	NA	NA	NA	NA	NA	NA	NA	NA	NA	NA	1.35385e+06	NA	NA	NA	NA	NA
P60468	SEC61B	Protein transport protein Sec61 subunit beta	1	0.730477	7	S	NA	NA	NA	NA	NA	NA	NA	NA	NA	NA	NA	NA	NA	NA	NA	NA	NA	NA	NA	1.76828e+07	NA	NA	NA	NA	NA	NA	NA	NA	NA	NA	NA	NA	NA	NA	NA	NA	NA	NA	NA	NA	NA	NA	NA
P60468	SEC61B	Protein transport protein Sec61 subunit beta	1	0.854736	13	S	NA	NA	NA	NA	NA	NA	NA	NA	NA	NA	NA	NA	NA	NA	NA	NA	NA	NA	NA	NA	NA	NA	NA	NA	NA	NA	NA	NA	NA	NA	NA	NA	NA	NA	NA	NA	NA	NA	NA	3.42903e+07	NA	NA	NA
P60468	SEC61B	Protein transport protein Sec61 subunit beta	1	0.698594	14	S	NA	NA	NA	NA	NA	NA	NA	NA	9.01003e+06	NA	NA	NA	NA	NA	NA	NA	NA	NA	NA	NA	NA	NA	NA	NA	NA	NA	NA	NA	NA	NA	NA	NA	NA	NA	NA	NA	NA	NA	NA	NA	NA	NA	NA
P60468	SEC61B	Protein transport protein Sec61 subunit beta	1	0.993869	17	S	6.32774e+07	NA	NA	NA	1.0038e+08	NA	NA	5.52363e+07	1.8343e+07	NA	6.32774e+07	NA	NA	NA	1.0038e+08	NA	NA	7.01727e+07	6.16607e+07	6.26224e+07	3.18977e+07	NA	6.09067e+07	5.14102e+07	1.51822e+07	5.17417e+06	1.04018e+08	NA	2.55233e+07	NA	5.5622e+07	4.31866e+07	2.98774e+07	NA	NA	3.43927e+06	NA	NA	3.37654e+07	NA	2.02735e+07	NA	NA
P60468	SEC61B	Protein transport protein Sec61 subunit beta	1	0.665045	19	S	NA	NA	NA	NA	NA	NA	NA	NA	NA	NA	NA	NA	NA	NA	NA	NA	NA	NA	NA	NA	NA	NA	NA	NA	NA	NA	NA	NA	NA	NA	NA	NA	NA	NA	NA	3.60605e+07	NA	NA	NA	NA	NA	NA	NA
P60981	DSTN	Destrin	1	1	3	S	4.96279e+07	6.0001e+07	9.1109e+07	7.75318e+07	4.93834e+07	1.0483e+08	4.9958e+07	4.48226e+07	5.02574e+07	4.58093e+07	4.96279e+07	6.0001e+07	9.1109e+07	7.75318e+07	4.93834e+07	3.61928e+07	5.52479e+07	3.57798e+07	4.81522e+07	4.72033e+07	4.21459e+07	3.7109e+07	4.77767e+07	5.0073e+07	4.45305e+07	4.51669e+07	5.64414e+07	4.39046e+07	5.7142e+07	4.42402e+07	6.03719e+07	4.7308e+07	5.52346e+07	6.24223e+07	5.01853e+07	3.87357e+07	4.08707e+07	4.15378e+07	3.52312e+07	2.57604e+07	3.46867e+07	5.02267e+07	4.10538e+07
P61244	MAX	Protein max	1	1	11	S	NA	1.01738e+06	NA	NA	713405	719742	NA	571323	1.09651e+06	822508	NA	1.01738e+06	NA	NA	713405	NA	NA	678581	541090	441772	NA	NA	923122	NA	489118	NA	927249	NA	605615	NA	1.10899e+06	NA	1.53764e+06	1.11673e+06	1.45599e+06	1.17449e+06	723592	816907	844171	732479	749653	NA	906846
P61247	RPS3A	40S ribosomal protein S3a	1	1	263	S	5.34411e+06	6.99924e+06	8.0378e+06	1.39017e+07	1.00017e+07	6.63755e+06	2.50314e+06	7.87664e+06	7.71161e+06	8.35269e+06	5.34411e+06	6.99924e+06	8.0378e+06	1.39017e+07	1.00017e+07	2.38425e+06	NA	8.77938e+06	7.32319e+06	6.54126e+06	NA	3.81034e+06	8.13222e+06	5.99569e+06	6.14896e+06	4.39451e+06	7.64973e+06	6.75117e+06	9.32508e+06	8.78095e+06	7.80525e+06	7.35794e+06	6.60672e+06	9.9646e+06	8.16036e+06	7.05799e+06	5.23798e+06	1.15999e+07	6.92537e+06	7.72449e+06	6.90012e+06	5.24923e+06	8.99949e+06
P61978	HNRNPK	Heterogeneous nuclear ribonucleoprotein K	1	0.653058	214	S	NA	NA	NA	NA	NA	NA	NA	NA	NA	NA	NA	NA	NA	NA	NA	NA	NA	NA	NA	NA	NA	436411	NA	NA	NA	NA	NA	NA	NA	NA	NA	NA	NA	NA	NA	NA	NA	NA	451714	NA	NA	NA	539671
P61978	HNRNPK	Heterogeneous nuclear ribonucleoprotein K	1	0.991586	216	S	NA	851219	NA	NA	NA	NA	NA	1.39231e+06	889808	1.08682e+06	NA	851219	NA	NA	NA	NA	NA	NA	NA	NA	NA	NA	1.00268e+06	659386	834795	NA	NA	NA	NA	NA	NA	NA	758558	NA	NA	NA	583594	NA	831848	NA	865373	NA	1.11559e+06
P61978	HNRNPK	Heterogeneous nuclear ribonucleoprotein K	1	0.998854	116	S	NA	NA	NA	NA	NA	NA	NA	1.60741e+07	1.77826e+07	9.31032e+06	NA	NA	NA	NA	NA	NA	NA	8.33201e+06	NA	NA	NA	NA	6.96752e+06	NA	1.31088e+07	6.1224e+07	3.60825e+07	1.93277e+07	NA	NA	1.39107e+07	NA	6.55846e+06	1.96086e+07	2.08582e+07	3.51805e+07	2.5879e+07	1.54024e+07	1.74847e+07	2.48912e+07	NA	3.82194e+07	3.14268e+07
P62269	RPS18	40S ribosomal protein S18	1	1	2	S	NA	NA	NA	NA	NA	NA	NA	NA	NA	NA	NA	NA	NA	NA	NA	NA	NA	NA	NA	NA	NA	NA	NA	NA	NA	NA	NA	NA	NA	NA	NA	NA	NA	NA	NA	NA	NA	NA	NA	NA	NA	NA	296847
P62699	YPEL5	Protein yippee-like 5	1	0.958292	118	S	NA	964659	NA	NA	NA	NA	NA	NA	NA	NA	NA	964659	NA	NA	NA	NA	NA	NA	NA	NA	NA	NA	NA	NA	NA	NA	NA	NA	NA	NA	NA	NA	NA	NA	NA	NA	NA	NA	715734	NA	NA	NA	806393
P62750	RPL23A	60S ribosomal protein L23a	1	0.961102	43	S	NA	NA	NA	NA	NA	NA	NA	NA	NA	NA	NA	NA	NA	NA	NA	NA	NA	NA	NA	NA	NA	NA	3.44291e+06	2.57613e+06	NA	NA	NA	NA	NA	NA	3.78532e+06	NA	NA	NA	NA	NA	NA	NA	2.87759e+06	NA	NA	NA	3.9762e+06
P63027	VAMP2;VAMP3	Vesicle-associated membrane protein 2;Vesicle-associated membrane protein 3	1	0.792364	80	S	NA	NA	NA	NA	NA	NA	NA	496782	NA	NA	NA	NA	NA	NA	NA	NA	NA	NA	NA	NA	NA	NA	NA	NA	NA	NA	NA	NA	NA	NA	NA	NA	NA	NA	NA	NA	NA	NA	NA	NA	NA	NA	NA
P63165	SUMO1	Small ubiquitin-related modifier 1	1	1	2	S	1.42062e+07	6.04875e+06	5.86888e+06	8.20135e+06	1.18547e+07	8.98306e+06	1.45815e+07	9.11761e+06	4.7185e+06	9.56834e+06	1.42062e+07	6.04875e+06	5.86888e+06	8.20135e+06	1.18547e+07	7.39098e+06	4.55903e+06	9.40626e+06	1.0219e+07	8.45703e+06	NA	2.8953e+06	6.91184e+06	7.71063e+06	8.08096e+06	9.78968e+06	1.22688e+07	7.49012e+06	1.05029e+07	NA	5.43205e+06	6.16829e+06	5.67457e+06	7.25492e+06	6.09761e+06	5.13974e+06	5.35692e+06	3.87611e+06	4.52368e+06	3.73204e+06	8.8274e+06	6.82683e+06	5.50375e+06
P67809	YBX1	Nuclease-sensitive element-binding protein 1	1	0.994173	314	S	3.39841e+07	2.92731e+07	3.08779e+07	2.19461e+07	1.72085e+07	3.61966e+07	5.70884e+07	1.37564e+07	2.56448e+07	1.50004e+07	3.39841e+07	2.92731e+07	3.08779e+07	2.19461e+07	1.72085e+07	6.19255e+07	5.73887e+07	1.67049e+07	1.7138e+07	1.47013e+07	4.7301e+07	6.38128e+07	1.43149e+07	1.40986e+07	1.29517e+07	5.82141e+07	2.20403e+07	1.70104e+07	2.18322e+07	4.2382e+07	1.43023e+07	2.01757e+07	1.66125e+07	3.38848e+07	2.01643e+07	1.29297e+07	9.77507e+06	1.98852e+07	1.42298e+07	1.57434e+07	1.391e+07	1.20338e+07	1.49645e+07
P67809	YBX1	Nuclease-sensitive element-binding protein 1	1	0.974418	165	S	NA	NA	NA	NA	NA	NA	NA	NA	NA	NA	NA	NA	NA	NA	NA	NA	NA	NA	NA	NA	NA	NA	NA	NA	NA	NA	NA	NA	NA	NA	NA	NA	NA	NA	NA	NA	NA	NA	NA	NA	NA	NA	NA
P67809	YBX1	Nuclease-sensitive element-binding protein 1	1	0.993851	167	S	NA	NA	NA	NA	2.01065e+07	NA	NA	NA	NA	NA	NA	NA	NA	NA	2.01065e+07	NA	NA	NA	NA	NA	NA	NA	NA	NA	NA	3.01333e+07	NA	NA	NA	NA	NA	2.10225e+07	NA	1.04193e+07	NA	NA	NA	NA	NA	NA	NA	NA	NA
P67809	YBX1	Nuclease-sensitive element-binding protein 1	1	0.986066	174	S	1.27488e+07	1.52453e+07	NA	NA	NA	NA	NA	NA	NA	1.16853e+07	1.27488e+07	1.52453e+07	NA	NA	NA	NA	NA	1.35564e+07	NA	NA	NA	1.78877e+07	1.24291e+07	NA	NA	NA	NA	NA	NA	2.22021e+07	1.23981e+07	NA	1.3159e+07	NA	1.45314e+07	1.39075e+07	NA	2.05448e+07	NA	NA	NA	1.96995e+07	NA
P67809	YBX1	Nuclease-sensitive element-binding protein 1	1	0.585163	176	S	NA	NA	NA	NA	NA	NA	NA	NA	NA	NA	NA	NA	NA	NA	NA	NA	NA	NA	NA	NA	NA	NA	NA	NA	4.21907e+06	NA	NA	NA	NA	NA	NA	NA	NA	NA	NA	NA	NA	NA	NA	NA	NA	NA	NA
P67809	YBX1	Nuclease-sensitive element-binding protein 1	1	0.550811	209	S	NA	NA	NA	NA	NA	NA	NA	NA	NA	NA	NA	NA	NA	NA	NA	NA	NA	NA	NA	NA	NA	NA	NA	NA	NA	NA	NA	NA	NA	NA	NA	NA	NA	NA	NA	NA	NA	1.65004e+06	NA	NA	NA	NA	NA
P67870	CSNK2B	Casein kinase II subunit beta	1	0.562383	205	S	NA	NA	NA	NA	NA	NA	NA	NA	NA	NA	NA	NA	NA	NA	NA	NA	NA	NA	NA	NA	NA	NA	NA	NA	NA	NA	NA	NA	NA	NA	NA	NA	NA	NA	NA	NA	NA	NA	NA	NA	NA	NA	NA
P67870	CSNK2B	Casein kinase II subunit beta	1	0.986549	209	S	NA	NA	NA	NA	1.92908e+06	NA	NA	2.44643e+06	NA	NA	NA	NA	NA	NA	1.92908e+06	NA	NA	NA	NA	NA	NA	NA	1.39858e+06	NA	NA	NA	NA	NA	NA	NA	1.37153e+06	NA	NA	NA	NA	NA	NA	2.19039e+06	1.89695e+06	NA	NA	NA	2.5442e+06
P68363	TUBA1B;TUBA4A	Tubulin alpha-1B chain;Tubulin alpha-4A chain	1	0.999999	340	S	NA	380111	NA	NA	NA	NA	NA	NA	NA	NA	NA	380111	NA	NA	NA	NA	NA	NA	NA	NA	NA	503653	NA	NA	NA	NA	NA	NA	NA	NA	NA	NA	334864	NA	NA	NA	NA	NA	NA	NA	NA	NA	750898
P68363	TUBA1B;TUBA1A;TUBA3E;TUBA1C	Tubulin alpha-1B chain;Tubulin alpha-1A chain;Tubulin alpha-3E chain;Tubulin alpha-1C chain	1	0.991522	48	S	NA	3.07627e+06	1.32598e+06	1.29518e+06	1.92619e+06	NA	NA	NA	2.87601e+06	2.09396e+06	NA	3.07627e+06	1.32598e+06	1.29518e+06	1.92619e+06	NA	NA	1.54965e+06	1.6183e+06	1.76793e+06	NA	NA	2.21199e+06	1.9758e+06	1.84656e+06	2.38616e+06	2.13273e+06	2.07577e+06	1.04127e+06	NA	2.08167e+06	1.20378e+06	2.1391e+06	NA	1.49612e+06	1.81428e+06	NA	NA	1.18128e+06	1.50313e+06	1.20476e+06	NA	1.83596e+06
P78310	CXADR	Coxsackievirus and adenovirus receptor	1	0.999752	332	S	2.62554e+06	1.99826e+06	NA	2.11461e+06	NA	2.30441e+06	3.00122e+06	1.33389e+06	1.53431e+06	1.71694e+06	2.62554e+06	1.99826e+06	NA	2.11461e+06	NA	2.31572e+06	2.55861e+06	1.34755e+06	NA	1.80727e+06	2.75281e+06	3.54256e+06	1.81797e+06	1.72521e+06	2.02621e+06	2.46279e+06	1.77977e+06	1.48361e+06	NA	NA	2.05831e+06	2.29344e+06	1.71396e+06	NA	1.41763e+06	1.61165e+06	NA	NA	1.204e+06	1.49987e+06	1.9497e+06	2.40167e+06	1.34614e+06
P78312	FAM193A	Protein FAM193A	1	0.958407	293	S	NA	NA	NA	NA	NA	NA	NA	NA	NA	NA	NA	NA	NA	NA	NA	NA	NA	NA	NA	NA	NA	NA	NA	NA	NA	NA	NA	NA	NA	NA	NA	NA	1.18348e+06	NA	NA	NA	NA	NA	NA	NA	NA	NA	1.41019e+06
P78312	FAM193A	Protein FAM193A	1	1	1144	S	2.05369e+06	2.42376e+06	2.57852e+06	2.35413e+06	2.12928e+06	NA	3.43507e+06	2.44686e+06	2.0263e+06	2.50094e+06	2.05369e+06	2.42376e+06	2.57852e+06	2.35413e+06	2.12928e+06	NA	NA	2.29826e+06	1.74962e+06	1.08979e+06	1.48588e+06	2.00233e+06	2.31227e+06	2.01629e+06	1.8282e+06	2.26982e+06	1.98771e+06	1.85813e+06	1.65039e+06	2.54671e+06	2.21385e+06	1.68033e+06	2.25529e+06	2.27388e+06	1.78723e+06	2.13609e+06	1.80409e+06	2.78003e+06	1.97736e+06	2.14212e+06	1.98599e+06	NA	2.59475e+06
P78316	NOP14	Nucleolar protein 14	1	0.561602	93	S	NA	NA	NA	NA	NA	NA	NA	NA	NA	NA	NA	NA	NA	NA	NA	NA	1.92365e+06	NA	NA	NA	NA	NA	NA	NA	NA	NA	NA	628870	NA	NA	NA	NA	NA	NA	NA	NA	NA	NA	NA	NA	NA	NA	NA
P78316	NOP14	Nucleolar protein 14	1	0.999999	96	S	2.04574e+06	3.40779e+06	2.15343e+06	3.09899e+06	1.39572e+06	2.55394e+06	4.01216e+06	3.5562e+06	3.04443e+06	3.06812e+06	2.04574e+06	3.40779e+06	2.15343e+06	3.09899e+06	1.39572e+06	3.42689e+06	2.08588e+06	3.54751e+06	2.99109e+06	3.66845e+06	3.38202e+06	6.16394e+06	3.07836e+06	2.39009e+06	2.46337e+06	5.57296e+06	2.77322e+06	2.78219e+06	3.08856e+06	2.9383e+06	3.13806e+06	3.15234e+06	2.45564e+06	3.04671e+06	2.81509e+06	2.8292e+06	1.72616e+06	5.72459e+06	2.74168e+06	2.37077e+06	2.2832e+06	1.82025e+06	3.79437e+06
P78332	RBM6	RNA-binding protein 6	1	0.999676	362	S	NA	6.81224e+06	NA	NA	NA	NA	NA	NA	7.66957e+06	5.94318e+06	NA	6.81224e+06	NA	NA	NA	NA	NA	4.63882e+06	5.64762e+06	NA	NA	NA	4.11954e+06	NA	4.84524e+06	NA	7.12967e+06	6.46131e+06	4.86433e+06	NA	NA	NA	NA	NA	NA	6.94613e+06	4.63269e+06	NA	4.27694e+06	NA	NA	NA	3.77833e+06
P78332	RBM6	RNA-binding protein 6	1	0.999995	1025	S	1.42309e+06	1.10965e+06	NA	1.05113e+06	NA	1.59162e+06	1.45691e+06	905749	1.10689e+06	1.01603e+06	1.42309e+06	1.10965e+06	NA	1.05113e+06	NA	1.38365e+06	1.68541e+06	839814	403186	NA	NA	2.19052e+06	976719	526830	499827	NA	2.16098e+06	NA	519480	NA	1.2218e+06	1.72725e+06	932593	1.64801e+06	892562	617879	NA	472335	1.17411e+06	NA	779540	NA	932931
P78347	GTF2I	General transcription factor II-I	1	0.872155	16	S	NA	929223	NA	NA	NA	NA	NA	3.23656e+06	1.4131e+06	2.51462e+06	NA	929223	NA	NA	NA	NA	NA	3.09285e+06	2.51155e+06	NA	NA	NA	2.06261e+06	NA	NA	810009	1.65261e+06	NA	NA	NA	3.78494e+06	2.3553e+06	1.67749e+06	NA	1.34531e+06	1.99093e+06	NA	4.1849e+06	1.75174e+06	NA	2.17451e+06	NA	2.32293e+06
P78347	GTF2I	General transcription factor II-I	1	0.543212	17	S	NA	NA	NA	NA	NA	NA	NA	NA	NA	NA	NA	NA	NA	NA	NA	NA	NA	1.21939e+06	NA	NA	NA	NA	NA	NA	NA	2.90423e+06	NA	1.88775e+06	NA	NA	NA	NA	NA	NA	NA	NA	NA	NA	NA	2.16887e+06	NA	NA	NA
P78347	GTF2I	General transcription factor II-I	1	0.612029	831	S	NA	NA	NA	NA	NA	NA	NA	NA	NA	NA	NA	NA	NA	NA	NA	NA	NA	NA	NA	NA	NA	NA	NA	NA	NA	NA	NA	NA	NA	NA	NA	NA	NA	NA	NA	NA	NA	NA	NA	NA	NA	NA	NA
P78347	GTF2I	General transcription factor II-I	1	0.999974	210	S	NA	1.92429e+06	NA	1.39285e+06	NA	1.77269e+06	NA	NA	1.80495e+06	NA	NA	1.92429e+06	NA	1.39285e+06	NA	NA	NA	1.53794e+06	NA	NA	NA	745021	1.51732e+06	NA	NA	NA	NA	NA	NA	NA	1.54761e+06	1.47407e+06	1.9375e+06	NA	1.10269e+06	NA	NA	933162	NA	NA	NA	2.16922e+06	NA
P78347	GTF2I	General transcription factor II-I	1	0.878567	674	S	7.63178e+07	7.5618e+07	NA	1.05181e+07	NA	5.56119e+07	NA	NA	NA	7.38623e+07	7.63178e+07	7.5618e+07	NA	1.05181e+07	NA	2.41112e+07	NA	5.39097e+07	5.32795e+07	NA	NA	NA	NA	NA	NA	3.90526e+07	NA	6.29977e+07	4.35231e+07	5.71001e+07	NA	4.70988e+07	7.72367e+07	4.18851e+07	5.59317e+07	8.07364e+07	NA	NA	NA	NA	NA	6.63678e+07	6.45766e+07
P78347	GTF2I	General transcription factor II-I	1	0.906982	677	S	NA	NA	NA	NA	NA	NA	NA	6.78059e+07	7.1528e+07	NA	NA	NA	NA	NA	NA	NA	NA	NA	NA	NA	NA	3.67957e+07	4.68928e+07	5.33059e+07	NA	NA	6.16018e+07	NA	NA	NA	NA	NA	NA	NA	NA	NA	6.2336e+07	NA	NA	NA	NA	NA	NA
P78362	SRPK2	SRSF protein kinase 2;SRSF protein kinase 2 N-terminal;SRSF protein kinase 2 C-terminal	1	0.608917	496	S	NA	NA	NA	NA	NA	NA	NA	NA	NA	NA	NA	NA	NA	NA	NA	NA	NA	NA	NA	NA	NA	NA	NA	NA	NA	NA	796368	NA	NA	NA	NA	NA	NA	NA	NA	NA	NA	NA	NA	NA	NA	NA	NA
P78362	SRPK2	SRSF protein kinase 2;SRSF protein kinase 2 N-terminal;SRSF protein kinase 2 C-terminal	1	0.920304	497	S	NA	1.13194e+06	NA	NA	NA	NA	NA	NA	516073	NA	NA	1.13194e+06	NA	NA	NA	NA	NA	NA	NA	NA	NA	NA	NA	NA	NA	NA	NA	NA	NA	NA	NA	NA	NA	NA	NA	NA	NA	NA	NA	641976	NA	NA	NA
P78527	PRKDC	DNA-dependent protein kinase catalytic subunit	1	0.961134	2612	S	NA	NA	NA	NA	NA	NA	NA	NA	NA	NA	NA	NA	NA	NA	NA	NA	NA	NA	NA	NA	NA	NA	NA	NA	NA	NA	NA	NA	NA	NA	NA	NA	NA	NA	NA	NA	NA	NA	754301	1.14051e+06	NA	NA	NA
P78559	MAP1A	Microtubule-associated protein 1A;MAP1A heavy chain;MAP1 light chain LC2	1	0.502952	499	S	NA	NA	NA	NA	NA	NA	NA	NA	NA	NA	NA	NA	NA	NA	NA	NA	NA	NA	NA	NA	NA	NA	NA	1.14835e+06	NA	NA	NA	NA	NA	NA	NA	NA	NA	NA	NA	NA	NA	NA	NA	NA	NA	NA	NA
P78559	MAP1A	Microtubule-associated protein 1A;MAP1A heavy chain;MAP1 light chain LC2	1	0.857605	500	S	NA	1.30038e+06	NA	NA	NA	NA	NA	NA	1.43351e+06	1.52254e+06	NA	1.30038e+06	NA	NA	NA	NA	NA	NA	NA	NA	NA	NA	NA	NA	NA	NA	NA	NA	NA	NA	NA	NA	NA	NA	2.47158e+06	NA	NA	NA	NA	NA	NA	NA	NA
P78559	MAP1A	Microtubule-associated protein 1A;MAP1A heavy chain;MAP1 light chain LC2	1	0.993222	2235	S	NA	1.94271e+06	NA	NA	NA	NA	NA	NA	NA	NA	NA	1.94271e+06	NA	NA	NA	NA	NA	NA	NA	NA	NA	NA	1.29702e+06	NA	NA	NA	3.32432e+06	NA	NA	NA	3.62755e+06	NA	1.55985e+06	NA	NA	NA	NA	NA	1.23614e+06	3.44956e+06	4.38431e+06	NA	NA
P78559	MAP1A	Microtubule-associated protein 1A;MAP1A heavy chain;MAP1 light chain LC2	1	0.999449	986	S	NA	NA	NA	NA	NA	NA	NA	NA	NA	NA	NA	NA	NA	NA	NA	NA	NA	NA	NA	NA	NA	NA	NA	818092	NA	NA	NA	768908	940742	NA	NA	NA	NA	NA	NA	NA	NA	NA	808034	NA	NA	NA	NA
P78559	MAP1A	Microtubule-associated protein 1A;MAP1A heavy chain;MAP1 light chain LC2	1	0.5	1761	S	NA	NA	NA	NA	NA	NA	NA	NA	NA	NA	NA	NA	NA	NA	NA	NA	NA	NA	NA	NA	NA	NA	NA	NA	NA	NA	NA	NA	NA	NA	NA	NA	NA	NA	NA	NA	NA	NA	NA	NA	NA	NA	NA
P78559	MAP1A	Microtubule-associated protein 1A;MAP1A heavy chain;MAP1 light chain LC2	1	0.5	1762	S	NA	NA	NA	NA	NA	NA	NA	NA	NA	NA	NA	NA	NA	NA	NA	NA	NA	NA	NA	NA	NA	NA	NA	NA	NA	NA	NA	NA	NA	NA	NA	NA	NA	NA	NA	NA	NA	NA	NA	NA	NA	NA	NA
P78559	MAP1A	Microtubule-associated protein 1A;MAP1A heavy chain;MAP1 light chain LC2	1	1	612	S	NA	NA	NA	NA	NA	NA	NA	NA	NA	NA	NA	NA	NA	NA	NA	NA	NA	NA	NA	NA	NA	509985	NA	NA	NA	NA	NA	NA	NA	NA	NA	NA	NA	NA	NA	NA	NA	NA	810953	NA	NA	NA	770331
P78559	MAP1A	Microtubule-associated protein 1A;MAP1A heavy chain;MAP1 light chain LC2	1	0.992095	1675	S	NA	NA	NA	1.586e+06	NA	NA	NA	1.38872e+06	4.72746e+06	3.20246e+06	NA	NA	NA	1.586e+06	NA	NA	NA	1.45707e+06	3.03927e+06	2.62509e+06	NA	NA	1.33011e+06	1.79291e+06	2.27667e+06	1.57966e+06	3.34525e+06	3.02251e+06	2.40587e+06	NA	1.40224e+06	1.99955e+06	5.41454e+06	1.59426e+06	1.91553e+06	2.77896e+06	1.8943e+06	NA	1.27119e+06	2.13174e+06	2.2272e+06	NA	1.64133e+06
P78559	MAP1A	Microtubule-associated protein 1A;MAP1A heavy chain;MAP1 light chain LC2	1	0.633991	2018	S	NA	NA	NA	NA	NA	NA	NA	NA	NA	NA	NA	NA	NA	NA	NA	NA	NA	NA	NA	NA	NA	NA	NA	NA	NA	NA	NA	NA	NA	NA	817173	NA	NA	NA	NA	NA	NA	NA	NA	NA	NA	NA	NA
P78559	MAP1A	Microtubule-associated protein 1A;MAP1A heavy chain;MAP1 light chain LC2	1	1	2022	S	9.38933e+06	9.24175e+06	NA	6.5473e+06	8.94169e+06	1.54915e+07	2.27099e+07	1.00643e+07	8.9234e+06	1.02773e+07	9.38933e+06	9.24175e+06	NA	6.5473e+06	8.94169e+06	2.33735e+07	9.17022e+06	1.1335e+07	9.59678e+06	9.83681e+06	1.02055e+07	9.73729e+06	7.6789e+06	6.26224e+06	6.05341e+06	1.66993e+07	1.08878e+07	6.03044e+06	7.10823e+06	5.65641e+06	8.66527e+06	6.58403e+06	6.96411e+06	8.03973e+06	8.82489e+06	7.24985e+06	6.56762e+06	8.35059e+06	6.05762e+06	4.3773e+06	6.79329e+06	1.01256e+07	9.24951e+06
P78559	MAP1A	Microtubule-associated protein 1A;MAP1A heavy chain;MAP1 light chain LC2	1	0.999683	2449	S	NA	2.4908e+06	NA	NA	2.47287e+06	NA	NA	3.0883e+06	3.97875e+06	4.349e+06	NA	2.4908e+06	NA	NA	2.47287e+06	NA	NA	1.76147e+06	3.83759e+06	3.7812e+06	NA	4.33269e+06	1.30357e+06	NA	4.10482e+06	2.25778e+06	3.49655e+06	4.74515e+06	NA	NA	2.7486e+06	NA	1.63955e+06	2.17732e+06	2.89183e+06	NA	3.54897e+06	2.12946e+06	2.96494e+06	3.50961e+06	3.45346e+06	NA	3.31423e+06
P78559	MAP1A	Microtubule-associated protein 1A;MAP1A heavy chain;MAP1 light chain LC2	1	0.524349	2451	S	NA	NA	NA	NA	NA	NA	NA	NA	NA	NA	NA	NA	NA	NA	NA	NA	NA	NA	NA	NA	NA	NA	NA	NA	NA	NA	NA	NA	NA	NA	NA	NA	NA	NA	NA	NA	NA	NA	NA	NA	NA	NA	NA
P78559	MAP1A	Microtubule-associated protein 1A;MAP1A heavy chain;MAP1 light chain LC2	1	0.989033	1654	S	6.2483e+06	NA	NA	NA	NA	NA	NA	9.2236e+06	1.1044e+07	9.65153e+06	6.2483e+06	NA	NA	NA	NA	NA	NA	NA	9.82453e+06	NA	NA	4.72197e+06	NA	7.96863e+06	6.46029e+06	NA	9.85704e+06	7.69451e+06	NA	NA	NA	NA	1.16463e+07	NA	NA	5.30409e+06	NA	NA	5.80303e+06	6.92558e+06	5.63523e+06	NA	6.35238e+06
P78559	MAP1A	Microtubule-associated protein 1A;MAP1A heavy chain;MAP1 light chain LC2	1	1	1600	S	NA	NA	NA	NA	NA	NA	NA	NA	NA	NA	NA	NA	NA	NA	NA	NA	NA	NA	NA	NA	NA	NA	NA	NA	NA	3.19525e+06	NA	NA	NA	NA	NA	NA	NA	NA	NA	NA	NA	NA	NA	NA	NA	NA	NA
P78559	MAP1A	Microtubule-associated protein 1A;MAP1A heavy chain;MAP1 light chain LC2	1	0.807749	2106	S	NA	NA	NA	NA	NA	NA	NA	1.53298e+06	NA	1.64094e+06	NA	NA	NA	NA	NA	NA	NA	NA	NA	NA	NA	NA	NA	NA	NA	NA	NA	NA	NA	NA	NA	NA	NA	NA	NA	NA	NA	NA	774394	NA	NA	NA	1.29817e+06
P78559	MAP1A	Microtubule-associated protein 1A;MAP1A heavy chain;MAP1 light chain LC2	1	0.519846	2108	S	NA	NA	NA	NA	NA	NA	NA	NA	1.46139e+06	NA	NA	NA	NA	NA	NA	NA	NA	NA	NA	NA	NA	NA	NA	NA	NA	NA	NA	NA	NA	NA	NA	NA	NA	NA	NA	NA	NA	NA	NA	NA	NA	NA	NA
P78559	MAP1A	Microtubule-associated protein 1A;MAP1A heavy chain;MAP1 light chain LC2	1	0.979468	1146	S	NA	5.44575e+06	NA	7.4638e+06	5.87856e+06	NA	NA	6.61228e+06	7.78325e+06	6.97098e+06	NA	5.44575e+06	NA	7.4638e+06	5.87856e+06	NA	NA	2.87108e+06	3.60912e+06	4.69509e+06	NA	4.90124e+06	4.14137e+06	5.15773e+06	6.66679e+06	5.60504e+06	6.98323e+06	6.95393e+06	5.53644e+06	NA	6.24176e+06	4.48298e+06	3.37394e+06	NA	5.34795e+06	8.24711e+06	5.27015e+06	3.84173e+06	4.78036e+06	6.16884e+06	6.61986e+06	4.42496e+06	6.98508e+06
P78559	MAP1A	Microtubule-associated protein 1A;MAP1A heavy chain;MAP1 light chain LC2	1	0.999993	1172	S	NA	NA	NA	NA	NA	NA	NA	NA	NA	NA	NA	NA	NA	NA	NA	NA	NA	NA	1.48377e+06	1.00947e+06	NA	NA	NA	NA	959370	NA	NA	985206	NA	NA	NA	NA	NA	NA	NA	NA	NA	NA	NA	NA	NA	NA	NA
P78559	MAP1A	Microtubule-associated protein 1A;MAP1A heavy chain;MAP1 light chain LC2	1	1	1069	S	NA	9.00049e+06	NA	NA	4.3737e+06	NA	NA	5.06983e+06	1.10085e+07	7.14826e+06	NA	9.00049e+06	NA	NA	4.3737e+06	NA	NA	2.76289e+06	6.30825e+06	7.35907e+06	NA	2.19082e+07	3.01321e+06	6.79083e+06	7.64525e+06	1.00956e+07	8.97096e+06	9.25918e+06	NA	NA	6.1405e+06	NA	5.48184e+06	5.47983e+06	6.48426e+06	1.04098e+07	8.25606e+06	3.01676e+06	4.26197e+06	4.67836e+06	6.53274e+06	9.90551e+06	6.78851e+06
P78559	MAP1A	Microtubule-associated protein 1A;MAP1A heavy chain;MAP1 light chain LC2	1	1	1818	S	1.7555e+07	1.63041e+07	2.25926e+07	1.60106e+07	1.53484e+07	4.373e+07	3.83684e+07	1.53859e+07	1.84429e+07	1.9125e+07	1.7555e+07	1.63041e+07	2.25926e+07	1.60106e+07	1.53484e+07	2.85505e+07	2.07949e+07	1.40345e+07	1.47769e+07	8.24909e+06	2.05666e+07	1.74862e+07	1.3544e+07	1.42167e+07	1.29723e+07	1.54888e+07	1.23124e+07	1.30628e+07	1.4272e+07	1.4303e+07	1.78823e+07	1.40909e+07	1.516e+07	1.66462e+07	1.49854e+07	1.50865e+07	1.52534e+07	1.54705e+07	1.25798e+07	1.75658e+07	1.51403e+07	2.00916e+07	1.49998e+07
P82094	TMF1	TATA element modulatory factor	1	0.512853	399	S	NA	NA	NA	NA	NA	NA	NA	NA	NA	NA	NA	NA	NA	NA	NA	NA	NA	NA	NA	NA	NA	NA	NA	NA	NA	NA	NA	NA	NA	NA	NA	NA	1.10342e+06	NA	NA	NA	NA	NA	NA	NA	NA	NA	NA
P82094	TMF1	TATA element modulatory factor	1	0.999763	72	S	NA	NA	NA	NA	NA	NA	NA	NA	NA	NA	NA	NA	NA	NA	NA	371662	NA	414406	NA	407142	NA	NA	NA	NA	NA	NA	NA	NA	NA	NA	NA	NA	NA	NA	NA	NA	NA	NA	NA	NA	NA	NA	NA
P82094	TMF1	TATA element modulatory factor	1	0.999994	77	S	NA	NA	NA	NA	NA	NA	NA	NA	NA	NA	NA	NA	NA	NA	NA	NA	NA	712206	625912	772076	NA	NA	NA	NA	NA	NA	298121	387630	NA	NA	NA	NA	NA	NA	NA	NA	NA	NA	441614	NA	NA	NA	NA
P82094	TMF1	TATA element modulatory factor	1	0.999957	344	S	NA	NA	NA	NA	1.10176e+06	1.74193e+06	1.75142e+06	786954	1.63359e+06	1.19228e+06	NA	NA	NA	NA	1.10176e+06	1.80696e+06	1.63954e+06	1.27886e+06	1.174e+06	NA	NA	1.81597e+06	1.22778e+06	1.01779e+06	1.02804e+06	NA	1.70249e+06	1.39766e+06	1.35506e+06	NA	1.40685e+06	NA	1.39347e+06	751351	NA	1.27963e+06	NA	729346	927198	1.07177e+06	1.22521e+06	NA	1.21699e+06
P85037	FOXK1	Forkhead box protein K1	1	1	445	S	NA	NA	NA	NA	NA	NA	NA	NA	NA	NA	NA	NA	NA	NA	NA	NA	NA	NA	1.51154e+06	NA	NA	1.18255e+06	NA	NA	NA	NA	NA	1.4176e+06	NA	NA	NA	NA	NA	NA	NA	1.91158e+06	1.66654e+06	NA	NA	NA	1.63252e+06	NA	NA
P98168	ZXDA;ZXDB	Zinc finger X-linked protein ZXDA;Zinc finger X-linked protein ZXDB	1	0.566941	713	S	NA	NA	NA	NA	NA	NA	NA	NA	NA	NA	NA	NA	NA	NA	NA	NA	NA	NA	NA	NA	NA	NA	NA	NA	NA	874097	615460	NA	511301	NA	NA	NA	NA	NA	NA	NA	NA	NA	NA	NA	NA	NA	NA
P98168	ZXDA;ZXDB	Zinc finger X-linked protein ZXDA;Zinc finger X-linked protein ZXDB	1	0.847754	714	S	NA	675739	NA	NA	NA	NA	NA	NA	NA	NA	NA	675739	NA	NA	NA	NA	NA	NA	NA	NA	NA	NA	NA	NA	NA	NA	NA	473667	NA	NA	NA	NA	NA	NA	NA	NA	NA	NA	NA	NA	NA	NA	NA
P98175	RBM10	RNA-binding protein 10	1	0.999924	723	S	NA	2.07913e+06	NA	NA	NA	NA	4.19466e+06	4.13521e+06	1.97729e+06	3.7491e+06	NA	2.07913e+06	NA	NA	NA	NA	NA	NA	2.1457e+06	NA	NA	NA	2.61858e+06	NA	2.6372e+06	NA	3.29327e+06	2.20992e+06	NA	NA	4.6026e+06	NA	2.44708e+06	NA	NA	NA	3.02972e+06	NA	2.15061e+06	NA	3.38986e+06	NA	3.31977e+06
Q00341	HDLBP	Vigilin	1	0.999505	31	S	NA	NA	NA	NA	865805	NA	NA	1.02237e+06	1.43585e+06	NA	NA	NA	NA	NA	865805	NA	NA	995690	1.22105e+06	1.05962e+06	NA	NA	930924	1.25902e+06	1.11346e+06	NA	1.29876e+06	1.43395e+06	1.38433e+06	NA	813754	NA	1.04493e+06	NA	NA	897625	1.00059e+06	498606	972724	1.44382e+06	1.37605e+06	NA	903846
Q00341	HDLBP	Vigilin	1	0.61053	35	S	NA	NA	NA	NA	NA	NA	NA	NA	NA	NA	NA	NA	NA	NA	NA	NA	NA	NA	NA	NA	NA	NA	NA	NA	NA	NA	NA	NA	NA	NA	NA	NA	NA	NA	NA	NA	NA	NA	2.31922e+06	NA	NA	NA	NA
Q00613	HSF1	Heat shocC factor protein 1	1	1	303	S	NA	NA	NA	NA	NA	NA	NA	NA	NA	NA	NA	NA	NA	NA	NA	NA	NA	NA	NA	NA	NA	NA	NA	NA	NA	NA	NA	NA	NA	NA	1.08173e+06	NA	NA	NA	NA	NA	NA	NA	NA	NA	NA	NA	792468
Q00839	HNRNPU	Heterogeneous nuclear ribonucleoprotein U	1	1	271	S	6.40153e+07	1.34816e+08	NA	1.63347e+07	1.46024e+08	4.07671e+06	2.44056e+07	1.25849e+08	2.37781e+08	9.35267e+07	6.40153e+07	1.34816e+08	NA	1.63347e+07	1.46024e+08	NA	NA	NA	7.73937e+07	1.12737e+08	NA	1.73622e+08	NA	2.47734e+08	2.15712e+08	4.99349e+07	8.26117e+07	1.69895e+08	1.12792e+08	4.29921e+07	6.15659e+07	7.90142e+07	1.25771e+08	7.60761e+07	8.06241e+07	1.64502e+08	1.89682e+08	5.38341e+07	7.17408e+07	5.8444e+07	9.81056e+07	1.57879e+08	1.35432e+08
Q00839	HNRNPU	Heterogeneous nuclear ribonucleoprotein U	1	0.99998	59	S	6.57278e+06	9.05908e+06	NA	NA	1.08904e+07	NA	NA	6.7071e+06	6.88466e+06	7.15737e+06	6.57278e+06	9.05908e+06	NA	NA	1.08904e+07	NA	NA	6.01165e+06	5.65032e+06	5.35319e+06	NA	5.68175e+06	5.91092e+06	5.80764e+06	5.64298e+06	4.81646e+06	3.75191e+06	6.3883e+06	3.94125e+06	1.35802e+07	1.04152e+07	NA	7.29145e+06	5.23882e+06	5.72119e+06	5.02416e+06	3.47306e+06	3.67113e+07	1.14705e+07	8.48966e+06	8.36033e+06	6.29088e+06	4.6113e+06
Q00839	HNRNPU	Heterogeneous nuclear ribonucleoprotein U	1	0.773749	66	S	NA	NA	NA	NA	NA	NA	NA	NA	NA	NA	NA	NA	NA	NA	NA	NA	NA	NA	NA	NA	NA	NA	NA	NA	NA	NA	NA	NA	NA	NA	NA	NA	NA	NA	NA	NA	NA	4.94846e+06	NA	NA	NA	NA	NA
Q00987	MDM2	E3 ubiquitin-protein ligase Mdm2	1	0.999629	166	S	NA	NA	NA	NA	NA	NA	NA	NA	NA	723758	NA	NA	NA	NA	NA	NA	NA	762304	673611	NA	NA	NA	923075	546772	647815	1.66342e+06	NA	763359	769065	NA	695011	NA	NA	NA	1.22141e+06	1.03177e+06	732456	1.08212e+06	993607	1.15369e+06	860176	538311	1.27076e+06
Q01082	SPTBN1	Spectrin beta chain, non-erythrocytic 1	1	0.720511	2340	S	NA	6.44798e+06	NA	NA	NA	NA	NA	NA	NA	NA	NA	6.44798e+06	NA	NA	NA	NA	NA	NA	NA	NA	NA	NA	NA	NA	NA	NA	NA	NA	NA	NA	NA	NA	7.34881e+06	NA	NA	NA	4.40737e+06	NA	5.12672e+06	NA	7.79958e+06	NA	6.55704e+06
Q01082	SPTBN1	Spectrin beta chain, non-erythrocytic 1	1	0.702528	2341	S	NA	NA	NA	NA	1.12194e+07	NA	NA	NA	NA	NA	NA	NA	NA	NA	1.12194e+07	NA	NA	NA	NA	NA	NA	NA	NA	NA	NA	NA	NA	NA	NA	NA	NA	NA	NA	NA	NA	NA	NA	NA	NA	NA	NA	NA	NA
Q01082	SPTBN1	Spectrin beta chain, non-erythrocytic 1	1	0.999999	2138	S	NA	1.56891e+06	NA	NA	NA	NA	NA	777332	1.65819e+06	1.41448e+06	NA	1.56891e+06	NA	NA	NA	NA	NA	1.09635e+06	1.27232e+06	1.3444e+06	NA	2.4726e+06	NA	950346	NA	2.62355e+06	1.08962e+06	1.12787e+06	NA	NA	1.08101e+06	NA	NA	764114	NA	1.19424e+06	851353	769256	881535	NA	1.04701e+06	NA	977624
Q01130	SRSF2	Serine/arginine-rich splicing factor 2	1	0.808717	26	S	NA	NA	NA	NA	NA	NA	NA	NA	NA	NA	NA	NA	NA	NA	NA	NA	NA	NA	NA	NA	NA	NA	2.72833e+06	NA	NA	NA	NA	NA	NA	NA	NA	NA	NA	NA	NA	NA	NA	NA	NA	NA	NA	NA	3.05731e+06
Q01167	FOXK2	Forkhead box protein K2	1	0.536254	9	S	NA	NA	NA	NA	NA	NA	NA	NA	NA	NA	NA	NA	NA	NA	NA	NA	NA	NA	NA	NA	NA	NA	NA	NA	3.46521e+06	NA	NA	NA	NA	NA	NA	NA	NA	NA	NA	NA	NA	NA	NA	NA	NA	NA	NA
Q01167	FOXK2	Forkhead box protein K2	1	1	30	S	1.76032e+07	4.39715e+07	NA	2.55097e+07	1.45661e+07	NA	2.47979e+07	3.47957e+07	5.00215e+07	2.99945e+07	1.76032e+07	4.39715e+07	NA	2.55097e+07	1.45661e+07	2.11549e+07	NA	1.51027e+07	2.69752e+07	3.75613e+07	NA	1.02316e+08	2.21395e+07	4.24103e+07	3.99537e+07	6.81354e+07	4.01306e+07	3.47968e+07	3.57809e+07	8.29403e+07	3.46192e+07	3.09815e+07	2.68357e+07	3.91689e+07	3.11228e+07	2.77395e+07	3.83043e+07	2.191e+06	3.12407e+07	3.85278e+07	3.5765e+07	3.74033e+07	2.59886e+07
Q01167	FOXK2	Forkhead box protein K2	1	1	398	S	3.79988e+06	3.57723e+06	NA	NA	2.85499e+06	2.89542e+06	3.76661e+06	1.9523e+06	3.30157e+06	3.05354e+06	3.79988e+06	3.57723e+06	NA	NA	2.85499e+06	NA	3.99499e+06	3.31855e+06	3.85956e+06	2.60665e+06	NA	4.48101e+06	2.37015e+06	2.81917e+06	2.60091e+06	5.56293e+06	4.45202e+06	3.33816e+06	3.61319e+06	NA	2.8381e+06	2.86688e+06	3.42493e+06	4.5396e+06	4.66572e+06	4.50457e+06	3.84414e+06	3.5409e+06	3.25218e+06	5.33473e+06	4.44566e+06	4.35523e+06	3.47599e+06
Q01167	FOXK2	Forkhead box protein K2	1	0.989558	424	S	NA	NA	NA	NA	NA	NA	NA	NA	NA	NA	NA	NA	NA	NA	NA	NA	NA	NA	949280	NA	NA	NA	NA	1.03368e+06	968191	NA	NA	NA	NA	NA	NA	NA	NA	NA	NA	NA	NA	NA	NA	NA	1.21161e+06	NA	NA
Q01167	FOXK2	Forkhead box protein K2	1	0.99472	428	S	NA	2.63822e+06	NA	NA	NA	NA	NA	1.08236e+06	1.69836e+06	830888	NA	2.63822e+06	NA	NA	NA	NA	NA	1.27279e+06	NA	1.18776e+06	NA	4.06726e+06	NA	NA	NA	NA	1.69006e+06	881763	NA	NA	1.11645e+06	965208	1.45845e+06	985689	1.13687e+06	NA	NA	1.10741e+06	1.9786e+06	1.48098e+06	NA	936479	1.14227e+06
Q01167	FOXK2	Forkhead box protein K2	1	0.999999	373	S	NA	NA	NA	NA	NA	NA	NA	NA	NA	NA	NA	NA	NA	NA	NA	NA	NA	NA	NA	NA	NA	NA	NA	NA	NA	NA	1.23763e+06	NA	NA	NA	NA	NA	NA	NA	NA	NA	NA	NA	1.78841e+06	NA	NA	NA	NA
Q01484	ANK2	Ankyrin-2	1	1	3823	S	NA	1.36755e+06	NA	NA	NA	NA	NA	1.36504e+06	924141	NA	NA	1.36755e+06	NA	NA	NA	NA	NA	1.09315e+06	NA	NA	NA	NA	1.49595e+06	1.50661e+06	1.20342e+06	NA	745762	NA	NA	NA	1.41548e+06	NA	1.14629e+06	NA	NA	686270	NA	NA	1.10839e+06	NA	NA	NA	907281
Q01581	HMGCS1	Hydroxymethylglutaryl-CoA synthase, cytoplasmic	1	0.971307	495	S	NA	NA	NA	NA	NA	NA	NA	NA	1.63137e+06	NA	NA	NA	NA	NA	NA	NA	NA	NA	NA	NA	NA	NA	NA	NA	NA	NA	NA	NA	NA	NA	NA	NA	NA	NA	NA	NA	NA	NA	NA	NA	NA	NA	NA
Q01658	DR1	Protein Dr1	1	0.538682	3	S	NA	NA	NA	NA	NA	NA	NA	NA	NA	1.24787e+06	NA	NA	NA	NA	NA	NA	NA	1.69675e+06	1.23582e+06	NA	NA	NA	NA	NA	NA	1.62067e+06	NA	NA	NA	NA	NA	NA	NA	NA	NA	NA	NA	NA	1.0882e+06	NA	NA	NA	NA
Q01658	DR1	Protein Dr1	1	0.586194	4	S	NA	NA	NA	NA	NA	NA	NA	1.37836e+06	NA	NA	NA	NA	NA	NA	NA	NA	NA	NA	NA	NA	NA	NA	1.00099e+06	NA	NA	NA	NA	NA	NA	NA	NA	NA	NA	NA	NA	NA	NA	NA	NA	1.05645e+06	NA	NA	NA
Q01664	TFAP4	Transcription factor AP-4	1	0.511784	121	S	NA	NA	NA	NA	NA	NA	NA	NA	NA	NA	NA	NA	NA	NA	NA	NA	NA	NA	NA	NA	NA	NA	NA	583740	NA	NA	NA	NA	NA	NA	NA	NA	NA	NA	NA	NA	NA	NA	NA	NA	NA	NA	NA
Q01664	TFAP4	Transcription factor AP-4	1	0.889297	123	S	NA	NA	NA	NA	4.53101e+06	NA	NA	NA	NA	NA	NA	NA	NA	NA	4.53101e+06	NA	NA	NA	3.78502e+06	NA	3.59114e+06	NA	3.54686e+06	NA	NA	NA	NA	3.56928e+06	NA	NA	NA	NA	NA	NA	3.53436e+06	NA	NA	NA	NA	NA	NA	NA	NA
Q01664	TFAP4	Transcription factor AP-4	1	0.964492	124	S	5.17109e+06	5.41221e+06	5.34397e+06	4.28217e+06	NA	6.72505e+06	8.00835e+06	4.4865e+06	5.29506e+06	4.87877e+06	5.17109e+06	5.41221e+06	5.34397e+06	4.28217e+06	NA	7.50951e+06	4.62355e+06	4.45592e+06	NA	2.23947e+06	NA	3.84935e+06	NA	3.49935e+06	3.34269e+06	5.25767e+06	4.80486e+06	NA	4.01357e+06	NA	4.2173e+06	3.47323e+06	4.6111e+06	3.89068e+06	NA	3.09828e+06	NA	3.41621e+06	3.02232e+06	3.37535e+06	3.11283e+06	NA	4.33976e+06
Q01804	OTUD4	OTU domain-containing protein 4	1	0.999695	443	S	NA	NA	NA	NA	NA	458372	NA	NA	NA	NA	NA	NA	NA	NA	NA	NA	NA	NA	NA	NA	NA	NA	NA	NA	NA	NA	NA	NA	NA	NA	NA	NA	NA	NA	NA	NA	NA	NA	NA	NA	NA	NA	669608
Q01804	OTUD4	OTU domain-containing protein 4	1	1	1006	S	NA	2.70286e+06	NA	NA	2.18866e+06	2.74051e+06	3.48969e+06	2.19247e+06	2.69648e+06	2.553e+06	NA	2.70286e+06	NA	NA	2.18866e+06	3.4594e+06	2.24246e+06	2.83106e+06	2.62907e+06	1.33572e+06	2.33618e+06	3.00275e+06	2.05779e+06	2.27512e+06	2.20288e+06	3.22891e+06	NA	NA	NA	NA	2.38523e+06	NA	2.13881e+06	1.5568e+06	1.83358e+06	1.79447e+06	NA	2.3782e+06	NA	NA	2.06697e+06	2.16002e+06	2.6091e+06
Q01813	PFKP	ATP-dependent 6-phosphofructokinase, platelet type	1	0.999997	386	S	NA	NA	NA	NA	NA	NA	NA	NA	NA	NA	NA	NA	NA	NA	NA	NA	NA	NA	NA	NA	NA	NA	NA	NA	NA	NA	NA	NA	NA	NA	NA	NA	NA	NA	NA	NA	NA	NA	NA	NA	NA	NA	NA
Q01826	SATB1	DNA-binding protein SATB1	1	0.999998	633	S	NA	NA	NA	NA	NA	NA	NA	NA	NA	NA	NA	NA	NA	NA	NA	NA	NA	NA	NA	NA	NA	NA	NA	NA	NA	NA	NA	NA	NA	NA	NA	NA	NA	NA	NA	NA	NA	NA	871846	NA	NA	NA	NA
Q01826	SATB1	DNA-binding protein SATB1	1	1	637	S	NA	NA	NA	NA	NA	NA	NA	2.10458e+06	NA	1.32458e+06	NA	NA	NA	NA	NA	NA	NA	2.30426e+06	1.40231e+06	1.90297e+06	NA	NA	1.72082e+06	1.35784e+06	NA	NA	NA	NA	NA	NA	NA	NA	NA	NA	NA	NA	1.65603e+06	1.39263e+06	NA	NA	NA	NA	1.41868e+06
Q01850	CDR2	Cerebellar degeneration-related protein 2	1	0.667936	311	S	NA	973507	NA	NA	NA	NA	NA	NA	NA	NA	NA	973507	NA	NA	NA	NA	NA	NA	NA	NA	NA	NA	NA	NA	NA	NA	NA	1.17065e+06	NA	NA	NA	NA	NA	NA	NA	NA	NA	NA	NA	NA	NA	NA	NA
Q02241	KIF23	Kinesin-like protein KIF23	1	0.913692	902	S	NA	1.16114e+07	NA	NA	1.3325e+07	NA	NA	1.18202e+07	9.76048e+06	9.54355e+06	NA	1.16114e+07	NA	NA	1.3325e+07	NA	NA	1.19469e+07	7.04242e+06	6.71809e+06	NA	4.38719e+06	9.72243e+06	8.47212e+06	6.19041e+06	3.64682e+06	6.59741e+06	6.97008e+06	6.69646e+06	1.32155e+07	8.17085e+06	5.93789e+06	9.73711e+06	8.79243e+06	1.0372e+07	9.00374e+06	8.46482e+06	1.03702e+07	1.05641e+07	9.58649e+06	7.22598e+06	1.27324e+07	1.03315e+07
Q02241	KIF23	Kinesin-like protein KIF23	1	0.710233	155	S	NA	917910	NA	NA	NA	NA	NA	1.33795e+06	637756	920180	NA	917910	NA	NA	NA	NA	NA	NA	1.24154e+06	NA	NA	660492	964352	1.10052e+06	945278	NA	NA	1.43016e+06	NA	NA	1.13146e+06	NA	NA	NA	NA	1.33141e+06	NA	1.54957e+06	790118	688920	NA	NA	1.21089e+06
Q02241	KIF23	Kinesin-like protein KIF23	1	0.836228	160	S	NA	926196	NA	NA	NA	NA	NA	NA	NA	NA	NA	926196	NA	NA	NA	NA	NA	NA	1.22957e+06	NA	NA	NA	NA	NA	NA	NA	NA	1.4043e+06	NA	NA	1.12109e+06	NA	NA	NA	NA	1.31898e+06	NA	1.57688e+06	766583	NA	NA	NA	1.12681e+06
Q02241	KIF23	Kinesin-like protein KIF23	1	0.999193	867	S	NA	NA	NA	NA	NA	NA	NA	1.68803e+06	NA	NA	NA	NA	NA	NA	NA	NA	NA	1.2959e+06	NA	NA	NA	NA	NA	NA	NA	NA	NA	NA	NA	NA	NA	NA	NA	NA	NA	NA	NA	1.6591e+06	835793	NA	NA	NA	1.07782e+06
Q02410	APBA1	Amyloid beta A4 precursor protein-binding family A member 1	1	0.667132	263	S	NA	NA	NA	NA	NA	NA	NA	NA	NA	NA	NA	NA	NA	NA	NA	NA	NA	NA	NA	NA	NA	NA	324049	NA	NA	NA	NA	NA	NA	NA	NA	NA	NA	NA	NA	NA	NA	NA	NA	NA	NA	NA	NA
Q02447	SP3	Transcription factor Sp3	1	0.999998	73	S	NA	1.69576e+06	NA	NA	NA	NA	NA	1.47364e+06	2.16703e+06	1.79782e+06	NA	1.69576e+06	NA	NA	NA	NA	NA	NA	NA	2.06875e+06	NA	6.18276e+06	1.10431e+06	2.31129e+06	2.64514e+06	NA	1.19274e+06	1.78119e+06	NA	NA	2.18279e+06	NA	2.51374e+06	NA	NA	NA	1.63848e+06	NA	1.32029e+06	1.6318e+06	2.51923e+06	NA	NA
Q02577	NHLH2	Helix-loop-helix protein 2	1	0.884467	34	S	NA	1.34098e+06	NA	NA	938554	NA	NA	1.54687e+06	NA	NA	NA	1.34098e+06	NA	NA	938554	NA	NA	NA	1.28866e+06	NA	NA	NA	988386	950140	1.29633e+06	NA	NA	867325	NA	NA	1.1894e+06	NA	NA	NA	NA	NA	NA	NA	NA	NA	NA	NA	NA
Q02577	NHLH2	Helix-loop-helix protein 2	1	0.843931	36	S	NA	NA	NA	NA	933936	NA	NA	1.55275e+06	NA	935447	NA	NA	NA	NA	933936	NA	NA	NA	1.29532e+06	NA	NA	NA	997255	967203	NA	NA	NA	876562	NA	NA	NA	NA	1.17151e+06	NA	NA	1.09479e+06	NA	NA	771677	786156	NA	NA	1.1457e+06
Q02880	TOP2B	DNA topoisomerase 2-beta	1	0.999994	1400	S	NA	NA	NA	NA	NA	NA	NA	3.37371e+06	NA	2.44777e+06	NA	NA	NA	NA	NA	NA	NA	2.80613e+06	NA	3.03594e+06	NA	5.77514e+06	2.47742e+06	3.67624e+06	2.91445e+06	NA	NA	2.75723e+06	NA	NA	NA	3.01285e+06	3.98863e+06	NA	NA	NA	1.99082e+06	1.79779e+06	2.39914e+06	NA	NA	NA	2.34714e+06
Q02880	TOP2B	DNA topoisomerase 2-beta	1	1	1413	S	NA	NA	NA	NA	NA	NA	NA	4.91534e+06	4.09032e+06	2.97858e+06	NA	NA	NA	NA	NA	NA	NA	3.36812e+06	4.27248e+06	4.42741e+06	NA	9.004e+06	3.21055e+06	5.40321e+06	5.12036e+06	NA	NA	4.6713e+06	NA	NA	NA	NA	4.1413e+06	NA	NA	NA	NA	4.77399e+06	4.2732e+06	3.58659e+06	4.49492e+06	NA	4.06867e+06
Q02880	TOP2B	DNA topoisomerase 2-beta	1	0.999513	1581	S	5.72609e+06	6.82637e+07	NA	2.70329e+07	NA	NA	1.32203e+07	4.78281e+07	7.82484e+07	5.81051e+07	5.72609e+06	6.82637e+07	NA	2.70329e+07	NA	7.3082e+06	NA	5.30503e+07	5.16645e+07	NA	3.07712e+07	5.14511e+07	3.88756e+07	9.97945e+07	9.72052e+07	2.69278e+07	NA	6.81113e+07	3.04456e+07	5.23987e+07	NA	4.23959e+07	3.47142e+07	3.49238e+07	5.18547e+07	8.47955e+07	7.83321e+07	NA	6.3152e+07	6.66367e+07	5.9651e+07	3.02148e+07	6.1655e+07
Q02880	TOP2B	DNA topoisomerase 2-beta	1	1	1522	S	NA	NA	NA	NA	NA	NA	NA	NA	NA	NA	NA	NA	NA	NA	NA	NA	NA	NA	NA	NA	NA	NA	NA	NA	NA	1.61218e+06	NA	NA	NA	NA	NA	NA	NA	NA	NA	NA	NA	NA	NA	NA	NA	NA	NA
Q02880	TOP2B	DNA topoisomerase 2-beta	1	0.999982	1524	S	NA	NA	NA	NA	NA	NA	NA	NA	NA	NA	NA	NA	NA	NA	NA	NA	NA	NA	NA	NA	NA	NA	NA	NA	NA	NA	NA	NA	NA	NA	NA	2.19818e+06	NA	NA	NA	NA	NA	NA	NA	NA	NA	NA	NA
Q02880	TOP2B	DNA topoisomerase 2-beta	1	0.999962	1466	S	NA	2.20614e+07	NA	NA	1.82009e+07	NA	NA	1.49643e+07	1.74353e+07	1.43655e+07	NA	2.20614e+07	NA	NA	1.82009e+07	NA	NA	1.79417e+07	1.52971e+07	1.72238e+07	NA	2.73066e+07	2.05393e+07	2.00017e+07	1.88113e+07	9.45276e+06	NA	2.12105e+07	1.37894e+07	1.63715e+07	9.51753e+06	1.33662e+07	1.37959e+07	9.90117e+06	1.78751e+07	1.86693e+07	1.18243e+07	1.46678e+07	1.75208e+07	1.84533e+07	1.57626e+07	1.19772e+07	1.7222e+07
Q02880	TOP2B	DNA topoisomerase 2-beta	1	0.84609	1471	S	3.34848e+06	NA	NA	NA	NA	NA	NA	NA	NA	NA	3.34848e+06	NA	NA	NA	NA	NA	NA	NA	NA	NA	NA	NA	NA	NA	NA	NA	NA	NA	NA	NA	NA	NA	NA	NA	NA	NA	NA	NA	NA	NA	NA	NA	NA
Q02880	TOP2B	DNA topoisomerase 2-beta	1	1	1613	S	NA	NA	NA	NA	5.04763e+06	NA	NA	2.16378e+06	2.05915e+06	1.67828e+06	NA	NA	NA	NA	5.04763e+06	NA	NA	1.46349e+06	NA	NA	NA	3.93377e+06	1.30456e+06	1.59169e+06	1.41378e+06	NA	NA	NA	NA	NA	1.14909e+06	1.73203e+06	NA	2.4428e+06	2.81473e+06	NA	NA	4.22165e+06	800921	NA	NA	NA	1.31924e+06
Q02880	TOP2B	DNA topoisomerase 2-beta	1	0.99833	1375	S	NA	NA	NA	NA	NA	NA	NA	6.07234e+06	5.67412e+06	NA	NA	NA	NA	NA	NA	NA	NA	4.01144e+06	NA	NA	NA	9.14991e+06	3.80604e+06	2.93731e+06	NA	5.8633e+06	NA	NA	NA	5.42326e+06	NA	NA	3.32196e+06	NA	NA	NA	NA	NA	2.95391e+06	3.04798e+06	NA	NA	4.67825e+06
Q02952	AKAP12	A-kinase anchor protein 12	1	0.999895	612	S	NA	NA	NA	NA	NA	NA	NA	637882	NA	NA	NA	NA	NA	NA	NA	NA	NA	NA	NA	NA	NA	NA	NA	NA	NA	NA	NA	NA	NA	NA	NA	NA	602754	NA	NA	NA	NA	NA	451367	443163	NA	NA	NA
Q02952	AKAP12	A-kinase anchor protein 12	1	0.83732	1390	S	NA	NA	NA	NA	NA	NA	NA	NA	NA	2.35829e+06	NA	NA	NA	NA	NA	NA	NA	NA	NA	NA	NA	979565	NA	NA	2.97106e+06	NA	NA	NA	NA	NA	NA	NA	NA	NA	NA	NA	NA	NA	NA	NA	NA	NA	NA
Q02952	AKAP12	A-kinase anchor protein 12	1	0.67766	1391	S	NA	NA	NA	NA	NA	NA	NA	2.47275e+06	NA	NA	NA	NA	NA	NA	NA	NA	NA	930144	NA	NA	NA	NA	NA	2.19826e+06	NA	NA	NA	NA	NA	NA	NA	NA	NA	1.86865e+06	NA	1.95232e+06	NA	1.03231e+06	NA	NA	NA	NA	NA
Q02952	AKAP12	A-kinase anchor protein 12	1	0.839252	1395	S	NA	NA	NA	NA	NA	NA	NA	NA	NA	NA	NA	NA	NA	NA	NA	NA	NA	NA	NA	NA	NA	NA	2.35019e+06	NA	NA	NA	NA	NA	NA	NA	2.92853e+06	NA	NA	NA	NA	NA	NA	NA	NA	NA	NA	NA	NA
Q02952	AKAP12	A-kinase anchor protein 12	1	0.998016	598	S	9.10988e+06	7.95373e+06	NA	NA	1.65204e+07	NA	NA	1.45133e+07	8.64498e+06	1.09744e+07	9.10988e+06	7.95373e+06	NA	NA	1.65204e+07	NA	NA	1.86494e+07	9.3899e+06	NA	NA	8.32042e+06	1.7182e+07	1.0855e+07	8.72709e+06	9.37169e+06	NA	7.60118e+06	NA	1.60923e+07	8.16666e+06	NA	8.69525e+06	1.15556e+07	8.14466e+06	5.89378e+06	9.45699e+06	1.47226e+07	9.94627e+06	8.29124e+06	9.1896e+06	NA	1.15722e+07
Q02952	AKAP12	A-kinase anchor protein 12	1	0.99999	75	S	6.50092e+06	1.21197e+07	NA	NA	1.33347e+07	NA	NA	9.83719e+06	7.31236e+06	7.73066e+06	6.50092e+06	1.21197e+07	NA	NA	1.33347e+07	NA	NA	5.49012e+06	3.19771e+06	NA	NA	1.86509e+07	1.0202e+07	8.33604e+06	7.03172e+06	NA	9.71306e+06	5.99999e+06	NA	1.89516e+07	1.38769e+07	6.73138e+06	9.8759e+06	9.16285e+06	8.57631e+06	NA	NA	1.05311e+07	8.5116e+06	7.79349e+06	4.7538e+06	6.00339e+06	7.32143e+06
Q02952	AKAP12	A-kinase anchor protein 12	1	0.72791	280	S	NA	NA	NA	NA	NA	NA	NA	NA	NA	524189	NA	NA	NA	NA	NA	NA	NA	NA	NA	NA	NA	NA	NA	NA	509563	NA	NA	NA	NA	NA	NA	NA	NA	NA	NA	NA	NA	NA	NA	NA	NA	NA	NA
Q02952	AKAP12	A-kinase anchor protein 12	1	0.783821	286	S	NA	NA	NA	NA	NA	NA	NA	NA	NA	NA	NA	NA	NA	NA	NA	NA	NA	722430	NA	NA	NA	NA	NA	NA	NA	NA	NA	NA	NA	NA	NA	NA	NA	NA	NA	NA	NA	NA	NA	NA	NA	NA	NA
Q02952	AKAP12	A-kinase anchor protein 12	1	0.604137	504	S	NA	NA	NA	NA	NA	NA	NA	NA	NA	NA	NA	NA	NA	NA	NA	NA	NA	NA	NA	NA	NA	NA	NA	NA	NA	NA	NA	NA	NA	NA	1.49938e+06	NA	NA	NA	NA	NA	NA	NA	NA	NA	NA	NA	NA
Q02952	AKAP12	A-kinase anchor protein 12	1	0.904275	505	S	NA	NA	NA	NA	NA	NA	NA	1.02129e+06	NA	1.18294e+06	NA	NA	NA	NA	NA	NA	NA	889918	NA	NA	NA	NA	1.22925e+06	NA	NA	NA	NA	NA	NA	NA	NA	NA	NA	NA	NA	NA	NA	NA	843391	NA	NA	NA	NA
Q03164	KMT2A	Histone-lysine N-methyltransferase 2A;MLL cleavage product N320;MLL cleavage product C180	1	0.993668	1837	S	NA	1.5273e+06	NA	NA	NA	NA	NA	NA	NA	NA	NA	1.5273e+06	NA	NA	NA	NA	NA	NA	NA	NA	NA	NA	NA	NA	NA	NA	933887	NA	NA	NA	NA	NA	836645	NA	NA	NA	NA	NA	1.27292e+06	NA	NA	NA	1.19169e+06
Q03164	KMT2A	Histone-lysine N-methyltransferase 2A;MLL cleavage product N320;MLL cleavage product C180	1	0.973219	3036	S	NA	NA	NA	NA	NA	NA	NA	4.87483e+06	NA	NA	NA	NA	NA	NA	NA	NA	NA	5.382e+06	NA	NA	NA	1.75978e+06	3.48407e+06	NA	NA	2.05926e+06	3.70449e+06	NA	5.30897e+06	NA	NA	NA	NA	NA	NA	NA	NA	NA	5.09716e+06	NA	5.80633e+06	NA	NA
Q03164	KMT2A	Histone-lysine N-methyltransferase 2A;MLL cleavage product N320;MLL cleavage product C180	1	0.5	1854	S	NA	NA	NA	NA	NA	NA	706811	NA	NA	NA	NA	NA	NA	NA	NA	NA	NA	NA	NA	NA	NA	NA	NA	NA	NA	NA	NA	NA	NA	NA	NA	NA	NA	NA	1.17371e+06	NA	NA	NA	NA	1.30902e+06	NA	NA	NA
Q03164	KMT2A	Histone-lysine N-methyltransferase 2A;MLL cleavage product N320;MLL cleavage product C180	1	0.851545	1858	S	NA	NA	NA	NA	NA	NA	813713	NA	NA	NA	NA	NA	NA	NA	NA	NA	NA	NA	NA	NA	NA	NA	NA	NA	NA	NA	NA	1.10091e+06	NA	NA	NA	NA	NA	NA	1.20541e+06	NA	NA	NA	1.11622e+06	1.27733e+06	NA	NA	1.3399e+06
Q03188	CENPC	Centromere protein C	1	0.996889	538	S	NA	NA	NA	NA	NA	NA	NA	478844	NA	NA	NA	NA	NA	NA	NA	NA	NA	484982	NA	610159	NA	NA	NA	487817	490164	847616	NA	465717	NA	NA	NA	497691	NA	NA	NA	NA	310786	NA	NA	393633	NA	NA	447086
Q03188	CENPC	Centromere protein C	1	0.957819	177	S	NA	1.97379e+06	NA	NA	1.67189e+06	NA	1.47797e+06	NA	1.57269e+06	1.31492e+06	NA	1.97379e+06	NA	NA	1.67189e+06	NA	NA	1.28029e+06	1.34417e+06	1.67676e+06	NA	1.92417e+06	NA	NA	1.42725e+06	1.84743e+06	555194	1.38962e+06	NA	NA	1.16734e+06	NA	NA	NA	2.12001e+06	NA	NA	NA	1.39347e+06	NA	NA	2.2511e+06	1.3748e+06
Q03252	LMNB2	Lamin-B2	1	0.982966	37	S	NA	2.14849e+06	NA	NA	NA	2.9256e+06	3.68794e+06	NA	NA	2.46065e+06	NA	2.14849e+06	NA	NA	NA	3.85359e+06	3.09645e+06	NA	NA	NA	NA	2.80116e+06	2.18293e+06	NA	NA	2.24305e+06	1.41625e+06	NA	NA	NA	1.76472e+06	NA	NA	NA	NA	NA	NA	1.78149e+06	NA	1.16426e+06	NA	NA	2.09324e+06
Q03468	ERCC6	DNA excision repair protein ERCC-6	1	0.999959	158	S	866203	1.28789e+06	NA	847141	1.20993e+06	1.27418e+06	1.16734e+06	1.16048e+06	1.30197e+06	1.57431e+06	866203	1.28789e+06	NA	847141	1.20993e+06	793677	NA	1.39314e+06	1.43486e+06	871834	NA	622651	962267	NA	1.03807e+06	NA	1.06267e+06	NA	NA	697246	944947	NA	1.1065e+06	811068	NA	1.06274e+06	1.41942e+06	NA	791509	NA	NA	1.00468e+06	1.12618e+06
Q04323	UBXN1	UBX domain-containing protein 1	1	0.521815	199	S	NA	NA	NA	NA	NA	NA	NA	NA	NA	NA	NA	NA	NA	NA	NA	NA	NA	NA	NA	6.86648e+06	NA	NA	NA	NA	NA	NA	NA	NA	NA	NA	NA	NA	NA	NA	NA	7.85321e+06	NA	NA	NA	NA	NA	NA	NA
Q04323	UBXN1	UBX domain-containing protein 1	1	0.898544	200	S	NA	1.4329e+07	NA	NA	7.97464e+06	NA	NA	9.13855e+06	9.95513e+06	7.5571e+06	NA	1.4329e+07	NA	NA	7.97464e+06	NA	NA	8.66356e+06	NA	NA	NA	7.84596e+06	7.4951e+06	7.91699e+06	7.25274e+06	8.81655e+06	1.04434e+07	7.09544e+06	NA	NA	8.83657e+06	NA	9.72656e+06	4.34796e+06	8.99572e+06	NA	6.3985e+06	9.36272e+06	1.27801e+07	1.11663e+07	7.38249e+06	1.00319e+07	9.31625e+06
Q04637	EIF4G1	Eukaryotic translation initiation factor 4 gamma 1	1	1	1231	S	NA	455431	NA	NA	NA	518910	NA	451663	NA	NA	NA	455431	NA	NA	NA	NA	NA	780508	NA	NA	NA	NA	579732	NA	NA	NA	1.38945e+06	NA	NA	NA	654682	NA	750247	678739	NA	NA	NA	776704	1.00742e+06	1.2131e+06	1.21502e+06	1.58703e+06	948526
Q04637	EIF4G1	Eukaryotic translation initiation factor 4 gamma 1	1	0.936976	1185	S	NA	NA	NA	NA	NA	NA	NA	NA	NA	NA	NA	NA	NA	NA	NA	NA	NA	NA	NA	NA	NA	NA	NA	NA	NA	NA	1.36621e+07	NA	NA	NA	NA	1.47401e+07	NA	NA	NA	NA	NA	NA	NA	NA	NA	NA	NA
Q04637	EIF4G1	Eukaryotic translation initiation factor 4 gamma 1	1	0.999939	1187	S	5.66152e+06	6.235e+06	NA	NA	7.74154e+06	NA	1.26712e+07	8.98168e+06	6.35901e+06	9.57982e+06	5.66152e+06	6.235e+06	NA	NA	7.74154e+06	1.12093e+07	NA	8.93581e+06	7.85497e+06	7.29686e+06	NA	6.38645e+06	6.07142e+06	4.708e+06	4.72904e+06	9.50686e+06	9.50946e+06	6.53595e+06	NA	9.29236e+06	7.77114e+06	6.22848e+06	5.08544e+06	NA	6.73812e+06	7.06716e+06	6.28714e+06	1.25504e+07	6.07962e+06	NA	7.00724e+06	9.01981e+06	8.64476e+06
Q04637	EIF4G1	Eukaryotic translation initiation factor 4 gamma 1	1	1	1596	S	NA	1.90941e+06	NA	4.00926e+06	NA	NA	NA	6.35233e+06	2.95448e+06	3.39277e+06	NA	1.90941e+06	NA	4.00926e+06	NA	NA	NA	7.82199e+06	NA	NA	NA	NA	3.98722e+06	NA	NA	NA	2.76487e+06	NA	NA	5.16782e+06	2.84137e+06	NA	1.1568e+06	5.92932e+06	NA	NA	NA	NA	3.56969e+06	NA	NA	NA	2.958e+06
Q04724	TLE1	Transducin-like enhancer protein 1	1	0.881252	286	S	NA	3.35346e+06	NA	NA	NA	NA	NA	NA	NA	NA	NA	3.35346e+06	NA	NA	NA	NA	NA	NA	NA	NA	NA	NA	NA	NA	1.62059e+06	NA	NA	NA	NA	NA	NA	NA	NA	NA	NA	NA	NA	NA	2.59523e+06	1.95618e+06	NA	NA	2.04865e+06
Q04726	TLE3	Transducin-like enhancer protein 3	1	0.999248	286	S	1.21348e+07	1.01557e+07	NA	8.69633e+06	6.1203e+06	9.82669e+06	1.60259e+07	5.14829e+06	8.20371e+06	6.16845e+06	1.21348e+07	1.01557e+07	NA	8.69633e+06	6.1203e+06	1.58478e+07	NA	6.87732e+06	6.60776e+06	4.57998e+06	1.6411e+07	7.68674e+06	5.9272e+06	7.07278e+06	5.82821e+06	1.96088e+07	7.90293e+06	6.33988e+06	8.42517e+06	NA	NA	6.90042e+06	7.68987e+06	NA	1.09245e+07	7.92179e+06	7.38632e+06	5.02227e+06	7.38745e+06	8.76577e+06	7.99153e+06	8.89947e+06	8.03799e+06
Q04726	TLE3	Transducin-like enhancer protein 3	1	0.617299	196	S	NA	NA	NA	NA	NA	NA	NA	NA	NA	NA	NA	NA	NA	NA	NA	NA	NA	NA	NA	NA	NA	NA	NA	NA	NA	3.07649e+06	NA	NA	NA	NA	NA	NA	NA	NA	NA	NA	NA	NA	NA	NA	NA	NA	NA
Q04726	TLE3	Transducin-like enhancer protein 3	1	0.88857	201	S	NA	NA	NA	NA	NA	NA	NA	NA	NA	NA	NA	NA	NA	NA	NA	NA	NA	NA	1.74591e+07	NA	NA	NA	NA	NA	NA	NA	NA	NA	NA	NA	NA	2.79457e+07	NA	NA	NA	2.18489e+07	NA	NA	NA	NA	NA	NA	NA
Q04726	TLE3	Transducin-like enhancer protein 3	1	0.999693	203	S	4.39909e+07	3.20473e+07	2.59223e+07	2.52727e+07	1.86895e+07	5.4116e+07	8.43512e+07	1.90234e+07	2.31612e+07	2.17819e+07	4.39909e+07	3.20473e+07	2.59223e+07	2.52727e+07	1.86895e+07	8.66133e+07	8.7626e+07	2.47444e+07	NA	2.0607e+07	1.01189e+08	4.47938e+07	2.15174e+07	1.83553e+07	1.65383e+07	6.08868e+07	2.60503e+07	1.63873e+07	2.01159e+07	1.11175e+07	2.44474e+07	NA	2.62334e+07	2.11003e+07	2.44911e+07	NA	1.67542e+07	1.84047e+07	2.1378e+07	1.50362e+07	2.19964e+07	3.81831e+07	2.20665e+07
Q04727	TLE4	Transducin-like enhancer protein 4	1	0.999949	292	S	NA	3.51557e+06	NA	2.39543e+06	NA	2.47705e+06	1.20124e+06	2.99363e+06	NA	3.09993e+06	NA	3.51557e+06	NA	2.39543e+06	NA	NA	NA	NA	NA	1.58379e+06	NA	1.55603e+06	NA	NA	NA	3.1848e+06	2.58801e+06	NA	1.95618e+06	NA	NA	2.26269e+06	NA	NA	3.76066e+06	NA	NA	NA	3.02297e+06	NA	2.93148e+06	NA	3.37335e+06
Q04727	TLE4	Transducin-like enhancer protein 4	1	0.999411	208	S	4.24869e+06	3.81278e+06	NA	4.09638e+06	3.49064e+06	4.65806e+06	5.17991e+06	3.11972e+06	3.0501e+06	3.19296e+06	4.24869e+06	3.81278e+06	NA	4.09638e+06	3.49064e+06	6.67504e+06	5.16052e+06	3.90473e+06	3.33675e+06	3.63573e+06	5.25859e+06	4.73026e+06	3.85053e+06	2.88621e+06	2.32744e+06	5.86899e+06	4.21032e+06	3.11973e+06	3.97295e+06	1.5987e+06	2.86713e+06	4.85155e+06	NA	3.10839e+06	3.57184e+06	3.49346e+06	2.70288e+06	2.83e+06	3.04829e+06	2.77776e+06	3.04934e+06	3.9678e+06	3.13131e+06
Q05209	PTPN12	Tyrosine-protein phosphatase non-receptor type 12	1	1	435	S	5.78038e+06	4.69138e+06	1.01868e+07	8.61313e+06	6.47851e+06	6.01019e+06	NA	3.90067e+06	3.01756e+06	3.67726e+06	5.78038e+06	4.69138e+06	1.01868e+07	8.61313e+06	6.47851e+06	NA	NA	5.62046e+06	2.6409e+06	1.70711e+06	NA	NA	5.54501e+06	2.8933e+06	3.27089e+06	NA	3.57864e+06	2.44553e+06	2.44985e+06	NA	4.39568e+06	3.53224e+06	3.78686e+06	NA	NA	2.90275e+06	2.2713e+06	4.79406e+06	3.62493e+06	2.86046e+06	3.95258e+06	3.85323e+06	3.52767e+06
Q05397	PTK2	Focal adhesion kinase 1	1	0.999839	910	S	NA	NA	NA	NA	NA	NA	NA	825591	NA	NA	NA	NA	NA	NA	NA	NA	NA	941004	NA	NA	NA	NA	NA	NA	NA	NA	1.2207e+06	NA	NA	NA	NA	NA	NA	NA	NA	1.65355e+06	NA	2.13597e+06	1.32619e+06	NA	NA	NA	2.26292e+06
Q05519	SRSF11	Serine/arginine-rich splicing factor 11	1	0.88132	207	S	NA	305396	NA	NA	NA	NA	NA	NA	NA	NA	NA	305396	NA	NA	NA	NA	NA	NA	578507	NA	NA	NA	NA	NA	636749	NA	552870	NA	NA	NA	NA	NA	NA	NA	NA	NA	NA	NA	NA	NA	NA	NA	337492
Q05D32	CTDSPL2	CTD small phosphatase-like protein 2	1	0.888706	161	S	NA	NA	NA	NA	NA	NA	NA	NA	NA	NA	NA	NA	NA	NA	NA	NA	NA	NA	NA	NA	NA	NA	NA	NA	NA	NA	NA	NA	NA	NA	NA	NA	NA	NA	NA	NA	NA	NA	1.44981e+06	NA	NA	NA	NA
Q05D32	CTDSPL2	CTD small phosphatase-like protein 2	1	0.718948	165	S	NA	NA	NA	NA	NA	NA	NA	NA	NA	NA	NA	NA	NA	NA	NA	NA	NA	NA	NA	NA	NA	NA	NA	NA	1.66742e+06	NA	NA	NA	NA	NA	NA	NA	NA	NA	NA	NA	NA	1.42694e+06	NA	NA	NA	NA	1.9654e+06
Q06210	GFPT1	Glutamine--fructose-6-phosphate aminotransferase [isomerizing] 1	1	0.991601	261	S	6.93669e+06	1.57041e+07	NA	1.08017e+07	9.171e+06	8.39935e+06	4.47847e+06	9.00371e+06	1.33387e+07	1.03844e+07	6.93669e+06	1.57041e+07	NA	1.08017e+07	9.171e+06	NA	NA	6.67617e+06	1.42158e+07	1.1758e+07	NA	1.31902e+07	9.24759e+06	1.26679e+07	1.28642e+07	1.19716e+07	1.59984e+07	1.2504e+07	1.25042e+07	NA	1.2122e+07	1.35272e+07	1.65318e+07	9.08872e+06	9.96589e+06	1.19632e+07	7.90149e+06	6.97253e+06	8.96557e+06	7.12516e+06	1.05967e+07	NA	1.41138e+07
Q06265	EXOSC9	Exosome complex component RRP45	1	0.893778	306	S	NA	NA	NA	NA	NA	NA	NA	NA	NA	543397	NA	NA	NA	NA	NA	NA	1.19107e+06	NA	NA	NA	NA	NA	NA	NA	NA	NA	NA	NA	NA	NA	NA	NA	NA	NA	NA	NA	NA	NA	NA	NA	NA	NA	NA
Q07021	C1QBP	Complement component 1 Q subcomponent-binding protein, mitochondrial	1	0.994733	201	S	NA	NA	NA	NA	NA	NA	NA	NA	NA	NA	NA	NA	NA	NA	NA	NA	NA	NA	NA	NA	NA	NA	NA	NA	NA	NA	NA	NA	NA	NA	NA	NA	NA	NA	NA	NA	NA	NA	NA	NA	NA	NA	566377
Q07157	TJP1	Tight junction protein ZO-1	1	0.949475	1617	S	NA	NA	NA	NA	NA	NA	NA	NA	NA	1.16219e+06	NA	NA	NA	NA	NA	NA	NA	852440	NA	NA	NA	NA	850868	NA	NA	NA	NA	NA	NA	NA	NA	NA	NA	NA	NA	NA	NA	NA	1.17738e+06	NA	NA	NA	1.16907e+06
Q07157	TJP1	Tight junction protein ZO-1	1	0.99496	617	S	NA	NA	NA	NA	NA	NA	NA	NA	NA	627069	NA	NA	NA	NA	NA	NA	NA	NA	NA	NA	NA	NA	NA	668863	NA	NA	NA	NA	NA	NA	NA	NA	437489	NA	NA	NA	660689	NA	NA	NA	NA	NA	519274
Q07666	KHDRBS1	KH domain-containing, RNA-binding, signal transduction-associated protein 1	1	0.92694	58	S	NA	1.24024e+07	NA	1.07666e+07	NA	NA	NA	6.6382e+06	1.8494e+07	NA	NA	1.24024e+07	NA	1.07666e+07	NA	NA	NA	6.18374e+06	NA	1.47991e+07	NA	NA	8.52727e+06	1.50847e+07	1.41214e+07	1.79165e+07	6.49108e+06	1.01358e+07	NA	NA	9.4266e+06	9.32004e+06	1.13597e+07	4.02469e+06	7.65584e+06	1.34984e+07	NA	4.76636e+06	9.43517e+06	1.10777e+07	NA	1.69022e+07	6.14431e+06
Q07666	KHDRBS1	KH domain-containing, RNA-binding, signal transduction-associated protein 1	1	0.553816	18	S	NA	NA	NA	NA	NA	NA	NA	NA	NA	NA	NA	NA	NA	NA	NA	NA	NA	NA	NA	NA	NA	NA	NA	NA	NA	NA	NA	NA	NA	NA	NA	NA	NA	NA	NA	621682	995051	NA	NA	NA	NA	NA	NA
Q07666	KHDRBS1	KH domain-containing, RNA-binding, signal transduction-associated protein 1	1	0.948078	20	S	NA	900049	NA	NA	NA	3.759e+06	977871	2.02741e+06	608389	NA	NA	900049	NA	NA	NA	6.39922e+06	3.81841e+06	NA	5.98344e+06	5.36276e+06	NA	NA	NA	NA	2.91654e+06	1.02171e+07	431253	NA	NA	NA	NA	NA	626588	NA	NA	4.01572e+06	NA	NA	932253	4.62214e+06	3.14439e+06	NA	6.58571e+06
Q07866	KLC1	Kinesin light chain 1	1	1	521	S	NA	NA	NA	NA	2.40256e+06	NA	3.46085e+06	NA	NA	3.12168e+06	NA	NA	NA	NA	2.40256e+06	NA	2.49591e+06	NA	2.43303e+06	2.85337e+06	NA	NA	NA	NA	2.37956e+06	4.58196e+06	NA	2.00234e+06	2.57077e+06	NA	NA	2.34177e+06	NA	NA	NA	2.84542e+06	1.97547e+06	NA	NA	1.53549e+06	NA	1.85914e+06	2.28733e+06
Q07866	KLC1	Kinesin light chain 1	1	1	524	S	NA	NA	NA	NA	2.40699e+06	NA	3.22072e+06	NA	NA	NA	NA	NA	NA	NA	2.40699e+06	NA	2.25433e+06	NA	NA	NA	NA	NA	NA	2.25207e+06	NA	4.34147e+06	NA	NA	2.55124e+06	NA	NA	2.29595e+06	NA	NA	NA	NA	NA	NA	NA	NA	2.15656e+06	1.83288e+06	NA
Q07955	SRSF1	Serine/arginine-rich splicing factor 1	1	1	2	S	2.86422e+07	2.48679e+07	2.77253e+07	1.88511e+07	1.66944e+07	3.22351e+07	4.28549e+07	1.60519e+07	1.82473e+07	1.55935e+07	2.86422e+07	2.48679e+07	2.77253e+07	1.88511e+07	1.66944e+07	5.77284e+07	2.80111e+07	1.39334e+07	1.32411e+07	1.33066e+07	4.06417e+07	5.4149e+07	1.77527e+07	1.54224e+07	1.29105e+07	4.16733e+07	1.22407e+07	1.32921e+07	1.81133e+07	3.00026e+07	1.52531e+07	1.7701e+07	1.57816e+07	2.9426e+07	2.01277e+07	1.64389e+07	1.64441e+07	2.44307e+07	1.27107e+07	1.16352e+07	1.33831e+07	1.96616e+07	1.91909e+07
Q07955	SRSF1	Serine/arginine-rich splicing factor 1	1	0.999852	199	S	NA	516146	NA	NA	5.93449e+06	NA	NA	NA	NA	NA	NA	516146	NA	NA	5.93449e+06	NA	NA	NA	1.78564e+06	NA	NA	NA	NA	NA	NA	NA	NA	632279	NA	NA	NA	NA	NA	8.25409e+06	NA	NA	6.04753e+06	5.15033e+06	5.22745e+06	NA	NA	NA	6.34156e+06
Q13247	SRSF4;SRSF5;SRSF6	Serine/arginine-rich splicing factor 4;Serine/arginine-rich splicing factor 5;Serine/arginine-rich splicing factor 6	1	0.848625	118	S	3.5899e+06	3.8251e+06	3.93849e+06	3.75166e+06	3.57849e+06	NA	5.93279e+06	NA	4.50366e+06	5.73707e+06	3.5899e+06	3.8251e+06	3.93849e+06	3.75166e+06	3.57849e+06	3.18023e+06	2.35804e+06	4.98225e+06	4.06358e+06	1.88105e+06	NA	1.25902e+06	3.50449e+06	2.98935e+06	2.96447e+06	2.74988e+06	4.4958e+06	4.0171e+06	3.45662e+06	1.94441e+06	3.17693e+06	3.17702e+06	4.5733e+06	2.25606e+06	2.06619e+06	3.05298e+06	2.18387e+06	2.62462e+06	2.55148e+06	2.91931e+06	3.26468e+06	2.89124e+06	3.47581e+06
Q13247	SRSF4;SRSF5;SRSF6	Serine/arginine-rich splicing factor 4;Serine/arginine-rich splicing factor 5;Serine/arginine-rich splicing factor 6	1	0.953096	119	S	3.44764e+06	NA	3.62294e+06	NA	3.59707e+06	5.83275e+06	NA	4.68778e+06	NA	NA	3.44764e+06	NA	3.62294e+06	NA	3.59707e+06	NA	2.12922e+06	NA	NA	1.96728e+06	NA	1.19016e+06	3.60154e+06	3.08646e+06	NA	2.63263e+06	NA	NA	NA	1.8699e+06	3.21266e+06	3.1228e+06	4.59515e+06	2.21808e+06	2.05902e+06	NA	NA	2.57924e+06	NA	2.98556e+06	NA	2.86913e+06	NA
Q08211	DHX9	ATP-dependent RNA helicase A	1	0.732924	87	S	NA	NA	NA	NA	NA	NA	NA	1.54033e+06	NA	NA	NA	NA	NA	NA	NA	NA	NA	NA	NA	NA	NA	NA	NA	NA	NA	NA	NA	NA	NA	NA	NA	NA	NA	NA	NA	NA	NA	NA	NA	NA	NA	NA	2.18063e+06
Q08752	PPID	Peptidyl-prolyl cis-trans isomerase D	1	1	198	S	NA	NA	NA	NA	NA	NA	NA	NA	NA	NA	NA	NA	NA	NA	NA	NA	NA	NA	NA	NA	NA	NA	NA	NA	NA	NA	NA	NA	NA	NA	NA	NA	NA	NA	NA	NA	NA	NA	NA	NA	NA	NA	NA
Q08752	PPID	Peptidyl-prolyl cis-trans isomerase D	1	1	201	S	NA	NA	NA	NA	NA	NA	NA	NA	NA	NA	NA	NA	NA	NA	NA	NA	NA	NA	NA	NA	NA	NA	NA	NA	NA	NA	NA	NA	NA	NA	NA	NA	NA	NA	NA	NA	NA	NA	NA	NA	NA	NA	NA
Q08945	SSRP1	FACT complex subunit SSRP1	1	1	444	S	NA	NA	NA	NA	NA	NA	NA	2.69996e+06	1.41339e+06	1.40569e+06	NA	NA	NA	NA	NA	NA	NA	1.64868e+06	2.29919e+06	3.59597e+06	NA	1.78587e+06	NA	2.34487e+06	2.28541e+06	NA	1.12688e+06	2.70957e+06	3.28523e+06	NA	NA	3.10252e+06	2.34025e+06	NA	1.80092e+06	NA	1.68823e+06	NA	2.01739e+06	2.45215e+06	2.02918e+06	NA	1.70256e+06
Q08AD1	CAMSAP2	Calmodulin-regulated spectrin-associated protein 2	1	0.54097	1019	S	NA	NA	NA	NA	NA	NA	NA	623578	NA	NA	NA	NA	NA	NA	NA	NA	NA	NA	NA	NA	NA	NA	NA	NA	NA	NA	NA	NA	NA	NA	NA	NA	270858	NA	NA	NA	NA	NA	342892	NA	NA	NA	NA
Q08AD1	CAMSAP2	Calmodulin-regulated spectrin-associated protein 2	1	0.499905	1021	S	NA	NA	NA	NA	NA	NA	NA	NA	NA	NA	NA	NA	NA	NA	NA	NA	NA	NA	NA	NA	NA	NA	NA	NA	NA	NA	NA	NA	NA	NA	NA	NA	269738	NA	NA	NA	NA	NA	NA	NA	NA	NA	NA
Q08AD1	CAMSAP2	Calmodulin-regulated spectrin-associated protein 2	1	0.566837	1311	S	NA	NA	NA	NA	NA	NA	NA	NA	NA	NA	NA	NA	NA	NA	NA	NA	NA	NA	NA	NA	NA	NA	NA	NA	NA	NA	NA	NA	NA	NA	NA	NA	NA	NA	NA	NA	NA	NA	NA	NA	513363	NA	NA
Q08AD1	CAMSAP2	Calmodulin-regulated spectrin-associated protein 2	1	0.999488	1313	S	NA	NA	NA	NA	NA	NA	91045	NA	NA	NA	NA	NA	NA	NA	NA	NA	NA	654682	NA	NA	NA	NA	750486	NA	NA	260751	506006	NA	NA	NA	661908	NA	NA	415788	NA	NA	NA	NA	NA	452758	NA	NA	NA
Q08AD1	CAMSAP2	Calmodulin-regulated spectrin-associated protein 2	1	0.968909	1319	S	NA	NA	NA	NA	NA	NA	NA	NA	NA	NA	NA	NA	NA	NA	NA	NA	NA	NA	NA	NA	NA	NA	NA	NA	NA	NA	NA	NA	NA	NA	NA	NA	NA	NA	NA	NA	NA	NA	NA	NA	NA	NA	NA
Q08AD1	CAMSAP2	Calmodulin-regulated spectrin-associated protein 2	1	0.499981	462	S	NA	NA	NA	NA	NA	NA	NA	NA	NA	NA	NA	NA	NA	NA	NA	NA	NA	NA	NA	NA	NA	NA	NA	NA	NA	NA	NA	NA	NA	NA	NA	NA	NA	NA	NA	NA	NA	NA	NA	NA	NA	NA	NA
Q08AD1	CAMSAP2	Calmodulin-regulated spectrin-associated protein 2	1	0.999893	464	S	NA	4.52712e+06	NA	NA	1.69468e+06	2.32871e+06	NA	2.4692e+06	2.35251e+06	1.9644e+06	NA	4.52712e+06	NA	NA	1.69468e+06	NA	NA	4.19027e+06	2.67392e+06	3.08753e+06	NA	4.88014e+06	2.67056e+06	1.87374e+06	1.60741e+06	5.59722e+06	2.89118e+06	2.00833e+06	2.03141e+06	NA	1.85428e+06	1.42716e+06	1.88916e+06	1.79499e+06	2.24268e+06	2.13851e+06	NA	2.14427e+06	2.30202e+06	1.53925e+06	1.42768e+06	NA	2.479e+06
Q08J23	NSUN2	tRNA (cytosine(34)-C(5))-methyltransferase	1	1	743	S	1.0403e+07	1.38057e+07	NA	NA	8.47333e+06	7.48976e+06	1.12422e+07	1.11318e+07	1.09794e+07	1.17461e+07	1.0403e+07	1.38057e+07	NA	NA	8.47333e+06	NA	NA	7.03046e+06	1.38915e+07	1.02778e+07	NA	1.22557e+07	1.06904e+07	1.2862e+07	1.118e+07	7.92852e+06	1.19752e+07	9.70871e+06	1.0395e+07	7.82415e+06	1.24086e+07	9.91798e+06	NA	7.8606e+06	1.19284e+07	1.11525e+07	1.21371e+07	1.01717e+07	1.08968e+07	1.26746e+07	1.55607e+07	1.1564e+07	1.37995e+07
Q08J23	NSUN2	tRNA (cytosine(34)-C(5))-methyltransferase	1	0.999993	751	S	NA	4.39716e+06	NA	NA	NA	NA	NA	2.91423e+06	3.45296e+06	3.06155e+06	NA	4.39716e+06	NA	NA	NA	NA	NA	2.49762e+06	4.40864e+06	NA	NA	3.00375e+06	2.81152e+06	3.71275e+06	3.42263e+06	NA	3.18802e+06	3.24272e+06	NA	NA	2.85227e+06	NA	4.79792e+06	NA	3.01266e+06	2.77624e+06	3.44651e+06	2.26675e+06	3.52185e+06	3.562e+06	4.45042e+06	NA	3.53822e+06
Q08J23	NSUN2	tRNA (cytosine(34)-C(5))-methyltransferase	1	1	593	S	NA	NA	NA	NA	NA	NA	NA	NA	NA	NA	NA	NA	NA	NA	NA	NA	NA	NA	NA	NA	NA	NA	NA	NA	NA	NA	NA	NA	NA	NA	NA	NA	274567	NA	NA	NA	NA	NA	252980	NA	NA	NA	215748
Q09019	DMWD	Dystrophia myotonica WD repeat-containing protein	1	0.999272	545	S	NA	NA	NA	NA	NA	NA	NA	331411	NA	NA	NA	NA	NA	NA	NA	NA	NA	NA	NA	NA	NA	NA	NA	NA	NA	NA	NA	NA	NA	NA	NA	NA	NA	NA	NA	NA	NA	NA	NA	NA	NA	NA	NA
Q09472	EP300	Histone acetyltransferase p300	1	0.72929	1726	S	NA	NA	NA	NA	NA	NA	NA	NA	NA	NA	NA	NA	NA	NA	NA	NA	NA	NA	NA	NA	NA	NA	NA	NA	NA	NA	NA	NA	NA	NA	NA	NA	NA	NA	NA	NA	NA	NA	NA	NA	NA	NA	433624
Q09666	AHNAK	Neuroblast differentiation-associated protein AHNAK	1	1	5749	S	NA	NA	NA	2.55353e+06	NA	NA	NA	4.80436e+06	2.34498e+06	NA	NA	NA	NA	2.55353e+06	NA	NA	NA	NA	1.5327e+06	NA	NA	332781	NA	1.64343e+06	1.86426e+06	NA	3.1004e+06	2.07222e+06	1.99227e+06	NA	NA	NA	1.82164e+06	NA	NA	1.95818e+06	1.54138e+06	NA	NA	1.47653e+06	2.061e+06	NA	4.14007e+06
Q09666	AHNAK	Neuroblast differentiation-associated protein AHNAK	1	1	5752	S	3.39046e+06	5.58977e+06	3.25222e+06	NA	5.25463e+06	4.55332e+06	NA	7.64408e+06	6.02009e+06	NA	3.39046e+06	5.58977e+06	3.25222e+06	NA	5.25463e+06	NA	NA	4.36936e+06	4.14556e+06	4.23549e+06	NA	5.14714e+06	NA	3.70887e+06	2.78067e+06	6.28736e+06	5.04714e+06	4.128e+06	4.80333e+06	NA	3.73598e+06	3.63119e+06	3.67908e+06	5.5434e+06	NA	4.39623e+06	NA	5.2386e+06	4.46296e+06	3.56675e+06	4.78959e+06	4.1589e+06	7.34392e+06
Q09666	AHNAK	Neuroblast differentiation-associated protein AHNAK	1	0.851293	5762	S	NA	NA	NA	NA	NA	NA	6.92478e+06	NA	NA	7.92878e+06	NA	NA	NA	NA	NA	NA	NA	NA	NA	5.70072e+06	NA	1.92766e+06	4.08369e+06	NA	NA	4.23944e+06	NA	7.61232e+06	NA	NA	NA	NA	NA	NA	NA	NA	NA	NA	NA	NA	NA	NA	NA
Q09666	AHNAK	Neuroblast differentiation-associated protein AHNAK	1	0.97947	5763	S	NA	NA	NA	NA	NA	NA	NA	6.90577e+06	6.71593e+06	6.95055e+06	NA	NA	NA	NA	NA	NA	NA	9.04662e+06	NA	NA	NA	NA	NA	NA	NA	NA	NA	NA	NA	NA	4.34943e+06	NA	3.50602e+06	NA	NA	NA	NA	NA	7.63214e+06	NA	9.37601e+06	9.39909e+06	8.13339e+06
Q09666	AHNAK	Neuroblast differentiation-associated protein AHNAK	1	0.999835	41	S	NA	NA	NA	NA	NA	NA	NA	NA	NA	NA	NA	NA	NA	NA	NA	NA	NA	1.51169e+06	NA	981557	NA	NA	NA	NA	520954	NA	NA	NA	NA	NA	1.08336e+06	NA	NA	1.04444e+06	NA	NA	NA	NA	NA	NA	792224	NA	1.67252e+06
Q09666	AHNAK	Neuroblast differentiation-associated protein AHNAK	1	0.78933	176	S	NA	NA	NA	NA	NA	NA	NA	NA	1.18476e+06	NA	NA	NA	NA	NA	NA	NA	NA	NA	NA	1.21759e+06	NA	NA	NA	NA	NA	NA	976169	NA	NA	NA	NA	NA	852506	1.30686e+06	1.26896e+06	NA	NA	1.49137e+06	NA	NA	992925	NA	NA
Q09666	AHNAK	Neuroblast differentiation-associated protein AHNAK	1	0.932954	177	S	NA	1.21746e+06	NA	NA	NA	NA	NA	1.39189e+06	NA	1.33135e+06	NA	1.21746e+06	NA	NA	NA	NA	NA	1.56922e+06	1.43354e+06	1.19631e+06	NA	NA	NA	NA	NA	NA	NA	NA	NA	NA	918093	NA	856541	1.33935e+06	1.28188e+06	1.23139e+06	1.30069e+06	1.52423e+06	NA	NA	972097	NA	1.4382e+06
Q09666	AHNAK	Neuroblast differentiation-associated protein AHNAK	1	1	5110	S	NA	NA	NA	NA	NA	NA	NA	NA	NA	NA	NA	NA	NA	NA	NA	NA	NA	496057	778520	503793	NA	NA	NA	NA	NA	491093	686641	542538	NA	NA	NA	NA	NA	NA	NA	NA	NA	NA	454569	NA	440829	NA	375598
Q09666	AHNAK	Neuroblast differentiation-associated protein AHNAK	1	1	5731	S	5.69683e+06	3.94483e+06	3.06255e+06	4.48317e+06	3.76583e+06	7.56281e+06	1.20138e+07	4.46559e+06	4.93583e+06	5.6121e+06	5.69683e+06	3.94483e+06	3.06255e+06	4.48317e+06	3.76583e+06	7.62152e+06	1.04438e+07	4.9693e+06	4.96114e+06	5.84502e+06	6.43632e+06	6.31755e+06	NA	4.01072e+06	2.7808e+06	7.99422e+06	5.34433e+06	3.95067e+06	4.39497e+06	642473	4.07012e+06	5.69757e+06	4.02094e+06	NA	4.90411e+06	5.02063e+06	3.33068e+06	1.78316e+06	2.42682e+06	2.16265e+06	3.8481e+06	4.77329e+06	6.05262e+06
Q09666	AHNAK	Neuroblast differentiation-associated protein AHNAK	1	0.96406	5841	S	NA	NA	NA	NA	NA	NA	NA	1.24126e+06	NA	941976	NA	NA	NA	NA	NA	NA	NA	773198	NA	NA	NA	NA	NA	NA	NA	NA	1.21223e+06	NA	NA	NA	NA	NA	NA	NA	NA	NA	NA	NA	574773	NA	NA	NA	NA
Q09666	AHNAK	Neuroblast differentiation-associated protein AHNAK	1	0.757688	5782	S	NA	NA	NA	NA	NA	NA	NA	NA	NA	NA	NA	NA	NA	NA	NA	NA	NA	NA	NA	NA	NA	1.87141e+07	5.17457e+06	NA	NA	NA	8.43579e+06	NA	NA	NA	NA	NA	NA	NA	NA	NA	NA	NA	NA	NA	NA	NA	1.04715e+07
Q09666	AHNAK	Neuroblast differentiation-associated protein AHNAK	1	1	5448	S	NA	NA	NA	NA	NA	NA	NA	1.27248e+06	NA	NA	NA	NA	NA	NA	NA	NA	NA	1.51064e+06	NA	2.06823e+06	NA	827502	NA	NA	NA	1.53428e+06	2.79951e+06	NA	NA	NA	1.1692e+06	NA	NA	1.56464e+06	NA	NA	NA	909183	1.30246e+06	NA	1.78076e+06	NA	1.86541e+06
Q09666	AHNAK	Neuroblast differentiation-associated protein AHNAK	1	0.989379	511	S	NA	NA	NA	NA	NA	NA	NA	NA	NA	NA	NA	NA	NA	NA	NA	NA	NA	654987	NA	NA	NA	NA	NA	NA	NA	NA	535228	NA	NA	NA	NA	NA	NA	NA	NA	NA	NA	NA	902982	NA	NA	NA	582651
Q09666	AHNAK	Neuroblast differentiation-associated protein AHNAK	1	0.999999	93	S	NA	NA	NA	NA	NA	NA	NA	2.34361e+06	1.09133e+06	NA	NA	NA	NA	NA	NA	NA	NA	NA	NA	NA	NA	NA	NA	NA	NA	NA	NA	NA	NA	NA	NA	NA	NA	NA	NA	NA	1.27903e+06	NA	NA	NA	NA	NA	NA
Q09666	AHNAK	Neuroblast differentiation-associated protein AHNAK	1	1	135	S	NA	NA	NA	NA	NA	NA	NA	NA	318048	NA	NA	NA	NA	NA	NA	NA	NA	4.51638e+06	2.65338e+06	3.9666e+06	NA	1.12039e+06	NA	NA	NA	NA	1.42671e+06	1.16547e+06	1.15094e+06	674034	505815	NA	NA	1.16555e+06	1.62682e+06	1.08296e+06	1.06925e+06	2.59824e+06	2.74818e+06	1.15354e+06	1.03922e+06	NA	1.60318e+06
Q09666	AHNAK	Neuroblast differentiation-associated protein AHNAK	1	0.999997	210	S	NA	1.06767e+06	NA	NA	NA	NA	NA	NA	NA	NA	NA	1.06767e+06	NA	NA	NA	NA	2.54285e+06	3.91895e+06	5.75567e+06	3.60056e+06	NA	NA	NA	NA	NA	4.28122e+06	5.00283e+06	3.77368e+06	4.80307e+06	NA	NA	NA	NA	1.94947e+06	3.32704e+06	3.2745e+06	3.50354e+06	NA	1.67544e+06	2.0318e+06	2.2255e+06	2.21712e+06	2.29288e+06
Q09666	AHNAK	Neuroblast differentiation-associated protein AHNAK	1	0.999698	212	S	NA	NA	NA	NA	NA	NA	NA	NA	NA	NA	NA	NA	NA	NA	NA	NA	NA	2.53754e+06	NA	NA	NA	NA	NA	NA	NA	NA	NA	NA	NA	NA	NA	NA	NA	NA	NA	NA	NA	NA	NA	NA	NA	NA	NA
Q09666	AHNAK	Neuroblast differentiation-associated protein AHNAK	1	0.999987	216	S	1.63239e+07	1.38379e+07	1.23267e+07	1.07603e+07	9.56868e+06	3.23552e+07	2.84116e+07	1.19563e+07	1.66822e+07	1.45644e+07	1.63239e+07	1.38379e+07	1.23267e+07	1.07603e+07	9.56868e+06	1.2212e+07	1.19991e+07	8.42034e+06	1.18624e+07	6.50003e+06	1.45199e+07	1.07654e+07	8.37271e+06	9.33841e+06	8.94216e+06	1.21195e+07	9.77988e+06	7.25475e+06	8.7839e+06	4.60919e+06	1.10828e+07	1.07359e+07	1.09891e+07	9.67747e+06	1.07495e+07	9.96756e+06	9.64311e+06	7.93146e+06	7.9408e+06	1.07162e+07	1.09065e+07	1.48746e+07	1.52057e+07
Q0JRZ9	FCHO2	F-BAR domain only protein 2	1	0.999999	403	S	NA	NA	NA	NA	NA	NA	NA	NA	NA	NA	NA	NA	NA	NA	NA	NA	NA	NA	NA	NA	NA	NA	NA	NA	NA	NA	2.83639e+06	NA	NA	NA	NA	NA	NA	5.50805e+06	NA	NA	NA	NA	NA	NA	NA	NA	NA
Q0VG06	FAAP100	Fanconi anemia-associated protein of 100 kDa	1	0.967408	667	S	NA	NA	NA	NA	NA	NA	NA	NA	NA	NA	NA	NA	NA	NA	NA	NA	NA	NA	NA	NA	NA	NA	NA	NA	NA	NA	957322	NA	NA	NA	NA	NA	NA	NA	NA	NA	NA	NA	NA	NA	NA	NA	1.21697e+06
Q12756	KIF1A	Kinesin-like protein KIF1A	1	0.658049	1370	S	NA	NA	NA	NA	NA	NA	NA	NA	NA	NA	NA	NA	NA	NA	NA	NA	NA	NA	NA	NA	NA	NA	NA	NA	NA	NA	352966	NA	NA	NA	NA	NA	NA	NA	NA	NA	NA	NA	NA	NA	NA	NA	NA
Q12756	KIF1A	Kinesin-like protein KIF1A	1	1	1528	S	NA	NA	NA	NA	NA	NA	NA	NA	NA	NA	NA	NA	NA	NA	NA	NA	NA	NA	NA	2.20469e+06	NA	NA	NA	NA	NA	NA	NA	NA	NA	NA	NA	NA	NA	NA	NA	NA	NA	NA	NA	NA	NA	NA	NA
Q12756	KIF1A	Kinesin-like protein KIF1A	1	1	1532	S	NA	NA	NA	NA	NA	NA	NA	3.09351e+06	NA	3.05884e+06	NA	NA	NA	NA	NA	NA	NA	NA	NA	NA	NA	NA	NA	NA	2.6175e+06	NA	NA	2.36958e+06	NA	NA	2.32614e+06	NA	2.52942e+06	NA	NA	2.76863e+06	NA	NA	2.47353e+06	NA	NA	NA	2.86592e+06
Q12756	KIF1A	Kinesin-like protein KIF1A	1	1	1337	S	NA	2.5998e+06	NA	NA	3.82815e+06	NA	NA	NA	NA	4.19876e+06	NA	2.5998e+06	NA	NA	3.82815e+06	NA	NA	NA	NA	4.10261e+06	NA	NA	NA	NA	NA	1.12262e+06	3.95552e+06	3.72288e+06	NA	NA	3.00714e+06	NA	3.44123e+06	NA	NA	NA	NA	2.72813e+06	NA	NA	NA	NA	3.14329e+06
Q12770	SCAP	Sterol regulatory element-binding protein cleavage-activating protein	1	1	851	S	NA	NA	NA	NA	NA	NA	NA	NA	NA	849760	NA	NA	NA	NA	NA	NA	NA	NA	NA	NA	NA	NA	644197	NA	708975	NA	NA	767328	NA	NA	NA	NA	680584	NA	NA	NA	NA	NA	524665	NA	NA	NA	NA
Q12789	GTF3C1	General transcription factor 3C polypeptide 1	1	0.918888	1611	S	NA	NA	NA	NA	NA	NA	NA	NA	NA	NA	NA	NA	NA	NA	NA	NA	NA	NA	980835	NA	NA	NA	NA	744709	685525	NA	NA	NA	NA	NA	NA	NA	1.21003e+06	NA	NA	NA	NA	NA	NA	NA	871521	NA	NA
Q12789	GTF3C1	General transcription factor 3C polypeptide 1	1	0.948445	739	S	NA	NA	NA	NA	NA	NA	NA	NA	NA	2.13741e+06	NA	NA	NA	NA	NA	NA	NA	NA	NA	NA	NA	NA	NA	NA	NA	NA	NA	NA	NA	NA	NA	NA	4.29623e+06	NA	NA	NA	NA	NA	NA	NA	NA	NA	NA
Q12802	AKAP13	A-kinase anchor protein 13	1	0.983438	983	S	621232	1.01287e+06	NA	NA	NA	NA	NA	854838	NA	1.07058e+06	621232	1.01287e+06	NA	NA	NA	NA	NA	698134	991497	NA	NA	NA	752131	1.04823e+06	1.38298e+06	NA	1.01535e+06	1.10375e+06	NA	NA	1.016e+06	NA	1.11374e+06	NA	NA	NA	NA	NA	503705	633616	NA	NA	1.03263e+06
Q12802	AKAP13	A-kinase anchor protein 13	1	0.976854	1929	S	NA	NA	NA	NA	NA	NA	NA	NA	NA	1.39452e+06	NA	NA	NA	NA	NA	NA	NA	1.41132e+06	1.04144e+06	1.06619e+06	NA	NA	NA	NA	988321	NA	NA	825283	NA	NA	NA	NA	NA	NA	NA	NA	1.02371e+06	1.0253e+06	935030	NA	1.09054e+06	NA	1.4789e+06
Q12802	AKAP13	A-kinase anchor protein 13	1	0.993496	2728	S	NA	540788	NA	NA	NA	614178	445068	NA	NA	NA	NA	540788	NA	NA	NA	NA	NA	NA	NA	NA	NA	NA	NA	NA	NA	NA	NA	448923	NA	NA	NA	NA	NA	NA	NA	NA	NA	NA	NA	540795	NA	NA	NA
Q12809	KCNH2	Potassium voltage-gated channel subfamily H member 2	1	1	239	S	NA	178457	NA	NA	NA	NA	NA	NA	NA	NA	NA	178457	NA	NA	NA	NA	NA	NA	NA	NA	NA	NA	NA	NA	NA	NA	NA	NA	NA	NA	NA	NA	NA	NA	NA	NA	NA	NA	NA	NA	NA	NA	NA
Q12809	KCNH2	Potassium voltage-gated channel subfamily H member 2	1	0.805975	320	S	NA	NA	NA	NA	NA	NA	NA	NA	NA	NA	NA	NA	NA	NA	NA	NA	NA	NA	NA	NA	NA	NA	NA	775894	NA	NA	NA	NA	NA	NA	NA	NA	NA	NA	NA	NA	NA	NA	NA	NA	NA	NA	NA
Q12816	TRO	Trophinin	1	0.72504	155	S	NA	NA	NA	NA	NA	NA	NA	NA	NA	NA	NA	NA	NA	NA	NA	NA	NA	NA	NA	NA	NA	NA	NA	NA	NA	NA	NA	NA	NA	NA	1.02577e+06	NA	NA	NA	NA	NA	NA	NA	NA	NA	NA	NA	NA
Q12830	BPTF	Nucleosome-remodeling factor subunit BPTF	1	0.999292	1231	S	970190	1.29874e+06	NA	NA	1.11011e+06	NA	1.79641e+06	1.11466e+06	1.24583e+06	1.15574e+06	970190	1.29874e+06	NA	NA	1.11011e+06	NA	NA	1.48642e+06	NA	NA	NA	NA	1.36486e+06	833844	968091	947318	NA	NA	NA	NA	NA	NA	1.1558e+06	NA	922060	931612	NA	978791	832053	NA	945654	1.19616e+06	1.18653e+06
Q12830	BPTF	Nucleosome-remodeling factor subunit BPTF	1	0.998353	1251	S	NA	NA	NA	NA	NA	NA	NA	NA	NA	NA	NA	NA	NA	NA	NA	NA	NA	NA	NA	NA	NA	NA	NA	NA	NA	NA	NA	NA	NA	NA	NA	NA	NA	NA	NA	NA	NA	NA	NA	NA	NA	NA	906490
Q12830	BPTF	Nucleosome-remodeling factor subunit BPTF	1	1	216	S	NA	NA	NA	NA	NA	NA	NA	NA	NA	NA	NA	NA	NA	NA	NA	NA	NA	NA	NA	NA	NA	NA	NA	NA	NA	NA	NA	NA	NA	NA	NA	NA	NA	NA	NA	NA	NA	NA	NA	NA	NA	NA	NA
Q12830	BPTF	Nucleosome-remodeling factor subunit BPTF	1	0.591482	1297	S	NA	NA	NA	NA	NA	NA	NA	NA	NA	NA	NA	NA	NA	NA	NA	NA	NA	NA	NA	NA	NA	NA	NA	NA	NA	NA	NA	NA	NA	NA	NA	NA	NA	326666	NA	NA	NA	NA	NA	NA	589890	NA	NA
Q12830	BPTF	Nucleosome-remodeling factor subunit BPTF	1	0.894302	1300	S	NA	NA	NA	NA	NA	NA	NA	NA	NA	NA	NA	NA	NA	NA	NA	NA	NA	700618	NA	NA	NA	NA	NA	NA	NA	NA	NA	NA	NA	NA	NA	NA	NA	337748	NA	NA	NA	512620	772583	NA	NA	NA	NA
Q12846	STX4	Syntaxin-4	1	0.948133	117	S	NA	NA	NA	NA	NA	NA	NA	NA	NA	NA	NA	NA	NA	NA	NA	NA	NA	NA	NA	NA	NA	NA	NA	NA	NA	NA	NA	NA	NA	NA	NA	NA	NA	NA	NA	NA	NA	NA	NA	NA	NA	NA	1.15411e+06
Q12872	SFSWAP	Splicing factor, suppressor of white-apricot homolog	1	0.999889	909	S	2.06599e+06	NA	NA	NA	NA	NA	NA	3.88779e+06	2.58273e+06	NA	2.06599e+06	NA	NA	NA	NA	NA	NA	NA	NA	NA	NA	NA	NA	NA	NA	992957	3.26531e+06	NA	NA	NA	NA	NA	2.59243e+06	NA	NA	NA	NA	NA	NA	NA	NA	3.63393e+06	NA
Q12872	SFSWAP	Splicing factor, suppressor of white-apricot homolog	1	0.500722	282	S	NA	NA	NA	NA	NA	NA	NA	NA	NA	NA	NA	NA	NA	NA	NA	NA	NA	NA	NA	NA	NA	NA	NA	5.43381e+06	NA	NA	NA	NA	NA	NA	NA	NA	NA	NA	NA	NA	NA	NA	NA	NA	NA	NA	NA
Q12872	SFSWAP	Splicing factor, suppressor of white-apricot homolog	1	0.974595	283	S	NA	5.17065e+06	NA	NA	NA	NA	NA	NA	7.01112e+06	NA	NA	5.17065e+06	NA	NA	NA	NA	NA	NA	NA	8.14738e+06	NA	NA	NA	NA	NA	3.28752e+06	6.87986e+06	7.08309e+06	NA	NA	4.25192e+06	6.31422e+06	7.88957e+06	NA	NA	6.18038e+06	NA	4.84986e+06	NA	5.36165e+06	6.13297e+06	NA	NA
Q12872	SFSWAP	Splicing factor, suppressor of white-apricot homolog	1	0.903008	604	S	NA	NA	NA	NA	NA	NA	NA	NA	8.83126e+06	NA	NA	NA	NA	NA	NA	NA	NA	NA	NA	NA	NA	NA	NA	NA	4.67008e+06	NA	NA	NA	NA	NA	NA	NA	NA	NA	NA	NA	NA	NA	6.68964e+06	NA	NA	NA	6.13798e+06
Q12873	CHD3	Chromodomain-helicase-DNA-binding protein 3	1	0.589498	712	S	NA	5.23584e+06	NA	NA	NA	NA	NA	NA	NA	NA	NA	5.23584e+06	NA	NA	NA	NA	NA	NA	NA	NA	NA	NA	NA	NA	NA	NA	NA	NA	NA	NA	NA	NA	NA	NA	NA	NA	NA	NA	NA	NA	NA	NA	NA
Q12873	CHD3	Chromodomain-helicase-DNA-binding protein 3	1	0.781237	713	S	NA	4.57554e+06	NA	NA	NA	NA	NA	3.83554e+06	2.839e+06	NA	NA	4.57554e+06	NA	NA	NA	NA	NA	NA	NA	NA	NA	2.51348e+06	3.56817e+06	3.01489e+06	NA	NA	NA	NA	NA	5.79296e+06	NA	NA	NA	NA	NA	NA	2.29331e+06	NA	4.24675e+06	NA	NA	NA	2.72395e+06
Q12873	CHD3	Chromodomain-helicase-DNA-binding protein 3	1	1	1601	S	NA	895489	NA	NA	NA	617919	886158	NA	863811	841092	NA	895489	NA	NA	NA	NA	NA	438155	934854	1.01411e+06	NA	1.16983e+06	532866	1.12199e+06	1.09269e+06	NA	973586	1.18617e+06	888309	NA	1.43463e+06	758624	813997	NA	NA	829054	844511	1.03662e+06	976761	1.18363e+06	819891	615166	651685
Q12888	TP53BP1	Tumor suppressor p53-binding protein 1	1	1	1618	S	NA	275928	NA	NA	NA	NA	NA	NA	NA	NA	NA	275928	NA	NA	NA	NA	NA	NA	NA	NA	NA	NA	NA	NA	NA	NA	NA	NA	NA	NA	NA	NA	NA	NA	NA	NA	NA	NA	NA	NA	NA	NA	461573
Q12888	TP53BP1	Tumor suppressor p53-binding protein 1	1	0.922907	294	S	NA	NA	NA	NA	NA	NA	NA	NA	NA	NA	NA	NA	NA	NA	NA	NA	NA	NA	NA	NA	NA	NA	NA	NA	NA	NA	NA	NA	NA	NA	NA	NA	441980	NA	NA	NA	NA	NA	NA	NA	NA	NA	NA
Q12888	TP53BP1	Tumor suppressor p53-binding protein 1	1	0.999473	1426	S	NA	NA	NA	NA	NA	NA	NA	1.14034e+06	NA	NA	NA	NA	NA	NA	NA	NA	NA	552016	NA	NA	NA	NA	NA	NA	NA	NA	NA	NA	NA	NA	NA	NA	NA	NA	NA	NA	NA	NA	NA	NA	NA	NA	NA
Q12888	TP53BP1	Tumor suppressor p53-binding protein 1	1	0.998804	1430	S	NA	4.95563e+06	NA	NA	NA	NA	NA	5.32025e+06	NA	5.15708e+06	NA	4.95563e+06	NA	NA	NA	NA	NA	3.8944e+06	NA	NA	NA	NA	2.89232e+06	6.66954e+06	NA	NA	NA	4.81605e+06	NA	NA	NA	NA	NA	NA	NA	NA	NA	NA	5.26699e+06	5.1276e+06	NA	NA	5.31827e+06
Q12888	TP53BP1	Tumor suppressor p53-binding protein 1	1	0.886988	630	S	NA	NA	NA	NA	NA	NA	NA	2.84872e+06	NA	2.04402e+06	NA	NA	NA	NA	NA	NA	NA	NA	NA	NA	NA	NA	2.46271e+06	3.29915e+06	NA	1.48086e+06	NA	NA	NA	NA	NA	NA	NA	NA	NA	NA	NA	NA	1.30155e+06	NA	NA	NA	NA
Q12888	TP53BP1	Tumor suppressor p53-binding protein 1	1	0.979235	552	S	NA	NA	NA	NA	NA	NA	NA	1.96198e+06	1.62567e+06	2.66114e+06	NA	NA	NA	NA	NA	NA	NA	NA	NA	NA	NA	NA	2.29023e+06	NA	NA	NA	NA	NA	NA	NA	NA	NA	NA	NA	NA	NA	NA	NA	1.49613e+06	2.12887e+06	NA	NA	1.64247e+06
Q12888	TP53BP1	Tumor suppressor p53-binding protein 1	1	0.999992	1028	S	6.33207e+06	5.17163e+06	NA	4.84624e+06	4.18854e+06	2.84077e+06	6.10579e+06	3.21347e+06	4.1623e+06	3.78459e+06	6.33207e+06	5.17163e+06	NA	4.84624e+06	4.18854e+06	6.50506e+06	6.75415e+06	4.38857e+06	3.7002e+06	4.2722e+06	4.43471e+06	6.65394e+06	4.40071e+06	3.22054e+06	3.24554e+06	8.91089e+06	541589	3.13962e+06	3.07401e+06	NA	2.78919e+06	4.58964e+06	4.15004e+06	3.93525e+06	4.9866e+06	3.4502e+06	3.44643e+06	3.72214e+06	3.04723e+06	2.49699e+06	4.32919e+06	5.45522e+06	4.6046e+06
Q12888	TP53BP1	Tumor suppressor p53-binding protein 1	1	0.985975	1678	S	NA	NA	NA	NA	NA	NA	NA	NA	NA	506351	NA	NA	NA	NA	NA	NA	NA	NA	NA	NA	NA	NA	NA	NA	NA	NA	NA	NA	NA	NA	NA	NA	NA	NA	NA	NA	NA	NA	436826	NA	NA	NA	618526
Q12888	TP53BP1	Tumor suppressor p53-binding protein 1	1	0.969005	523	S	NA	NA	NA	NA	NA	NA	NA	NA	NA	NA	NA	NA	NA	NA	NA	NA	NA	NA	NA	NA	NA	NA	NA	NA	NA	NA	NA	NA	NA	NA	NA	NA	NA	NA	NA	NA	NA	651953	NA	NA	NA	NA	NA
Q12888	TP53BP1	Tumor suppressor p53-binding protein 1	1	0.999255	525	S	NA	964656	NA	NA	770593	NA	NA	NA	NA	630847	NA	964656	NA	NA	770593	NA	NA	NA	NA	NA	NA	NA	1.00548e+06	NA	NA	NA	NA	NA	NA	NA	NA	NA	NA	NA	NA	NA	NA	NA	NA	NA	NA	NA	NA
Q12888	TP53BP1	Tumor suppressor p53-binding protein 1	1	0.499999	1113	S	NA	NA	NA	NA	NA	NA	NA	3.72743e+06	NA	NA	NA	NA	NA	NA	NA	NA	NA	NA	NA	NA	NA	NA	3.47187e+06	NA	NA	NA	NA	3.84831e+06	NA	NA	NA	NA	NA	NA	NA	NA	NA	3.8737e+06	NA	NA	NA	NA	NA
Q12888	TP53BP1	Tumor suppressor p53-binding protein 1	1	0.967086	1114	S	NA	2.51207e+06	NA	NA	6.55595e+06	NA	NA	3.62109e+06	NA	2.78071e+06	NA	2.51207e+06	NA	NA	6.55595e+06	NA	NA	3.36897e+06	NA	NA	NA	NA	3.37859e+06	NA	3.32117e+06	NA	NA	3.75525e+06	NA	NA	6.14204e+06	NA	NA	NA	NA	NA	NA	2.03503e+07	3.07616e+06	NA	NA	NA	2.1484e+06
Q12888	TP53BP1	Tumor suppressor p53-binding protein 1	1	1	500	S	NA	3.5304e+06	NA	NA	NA	NA	NA	3.12677e+06	NA	3.51146e+06	NA	3.5304e+06	NA	NA	NA	NA	NA	2.86143e+06	3.96402e+06	5.33368e+06	NA	1.27136e+06	3.75018e+06	NA	NA	1.59666e+06	NA	3.41757e+06	NA	NA	NA	2.61615e+06	4.51781e+06	NA	3.87275e+06	NA	NA	NA	3.40869e+06	3.19356e+06	NA	NA	4.25456e+06
Q12888	TP53BP1	Tumor suppressor p53-binding protein 1	1	0.6009	1460	S	NA	1.13173e+07	NA	1.08493e+07	1.21003e+07	NA	NA	1.13554e+07	1.587e+07	1.07877e+07	NA	1.13173e+07	NA	1.08493e+07	1.21003e+07	NA	NA	1.11819e+07	9.25708e+06	8.62844e+06	NA	1.7279e+07	7.1101e+06	9.74364e+06	1.23449e+07	9.77774e+06	NA	1.19184e+07	NA	1.0991e+07	9.09897e+06	NA	6.53869e+06	NA	9.87608e+06	1.26448e+07	NA	9.22867e+06	8.63418e+06	1.21711e+07	1.09621e+07	NA	1.17885e+07
Q12888	TP53BP1	Tumor suppressor p53-binding protein 1	1	0.816128	1462	S	NA	8.45351e+06	NA	NA	NA	NA	NA	7.72331e+06	8.0563e+06	7.07848e+06	NA	8.45351e+06	NA	NA	NA	NA	NA	5.14335e+06	6.0223e+06	7.33191e+06	NA	8.48469e+06	4.30541e+06	7.56886e+06	9.05387e+06	NA	NA	NA	NA	NA	4.88827e+06	NA	6.29111e+06	NA	NA	9.63183e+06	NA	NA	6.54351e+06	NA	6.80823e+06	NA	5.87723e+06
Q12888	TP53BP1	Tumor suppressor p53-binding protein 1	1	1	265	S	NA	593495	342364	440251	NA	499101	530576	NA	NA	575135	NA	593495	342364	440251	NA	497723	498242	689515	NA	NA	593804	431219	NA	NA	NA	454305	NA	762221	NA	NA	NA	525447	NA	417750	NA	NA	NA	NA	693819	566726	NA	NA	NA
Q12888	TP53BP1	Tumor suppressor p53-binding protein 1	1	0.629103	830	S	NA	NA	NA	NA	NA	NA	NA	NA	NA	NA	NA	NA	NA	NA	NA	NA	NA	NA	6.39384e+06	5.55636e+06	NA	NA	NA	NA	NA	NA	NA	3.95317e+06	NA	NA	NA	NA	NA	NA	NA	NA	NA	NA	NA	4.60214e+06	NA	NA	NA
Q12888	TP53BP1	Tumor suppressor p53-binding protein 1	1	0.934472	831	S	NA	6.28105e+06	NA	6.45426e+06	6.34424e+06	NA	NA	4.41896e+06	5.89788e+06	4.74184e+06	NA	6.28105e+06	NA	6.45426e+06	6.34424e+06	NA	NA	5.61465e+06	NA	NA	NA	NA	5.71588e+06	5.61677e+06	6.44332e+06	NA	NA	NA	4.97742e+06	NA	NA	NA	5.93963e+06	NA	NA	NA	NA	NA	3.88765e+06	NA	6.25192e+06	NA	5.11673e+06
Q12888	TP53BP1	Tumor suppressor p53-binding protein 1	1	0.560191	379	S	NA	NA	NA	1.09929e+07	NA	NA	NA	NA	NA	NA	NA	NA	NA	1.09929e+07	NA	NA	NA	NA	NA	NA	NA	NA	NA	NA	NA	NA	1.94637e+06	NA	NA	NA	NA	NA	NA	NA	NA	NA	NA	NA	NA	NA	NA	NA	NA
Q12888	TP53BP1	Tumor suppressor p53-binding protein 1	1	0.975907	380	S	6.78777e+06	8.98501e+06	7.08611e+06	NA	NA	4.55302e+06	NA	6.34059e+06	1.02119e+07	6.7846e+06	6.78777e+06	8.98501e+06	7.08611e+06	NA	NA	NA	NA	6.98848e+06	9.56151e+06	9.67613e+06	NA	8.32739e+06	6.61018e+06	6.75883e+06	7.58492e+06	NA	NA	9.92732e+06	8.30568e+06	NA	4.93483e+06	8.34146e+06	9.4978e+06	5.80572e+06	8.43732e+06	9.75017e+06	6.86182e+06	7.70286e+06	6.11461e+06	6.97119e+06	8.77699e+06	1.03986e+07	7.70816e+06
Q12923	PTPN13	Tyrosine-protein phosphatase non-receptor type 13	1	0.999924	908	S	4.55343e+06	5.66637e+06	NA	5.54432e+06	4.36394e+06	7.13293e+06	5.30793e+06	4.78753e+06	4.66042e+06	4.4982e+06	4.55343e+06	5.66637e+06	NA	5.54432e+06	4.36394e+06	2.6306e+06	NA	3.7216e+06	2.84075e+06	1.68245e+06	NA	2.69627e+06	4.41262e+06	2.58953e+06	2.4205e+06	2.17582e+06	3.85011e+06	2.96911e+06	3.08034e+06	2.62605e+06	4.22179e+06	3.36942e+06	3.31991e+06	2.98434e+06	3.90387e+06	3.05648e+06	2.3256e+06	4.57678e+06	3.44717e+06	3.68727e+06	3.17359e+06	NA	4.19296e+06
Q12923	PTPN13	Tyrosine-protein phosphatase non-receptor type 13	1	1	890	S	NA	551408	NA	543385	NA	553395	NA	504665	586212	661824	NA	551408	NA	543385	NA	NA	NA	632332	694923	401772	NA	266868	639235	451159	NA	351092	1.12159e+06	828779	NA	NA	706039	556578	617873	490614	613155	724479	NA	539626	925092	939814	702070	471260	781819
Q12923	PTPN13	Tyrosine-protein phosphatase non-receptor type 13	1	0.926928	345	S	NA	NA	NA	NA	NA	NA	NA	NA	NA	NA	NA	NA	NA	NA	NA	NA	NA	NA	NA	NA	NA	NA	NA	NA	NA	NA	419005	NA	NA	NA	NA	NA	NA	NA	NA	NA	NA	NA	NA	NA	NA	NA	NA
Q12923	PTPN13	Tyrosine-protein phosphatase non-receptor type 13	1	0.507581	348	S	NA	NA	NA	NA	NA	NA	NA	634375	NA	NA	NA	NA	NA	NA	NA	NA	NA	NA	NA	NA	NA	NA	NA	NA	NA	NA	NA	NA	NA	NA	NA	NA	NA	NA	NA	NA	NA	NA	NA	NA	NA	NA	NA
Q12926	ELAVL2	ELAV-like protein 2	1	0.499977	216	S	NA	NA	NA	NA	NA	NA	NA	1.00671e+06	NA	NA	NA	NA	NA	NA	NA	NA	NA	NA	NA	NA	NA	NA	NA	NA	NA	NA	NA	NA	NA	NA	NA	NA	NA	NA	NA	NA	NA	NA	NA	NA	NA	NA	864153
Q12926	ELAVL2	ELAV-like protein 2	1	1	221	S	1.60158e+06	2.97739e+06	NA	NA	NA	NA	NA	2.1317e+06	3.55093e+06	2.22066e+06	1.60158e+06	2.97739e+06	NA	NA	NA	NA	NA	2.37527e+06	2.48063e+06	2.65249e+06	NA	2.76354e+06	2.1679e+06	2.26585e+06	2.15042e+06	2.18039e+06	1.21481e+06	NA	1.37729e+06	4.36769e+06	2.27108e+06	2.25782e+06	3.72215e+06	1.54318e+06	2.22485e+06	2.44375e+06	2.34543e+06	1.90874e+06	2.13986e+06	1.91013e+06	2.13323e+06	2.38307e+06	2.52545e+06
Q12986	NFX1	Transcriptional repressor NF-X1	1	0.54688	49	S	NA	NA	NA	NA	NA	NA	NA	NA	NA	NA	NA	NA	NA	NA	NA	NA	NA	NA	NA	NA	NA	NA	NA	NA	NA	NA	NA	NA	NA	NA	NA	NA	NA	NA	NA	NA	699385	NA	NA	NA	NA	NA	NA
Q12986	NFX1	Transcriptional repressor NF-X1	1	0.890024	50	S	NA	NA	NA	NA	NA	NA	NA	NA	377514	701847	NA	NA	NA	NA	NA	NA	NA	NA	NA	NA	NA	NA	NA	NA	NA	NA	NA	NA	NA	NA	NA	NA	NA	NA	NA	NA	NA	NA	535783	NA	NA	NA	NA
Q12996	CSTF3	Cleavage stimulation factor subunit 3	1	1	691	S	NA	4.30915e+06	NA	NA	3.63099e+06	NA	NA	7.57467e+06	5.67658e+06	4.0526e+06	NA	4.30915e+06	NA	NA	3.63099e+06	NA	NA	3.90778e+06	2.96903e+06	3.67493e+06	NA	3.06785e+06	4.6013e+06	4.29409e+06	3.8491e+06	NA	5.20931e+06	3.93529e+06	NA	NA	3.11645e+06	NA	3.84324e+06	NA	NA	2.03448e+06	5.2939e+06	4.0057e+06	4.073e+06	3.02061e+06	NA	NA	5.26949e+06
Q13009	TIAM1	T-lymphoma invasion and metastasis-inducing protein 1	1	1	231	S	NA	2.18614e+06	NA	2.26711e+06	NA	2.78182e+06	NA	2.34094e+06	1.71066e+06	NA	NA	2.18614e+06	NA	2.26711e+06	NA	1.67457e+06	1.08978e+06	NA	1.64756e+06	1.09505e+06	NA	973555	NA	NA	1.31735e+06	1.33937e+06	2.18254e+06	1.49187e+06	NA	NA	NA	NA	NA	2.08253e+06	NA	NA	1.50885e+06	NA	1.74642e+06	1.94162e+06	1.44435e+06	NA	NA
Q13017	ARHGAP5	Rho GTPase-activating protein 5	1	0.981498	1218	S	NA	NA	NA	NA	NA	NA	NA	NA	2.62944e+06	NA	NA	NA	NA	NA	NA	NA	NA	NA	NA	NA	NA	1.7971e+06	NA	NA	2.63489e+06	NA	3.06091e+06	2.27554e+06	NA	NA	NA	NA	NA	NA	NA	2.57736e+06	2.915e+06	NA	2.18316e+06	2.6034e+06	2.73424e+06	NA	NA
Q13029	PRDM2	PR domain zinc finger protein 2	1	0.999402	643	S	NA	NA	NA	NA	NA	NA	NA	NA	NA	NA	NA	NA	NA	NA	NA	NA	589438	NA	NA	NA	NA	954147	828402	NA	NA	NA	NA	NA	NA	NA	NA	NA	NA	NA	NA	NA	NA	NA	NA	NA	NA	NA	NA
Q13033	STRN3	Striatin-3	1	1	229	S	NA	3.04377e+06	NA	NA	2.08196e+06	NA	NA	2.65376e+06	2.39718e+06	3.04937e+06	NA	3.04377e+06	NA	NA	2.08196e+06	NA	NA	2.72169e+06	2.34386e+06	2.07595e+06	NA	NA	2.18671e+06	1.89857e+06	2.2927e+06	NA	3.15164e+06	2.10561e+06	2.0672e+06	NA	2.76061e+06	2.07675e+06	3.00628e+06	2.97988e+06	2.36556e+06	2.08045e+06	2.17657e+06	2.26857e+06	1.7859e+06	2.00878e+06	2.97152e+06	NA	3.10483e+06
Q13045	FLII	Protein flightless-1 homolog	1	0.999645	856	S	3.54583e+06	5.21821e+06	3.46643e+06	3.11164e+06	2.82039e+06	3.29794e+06	3.35606e+06	NA	2.58776e+06	2.91814e+06	3.54583e+06	5.21821e+06	3.46643e+06	3.11164e+06	2.82039e+06	2.61256e+06	1.3729e+06	3.21541e+06	2.44526e+06	1.38727e+06	NA	2.37758e+06	3.17503e+06	2.34766e+06	2.36671e+06	2.34698e+06	2.54804e+06	2.18209e+06	2.27877e+06	NA	3.42409e+06	2.63825e+06	3.15336e+06	2.59163e+06	2.52202e+06	2.31065e+06	NA	4.21913e+06	2.99745e+06	3.23164e+06	2.77619e+06	4.02195e+06	2.60912e+06
Q13085	ACACA	Acetyl-CoA carboxylase 1;Biotin carboxylase	1	0.999926	23	S	NA	NA	NA	NA	NA	NA	NA	NA	NA	NA	NA	NA	NA	NA	NA	NA	NA	NA	NA	NA	NA	NA	NA	NA	NA	NA	NA	NA	NA	NA	NA	NA	NA	NA	NA	NA	NA	NA	NA	NA	NA	NA	NA
Q13085	ACACA	Acetyl-CoA carboxylase 1;Biotin carboxylase	1	0.999998	29	S	NA	2.99832e+06	NA	NA	NA	NA	NA	2.16364e+06	4.19873e+06	2.18157e+06	NA	2.99832e+06	NA	NA	NA	NA	NA	NA	1.17401e+06	NA	NA	6.78854e+06	1.71739e+06	2.49385e+06	NA	NA	2.71818e+06	NA	NA	NA	3.42101e+06	NA	2.28546e+06	NA	2.68247e+06	2.19144e+06	1.47667e+06	NA	2.15598e+06	2.37575e+06	1.69545e+06	NA	2.1174e+06
Q13085	ACACA	Acetyl-CoA carboxylase 1;Biotin carboxylase	1	0.999874	80	S	NA	706881	NA	NA	NA	NA	511295	1.26257e+06	NA	541093	NA	706881	NA	NA	NA	NA	NA	991581	571301	729936	NA	1.00244e+06	1.62378e+06	910548	817709	NA	NA	NA	NA	NA	1.58331e+06	NA	NA	NA	NA	934495	NA	1.71761e+06	NA	NA	NA	NA	410631
Q13098	GPS1	COP9 signalosome complex subunit 1	1	0.999964	474	S	NA	1.71142e+06	NA	NA	NA	NA	1.17183e+06	NA	1.79634e+06	2.60712e+06	NA	1.71142e+06	NA	NA	NA	NA	NA	NA	2.97539e+06	2.4741e+06	NA	762413	NA	2.07238e+06	1.88985e+06	NA	NA	NA	NA	NA	NA	1.85047e+06	599777	2.8358e+06	NA	NA	2.541e+06	2.92594e+06	3.80217e+06	NA	3.00737e+06	3.36655e+06	NA
Q13098	GPS1	COP9 signalosome complex subunit 1	1	0.958704	468	S	NA	NA	NA	NA	NA	NA	NA	NA	NA	NA	NA	NA	NA	NA	NA	NA	NA	NA	NA	NA	NA	NA	NA	NA	NA	NA	1.54372e+06	NA	NA	NA	NA	NA	NA	NA	NA	NA	NA	NA	NA	NA	NA	NA	NA
Q13111	CHAF1A	Chromatin assembly factor 1 subunit A	1	0.999859	951	S	7.84626e+06	8.70468e+06	1.17064e+07	1.92382e+07	1.24121e+07	1.02571e+07	5.09362e+06	9.60101e+06	7.3461e+06	8.34974e+06	7.84626e+06	8.70468e+06	1.17064e+07	1.92382e+07	1.24121e+07	NA	NA	1.08238e+07	6.32963e+06	NA	NA	NA	9.65214e+06	6.52141e+06	6.44043e+06	NA	2.24754e+06	5.83631e+06	6.89536e+06	5.80418e+06	6.24857e+06	7.07741e+06	7.43771e+06	9.53311e+06	7.18529e+06	7.4992e+06	5.2888e+06	1.21722e+07	5.76871e+06	6.63961e+06	6.05109e+06	1.13397e+07	8.84877e+06
Q13111	CHAF1A	Chromatin assembly factor 1 subunit A	1	0.670132	775	S	NA	NA	NA	NA	NA	NA	NA	NA	NA	NA	NA	NA	NA	NA	NA	NA	NA	NA	2.55169e+06	NA	NA	NA	NA	NA	NA	NA	NA	NA	NA	NA	NA	NA	NA	NA	NA	NA	NA	NA	NA	NA	NA	NA	NA
Q13112	CHAF1B	Chromatin assembly factor 1 subunit B	1	0.558506	409	S	NA	NA	NA	NA	NA	7.95309e+06	NA	1.66878e+07	7.59022e+06	NA	NA	NA	NA	NA	NA	NA	NA	1.20918e+07	8.86369e+06	NA	NA	5.99593e+06	1.15062e+07	NA	8.34767e+06	NA	NA	NA	8.20466e+06	7.8535e+06	8.64291e+06	NA	NA	1.05501e+07	1.31562e+07	NA	9.03642e+06	1.37579e+07	NA	NA	9.41876e+06	NA	NA
Q13112	CHAF1B	Chromatin assembly factor 1 subunit B	1	0.987621	410	S	NA	8.66618e+06	NA	NA	NA	NA	NA	NA	NA	1.20117e+07	NA	8.66618e+06	NA	NA	NA	NA	NA	NA	NA	1.0669e+07	NA	NA	NA	9.22939e+06	NA	1.00853e+07	NA	7.39201e+06	NA	NA	NA	9.45746e+06	7.75831e+06	NA	NA	NA	NA	NA	NA	NA	NA	NA	1.1896e+07
Q13112	CHAF1B	Chromatin assembly factor 1 subunit B	1	0.701876	529	S	NA	NA	NA	NA	NA	NA	NA	NA	NA	3.33064e+06	NA	NA	NA	NA	NA	NA	NA	NA	NA	NA	NA	NA	NA	NA	NA	NA	NA	NA	NA	NA	NA	NA	NA	NA	NA	NA	NA	NA	NA	NA	NA	NA	NA
Q13112	CHAF1B	Chromatin assembly factor 1 subunit B	1	0.757483	538	S	NA	NA	NA	NA	NA	NA	NA	NA	NA	NA	NA	NA	NA	NA	NA	NA	NA	3.15592e+06	NA	NA	NA	NA	2.99532e+06	NA	NA	NA	NA	NA	NA	NA	NA	NA	NA	NA	NA	NA	NA	NA	NA	NA	NA	NA	NA
Q13112	CHAF1B	Chromatin assembly factor 1 subunit B	1	0.993181	429	S	NA	4.59969e+06	NA	NA	NA	2.15393e+06	NA	NA	NA	NA	NA	4.59969e+06	NA	NA	NA	NA	NA	NA	NA	NA	NA	5.25962e+06	NA	NA	NA	2.37514e+06	2.49775e+06	NA	NA	2.85367e+06	NA	8.95638e+06	2.06296e+06	9.73633e+06	4.21763e+06	NA	NA	NA	4.40652e+06	NA	NA	NA	1.20596e+06
Q13127	REST	RE1-silencing transcription factor	1	0.995256	864	S	NA	NA	NA	NA	NA	NA	NA	NA	NA	NA	NA	NA	NA	NA	NA	NA	NA	NA	NA	NA	NA	NA	NA	NA	NA	NA	NA	678595	NA	NA	NA	NA	NA	NA	NA	NA	NA	NA	NA	NA	NA	NA	830542
Q13129	RLF	Zinc finger protein Rlf	1	0.926138	632	S	NA	NA	NA	NA	NA	NA	NA	NA	NA	NA	NA	NA	NA	NA	NA	NA	NA	NA	639913	NA	NA	NA	NA	NA	NA	NA	NA	NA	NA	NA	NA	NA	NA	NA	NA	NA	NA	NA	748323	NA	NA	NA	1.16625e+06
Q13129	RLF	Zinc finger protein Rlf	1	0.852687	634	S	NA	NA	NA	NA	NA	NA	NA	NA	NA	NA	NA	NA	NA	NA	NA	NA	NA	NA	NA	NA	NA	NA	NA	NA	NA	NA	NA	NA	NA	NA	1.14064e+06	NA	1.36326e+06	NA	NA	NA	NA	NA	1.00983e+06	NA	NA	NA	NA
Q13136	PPFIA1	Liprin-alpha-1	1	0.996024	666	S	NA	523222	NA	432825	NA	NA	798892	697181	878412	889778	NA	523222	NA	432825	NA	NA	NA	741884	589994	NA	NA	NA	713198	772890	NA	652002	869269	644672	567129	NA	676244	503137	569106	771653	748053	796246	NA	927900	1.01674e+06	885670	NA	NA	812183
Q13137	CALCOCO2	Calcium-binding and coiled-coil domain-containing protein 2	1	0.993756	271	S	NA	NA	NA	NA	NA	NA	NA	NA	NA	NA	NA	NA	NA	NA	NA	NA	NA	NA	NA	NA	NA	NA	NA	NA	NA	NA	NA	NA	NA	NA	NA	NA	NA	NA	NA	6.18842e+06	NA	NA	NA	NA	NA	NA	NA
Q13153	PAK1	Serine/threonine-protein kinase PAC 1	1	0.999783	174	S	2.80965e+06	8.82938e+06	NA	NA	5.94375e+06	NA	NA	7.97482e+06	6.49425e+06	6.52319e+06	2.80965e+06	8.82938e+06	NA	NA	5.94375e+06	NA	NA	7.20103e+06	6.3497e+06	9.75177e+06	NA	NA	6.19327e+06	8.483e+06	6.25957e+06	NA	6.54827e+06	5.85636e+06	NA	7.01437e+06	6.26231e+06	3.57352e+06	8.30933e+06	3.26858e+06	5.72438e+06	5.82549e+06	6.92819e+06	6.77125e+06	7.13718e+06	6.65044e+06	4.99168e+06	NA	4.98281e+06
Q13153	PAK1	Serine/threonine-protein kinase PAC 1	1	0.695764	220	S	NA	NA	NA	NA	NA	NA	NA	NA	NA	NA	NA	NA	NA	NA	NA	NA	NA	NA	NA	NA	NA	NA	NA	NA	NA	NA	NA	NA	NA	NA	NA	NA	NA	NA	NA	NA	NA	NA	NA	NA	NA	NA	NA
Q13177	PAK2	Serine/threonine-protein kinase PAC 2;PAK-2p27;PAK-2p34	1	1	2	S	3.3126e+07	3.33678e+07	4.2561e+07	2.55711e+07	2.00751e+07	4.98668e+07	4.07208e+07	2.06758e+07	2.43113e+07	1.97339e+07	3.3126e+07	3.33678e+07	4.2561e+07	2.55711e+07	2.00751e+07	2.56129e+07	1.74337e+07	1.96444e+07	1.96446e+07	1.28063e+07	3.74544e+07	4.05003e+07	1.93767e+07	2.01701e+07	1.80416e+07	2.23719e+07	1.58061e+07	1.32212e+07	1.65748e+07	5.20679e+07	2.55749e+07	2.11756e+07	2.64494e+07	2.28207e+07	1.83258e+07	1.99986e+07	1.56221e+07	2.52005e+07	1.7663e+07	1.88535e+07	1.85696e+07	1.25108e+07	2.13085e+07
Q13177	PAK2	Serine/threonine-protein kinase PAC 2;PAK-2p27;PAK-2p34	1	0.998293	141	S	NA	7.76945e+06	NA	NA	8.39056e+06	NA	NA	8.5572e+06	7.1092e+06	6.99293e+06	NA	7.76945e+06	NA	NA	8.39056e+06	NA	NA	6.91135e+06	NA	7.62421e+06	NA	6.00852e+06	5.36451e+06	9.64985e+06	7.55204e+06	4.11092e+06	8.4316e+06	9.08324e+06	6.82222e+06	8.15745e+06	7.66731e+06	5.16083e+06	5.46287e+06	4.42527e+06	7.59389e+06	7.73946e+06	9.95035e+06	8.39905e+06	8.33438e+06	8.02933e+06	9.10603e+06	NA	8.09507e+06
Q13185	CBX3	Chromobox protein homolog 3	1	0.893954	176	S	NA	NA	NA	NA	NA	NA	NA	NA	NA	NA	NA	NA	NA	NA	NA	NA	NA	NA	NA	NA	NA	NA	NA	NA	NA	NA	NA	NA	NA	NA	NA	NA	NA	NA	NA	NA	NA	NA	NA	NA	NA	NA	NA
Q13200	PSMD2	26S proteasome non-ATPase regulatory subunit 2	1	1	16	S	2.19358e+06	2.49233e+06	NA	NA	1.95695e+06	NA	NA	3.92673e+06	2.77939e+06	3.94992e+06	2.19358e+06	2.49233e+06	NA	NA	1.95695e+06	NA	NA	3.81147e+06	2.83806e+06	5.3449e+06	NA	NA	3.85539e+06	4.41908e+06	2.77283e+06	NA	4.28939e+06	2.81663e+06	NA	NA	3.64089e+06	NA	2.6113e+06	NA	3.10406e+06	2.55771e+06	4.03555e+06	NA	2.41369e+06	1.70017e+06	2.77198e+06	3.89245e+06	3.65849e+06
Q13206	DDX10	Probable ATP-dependent RNA helicase DDX10	1	0.999977	539	S	NA	1.13441e+06	NA	1.11052e+06	NA	562671	NA	967616	NA	NA	NA	1.13441e+06	NA	1.11052e+06	NA	NA	NA	NA	NA	NA	NA	501808	1.01688e+06	1.25107e+06	NA	NA	NA	NA	NA	1.09597e+06	NA	NA	NA	797267	1.11818e+06	NA	NA	NA	964323	1.14112e+06	1.34761e+06	NA	1.16139e+06
Q13206	DDX10	Probable ATP-dependent RNA helicase DDX10	1	0.582001	829	S	NA	NA	NA	NA	NA	NA	NA	NA	NA	NA	NA	NA	NA	NA	NA	NA	NA	NA	NA	718045	NA	NA	NA	NA	NA	NA	NA	420824	NA	NA	NA	NA	NA	NA	NA	NA	NA	564549	NA	NA	NA	NA	446173
Q13206	DDX10	Probable ATP-dependent RNA helicase DDX10	1	0.960293	831	S	NA	NA	NA	NA	NA	NA	NA	NA	NA	NA	NA	NA	NA	NA	NA	NA	NA	1.05599e+06	646916	NA	NA	NA	NA	NA	NA	NA	NA	418097	NA	NA	NA	NA	NA	NA	NA	NA	NA	568377	512577	NA	NA	NA	443418
Q13207	TBX2	T-box transcription factor TBX2	1	1	653	S	2.20148e+06	3.98928e+06	NA	NA	NA	2.88647e+06	978592	NA	3.5339e+06	4.34541e+06	2.20148e+06	3.98928e+06	NA	NA	NA	NA	NA	NA	3.89299e+06	3.29835e+06	NA	NA	2.47532e+06	2.3264e+06	3.02723e+06	NA	3.54611e+06	2.84774e+06	NA	NA	NA	2.8089e+06	2.66256e+06	4.22149e+06	3.68846e+06	4.12413e+06	NA	NA	3.77392e+06	3.71238e+06	NA	4.66995e+06	NA
Q13207	TBX2	T-box transcription factor TBX2	1	1	657	S	NA	NA	NA	NA	NA	NA	NA	NA	NA	NA	NA	NA	NA	NA	NA	NA	NA	3.54401e+06	3.69028e+06	NA	NA	NA	2.35321e+06	NA	2.32326e+06	NA	3.00021e+06	NA	NA	NA	NA	NA	NA	4.21628e+06	4.35161e+06	NA	3.95858e+06	6.29308e+06	4.47154e+06	3.78455e+06	5.08095e+06	6.98185e+06	3.88741e+06
Q13207	TBX2	T-box transcription factor TBX2	1	0.996396	386	S	NA	3.33263e+06	NA	NA	NA	NA	NA	NA	NA	5.37974e+06	NA	3.33263e+06	NA	NA	NA	NA	NA	5.40982e+06	5.22832e+06	NA	NA	4.92466e+06	NA	NA	NA	NA	NA	NA	NA	NA	3.54231e+06	NA	NA	NA	NA	NA	NA	NA	NA	3.7254e+06	5.34258e+06	NA	5.76958e+06
Q13207	TBX2	T-box transcription factor TBX2	1	0.997178	676	S	NA	3.90686e+06	NA	NA	NA	881268	NA	7.46502e+06	1.75348e+06	1.96614e+06	NA	3.90686e+06	NA	NA	NA	NA	NA	5.05594e+06	NA	NA	NA	394253	3.58279e+06	NA	NA	901081	850041	NA	NA	1.62022e+07	1.51685e+06	NA	918648	3.6547e+06	2.40564e+06	NA	NA	1.29527e+07	4.72986e+06	3.07368e+06	NA	NA	2.53196e+06
Q13207	TBX2	T-box transcription factor TBX2	1	0.524456	355	S	NA	NA	NA	NA	NA	NA	NA	NA	NA	NA	NA	NA	NA	NA	NA	NA	NA	NA	NA	NA	NA	NA	NA	NA	NA	NA	NA	NA	NA	NA	NA	NA	NA	NA	NA	NA	NA	NA	NA	NA	NA	NA	NA
Q13207	TBX2	T-box transcription factor TBX2	1	1	360	S	NA	1.07581e+07	NA	1.05499e+07	8.75942e+06	1.48429e+07	2.17663e+07	1.13131e+07	9.28857e+06	1.15061e+07	NA	1.07581e+07	NA	1.05499e+07	8.75942e+06	1.35082e+07	NA	9.84817e+06	1.36986e+07	1.60268e+07	1.52948e+07	2.71243e+07	1.05335e+07	8.92065e+06	8.35199e+06	2.38102e+07	1.16084e+07	8.98293e+06	9.8168e+06	4.6553e+06	8.59331e+06	8.66514e+06	8.59686e+06	1.01436e+07	1.24191e+07	1.17164e+07	1.08648e+07	1.04789e+07	7.99672e+06	7.07167e+06	1.41607e+07	8.4369e+06	1.49452e+07
Q13233	MAP3K1	Mitogen-activated protein kinase kinase kinase 1	1	0.992236	923	S	1.40954e+06	1.52033e+06	1.00599e+06	NA	1.12201e+06	NA	2.10389e+06	1.65664e+06	1.31403e+06	1.5779e+06	1.40954e+06	1.52033e+06	1.00599e+06	NA	1.12201e+06	NA	NA	1.43145e+06	1.14553e+06	1.19824e+06	NA	2.20393e+06	1.41084e+06	1.02147e+06	1.04527e+06	1.87144e+06	1.60167e+06	1.04185e+06	NA	NA	1.14442e+06	1.4483e+06	NA	2.1858e+06	1.4831e+06	1.75406e+06	1.07798e+06	1.61813e+06	1.1067e+06	814143	1.2604e+06	1.59135e+06	1.83891e+06
Q13242	SRSF9	Serine/arginine-rich splicing factor 9	1	1	211	S	NA	3.874e+06	NA	NA	7.53741e+06	NA	NA	6.85332e+06	6.97307e+06	6.29244e+06	NA	3.874e+06	NA	NA	7.53741e+06	NA	NA	3.84879e+06	5.84905e+06	3.28625e+06	NA	1.33935e+06	4.14399e+06	6.01076e+06	5.94093e+06	NA	3.00166e+06	5.1525e+06	5.01504e+06	NA	5.27624e+06	4.94056e+06	5.15683e+06	NA	4.32832e+06	5.3308e+06	6.21955e+06	3.88038e+06	3.8837e+06	3.71398e+06	3.99617e+06	6.04267e+06	6.37262e+06
Q13247	SRSF6	Serine/arginine-rich splicing factor 6	1	0.999998	303	S	8.60998e+06	6.03438e+06	9.51145e+06	1.0976e+07	7.23863e+06	1.27221e+07	1.59643e+07	6.02434e+06	6.30403e+06	6.83598e+06	8.60998e+06	6.03438e+06	9.51145e+06	1.0976e+07	7.23863e+06	1.6129e+07	1.67723e+07	6.53043e+06	8.53995e+06	5.68832e+06	5.20784e+06	4.30624e+06	5.44293e+06	5.81434e+06	5.75823e+06	8.91135e+06	7.27662e+06	9.31762e+06	1.11448e+07	2.7294e+06	4.43193e+06	6.63043e+06	4.57716e+06	6.01408e+06	7.91881e+06	9.0588e+06	7.81125e+06	5.47372e+06	6.14296e+06	7.49958e+06	7.27243e+06	1.11062e+07	6.05683e+06
Q13263	TRIM28	Transcription intermediary factor 1-beta	1	0.570043	9	S	NA	NA	NA	NA	NA	NA	NA	NA	NA	NA	NA	NA	NA	NA	NA	NA	NA	NA	NA	NA	NA	NA	NA	NA	NA	NA	1.77602e+06	NA	NA	NA	NA	NA	NA	NA	NA	NA	1.2804e+06	NA	NA	NA	NA	NA	NA
Q13263	TRIM28	Transcription intermediary factor 1-beta	1	0.999999	19	S	6.14261e+07	6.73234e+07	6.60369e+07	7.44408e+07	5.70691e+07	7.77446e+07	7.37203e+07	4.27361e+07	5.87512e+07	3.71254e+07	6.14261e+07	6.73234e+07	6.60369e+07	7.44408e+07	5.70691e+07	4.1184e+07	7.20601e+07	3.73816e+07	3.92344e+07	3.96999e+07	8.15986e+07	3.61097e+07	4.53139e+07	3.9126e+07	3.80268e+07	6.1284e+07	5.54669e+07	4.4936e+07	4.05161e+07	3.5829e+07	6.81624e+07	4.38644e+07	6.07763e+07	2.70882e+07	4.58222e+07	3.21073e+07	2.76911e+07	3.78367e+07	3.19623e+07	3.74064e+07	4.78956e+07	7.47944e+07	3.98914e+07
Q13263	TRIM28	Transcription intermediary factor 1-beta	1	0.590626	594	S	NA	NA	NA	NA	NA	NA	NA	NA	NA	NA	NA	NA	NA	NA	NA	NA	NA	NA	NA	NA	NA	NA	NA	NA	NA	3.49556e+07	NA	NA	NA	NA	NA	NA	NA	NA	NA	NA	NA	NA	NA	NA	NA	NA	NA
Q13263	TRIM28	Transcription intermediary factor 1-beta	1	0.556113	49	S	NA	NA	NA	NA	NA	NA	NA	NA	NA	NA	NA	NA	NA	NA	NA	NA	NA	NA	NA	9.9403e+06	NA	NA	NA	NA	NA	NA	NA	NA	NA	NA	NA	NA	NA	NA	NA	NA	NA	NA	NA	NA	NA	NA	NA
Q13263	TRIM28	Transcription intermediary factor 1-beta	1	0.998122	50	S	NA	1.5011e+07	NA	NA	1.2062e+07	NA	NA	1.44546e+07	1.78661e+07	1.31794e+07	NA	1.5011e+07	NA	NA	1.2062e+07	NA	NA	6.25863e+06	9.62476e+06	NA	NA	3.75856e+07	1.17712e+07	1.84403e+07	1.11068e+07	1.29404e+07	1.5142e+07	1.21646e+07	NA	NA	1.33898e+07	NA	1.24127e+07	NA	NA	NA	1.195e+07	NA	8.73391e+06	8.32145e+06	NA	1.09599e+07	1.94446e+07
Q13283	G3BP1	Ras GTPase-activating protein-binding protein 1	1	0.99997	232	S	3.92498e+07	9.99522e+07	6.66955e+07	2.006e+08	2.18783e+08	5.16026e+07	NA	1.63981e+08	1.30838e+08	1.5265e+08	3.92498e+07	9.99522e+07	6.66955e+07	2.006e+08	2.18783e+08	2.9155e+07	4.89984e+07	1.47484e+08	9.87569e+07	1.15554e+08	9.14319e+07	1.07155e+08	1.62909e+08	1.1903e+08	1.1616e+08	8.09834e+07	1.30082e+08	1.31525e+08	1.35932e+08	7.58743e+07	1.5951e+08	1.27185e+08	7.91209e+07	1.15419e+08	1.17058e+08	1.40556e+08	1.30888e+08	1.45961e+08	1.10862e+08	1.05338e+08	1.52973e+08	1.45942e+08	1.52606e+08
Q13283	G3BP1	Ras GTPase-activating protein-binding protein 1	1	1	149	S	1.77117e+07	3.93961e+07	NA	6.26163e+07	6.54168e+07	1.44313e+07	2.51761e+07	5.9676e+07	7.79366e+07	6.6996e+07	1.77117e+07	3.93961e+07	NA	6.26163e+07	6.54168e+07	1.44229e+07	1.74217e+07	3.71551e+07	4.68025e+07	7.60103e+07	1.35687e+07	1.22725e+08	3.35835e+07	5.87288e+07	7.52998e+07	6.42734e+07	9.88831e+07	6.97831e+07	6.09349e+07	4.16641e+07	6.24248e+07	5.70897e+07	6.19496e+07	3.04275e+07	5.1468e+07	6.10057e+07	3.35052e+07	3.90395e+07	3.47907e+07	5.36573e+07	4.14942e+07	1.69384e+07	4.50402e+07
Q13322	GRB10	Growth factor receptor-bound protein 10	1	1	104	S	1.48269e+06	1.37285e+06	NA	NA	NA	NA	1.25164e+06	1.49057e+06	NA	1.3438e+06	1.48269e+06	1.37285e+06	NA	NA	NA	1.39899e+06	NA	1.37418e+06	NA	NA	NA	2.35111e+06	NA	1.04617e+06	NA	NA	1.15059e+06	NA	830513	NA	NA	1.75686e+06	NA	1.86375e+06	NA	941679	NA	1.20701e+06	1.09614e+06	NA	NA	1.24934e+06	1.49934e+06
Q13330	MTA1	Metastasis-associated protein MTA1	1	1	386	S	1.53196e+06	2.48995e+06	NA	NA	NA	1.3237e+06	NA	NA	1.71972e+06	NA	1.53196e+06	2.48995e+06	NA	NA	NA	1.81429e+06	NA	2.27475e+06	1.42248e+06	1.60082e+06	NA	NA	1.7989e+06	1.75076e+06	NA	NA	817360	NA	NA	NA	NA	1.89442e+06	1.91888e+06	2.17837e+06	NA	NA	1.5885e+06	NA	NA	NA	NA	NA	1.92423e+06
Q13330	MTA1	Metastasis-associated protein MTA1	1	0.559319	520	S	NA	NA	NA	NA	NA	NA	NA	NA	NA	NA	NA	NA	NA	NA	NA	NA	NA	NA	NA	NA	NA	NA	NA	1.05657e+06	NA	404513	NA	1.16879e+06	NA	NA	NA	1.05524e+06	NA	NA	NA	NA	NA	NA	NA	NA	NA	NA	NA
Q13330	MTA1	Metastasis-associated protein MTA1	1	0.88149	522	S	NA	NA	NA	NA	NA	NA	NA	NA	NA	1.02598e+06	NA	NA	NA	NA	NA	NA	NA	NA	NA	NA	NA	NA	NA	1.0135e+06	NA	437934	NA	1.13846e+06	NA	NA	NA	NA	NA	NA	NA	NA	NA	NA	NA	NA	NA	NA	1.03628e+06
Q13330	MTA1	Metastasis-associated protein MTA1	1	0.98677	449	S	NA	NA	NA	NA	NA	NA	NA	NA	NA	NA	NA	NA	NA	NA	NA	NA	NA	NA	478425	NA	NA	NA	NA	NA	NA	NA	NA	NA	NA	NA	NA	NA	NA	NA	NA	NA	NA	NA	NA	374320	NA	NA	502811
Q13330	MTA1	Metastasis-associated protein MTA1	1	0.996491	576	S	5.67949e+06	7.83893e+06	8.11597e+06	6.02689e+06	7.21283e+06	5.38931e+06	2.82872e+06	4.1375e+06	6.06284e+06	6.21964e+06	5.67949e+06	7.83893e+06	8.11597e+06	6.02689e+06	7.21283e+06	NA	NA	5.38519e+06	5.54736e+06	6.47871e+06	NA	5.43979e+06	5.38421e+06	4.92027e+06	6.07918e+06	4.07226e+06	3.53835e+06	4.44729e+06	4.27359e+06	NA	6.0467e+06	7.62152e+06	8.69163e+06	6.31426e+06	5.54827e+06	6.11789e+06	5.28519e+06	7.18385e+06	4.25123e+06	4.13098e+06	7.51986e+06	9.16982e+06	6.2826e+06
Q13367	AP3B2	AP-3 complex subunit beta-2	1	0.99976	272	S	NA	NA	NA	NA	6.14128e+06	NA	NA	5.87709e+06	5.55854e+06	5.99881e+06	NA	NA	NA	NA	6.14128e+06	NA	NA	5.00256e+06	5.6717e+06	4.91723e+06	NA	4.74486e+06	5.08948e+06	6.15097e+06	5.28108e+06	4.20206e+06	6.01572e+06	5.51781e+06	4.49958e+06	NA	4.79409e+06	NA	5.6143e+06	1.64773e+06	4.86829e+06	4.34625e+06	3.93217e+06	4.02226e+06	4.87138e+06	5.34063e+06	4.87879e+06	4.00917e+06	4.4305e+06
Q13371	PDCL	Phosducin-like protein	1	0.959852	293	S	NA	NA	NA	NA	NA	NA	NA	NA	NA	NA	NA	NA	NA	NA	NA	2.43967e+06	NA	NA	NA	NA	NA	NA	NA	NA	NA	NA	NA	NA	NA	NA	NA	NA	NA	NA	NA	NA	NA	NA	NA	NA	NA	NA	NA
Q13371	PDCL	Phosducin-like protein	1	0.999758	296	S	NA	NA	NA	NA	NA	NA	NA	NA	NA	NA	NA	NA	NA	NA	NA	NA	NA	NA	NA	NA	NA	NA	NA	NA	NA	5.81928e+06	NA	2.01117e+06	NA	NA	NA	NA	NA	NA	NA	1.85356e+06	1.2749e+06	NA	2.33133e+06	1.69265e+06	NA	NA	NA
Q13409	DYNC1I2	Cytoplasmic dynein 1 intermediate chain 2	1	0.759695	97	S	NA	NA	NA	NA	NA	NA	NA	NA	NA	NA	NA	NA	NA	NA	NA	NA	NA	NA	NA	NA	NA	NA	NA	NA	NA	NA	527222	NA	NA	NA	NA	NA	NA	NA	NA	NA	NA	NA	NA	NA	NA	NA	NA
Q13409	DYNC1I2	Cytoplasmic dynein 1 intermediate chain 2	1	0.679372	101	S	NA	NA	NA	NA	NA	NA	NA	NA	NA	NA	NA	NA	NA	NA	NA	NA	NA	NA	NA	NA	NA	NA	NA	NA	NA	NA	727270	NA	NA	NA	NA	NA	NA	NA	NA	NA	NA	NA	NA	NA	NA	NA	NA
Q13409	DYNC1I2	Cytoplasmic dynein 1 intermediate chain 2	1	0.973397	104	S	NA	882464	NA	NA	NA	NA	NA	NA	NA	NA	NA	882464	NA	NA	NA	NA	NA	NA	NA	NA	NA	NA	NA	NA	NA	NA	NA	NA	NA	NA	NA	NA	614163	NA	NA	NA	NA	NA	671414	NA	NA	NA	478307
Q13425	SNTB2	Beta-2-syntrophin	1	1	95	S	NA	1.06515e+06	NA	NA	918008	1.18505e+06	742065	850025	978499	1.30483e+06	NA	1.06515e+06	NA	NA	918008	NA	NA	1.0537e+06	1.33433e+06	792034	NA	NA	NA	968172	NA	NA	1.22842e+06	NA	NA	NA	853742	NA	956250	NA	NA	NA	1.0957e+06	636931	725983	1.09369e+06	NA	1.35429e+06	840626
Q13425	SNTB2	Beta-2-syntrophin	1	1	110	S	720550	719852	NA	651913	NA	785625	772746	NA	575573	786095	720550	719852	NA	651913	NA	762980	860436	NA	754324	972861	923678	1.10651e+06	785186	706449	755464	1.17645e+06	814751	671450	621340	NA	745168	735836	660413	653712	NA	648566	NA	NA	761743	512632	888116	966882	704927
Q13427	PPIG	Peptidyl-prolyl cis-trans isomerase G	1	1	397	S	NA	NA	NA	NA	NA	NA	NA	1.41322e+06	1.2178e+06	1.67752e+06	NA	NA	NA	NA	NA	NA	NA	NA	NA	NA	NA	621299	NA	1.25925e+06	NA	NA	1.76427e+06	NA	NA	NA	NA	NA	1.09503e+06	NA	NA	NA	NA	NA	1.01609e+06	NA	NA	NA	1.54613e+06
Q13428	TCOF1	Treacle protein	1	0.999936	1376	S	NA	NA	NA	NA	NA	NA	NA	NA	NA	NA	NA	NA	NA	NA	NA	NA	NA	NA	2.83594e+06	NA	NA	NA	NA	2.94006e+06	NA	NA	NA	1.58078e+06	NA	NA	NA	NA	NA	NA	NA	NA	NA	NA	NA	2.05906e+06	1.94372e+06	NA	NA
Q13428	TCOF1	Treacle protein	1	0.999958	1378	S	8.68693e+06	1.35499e+07	NA	1.07936e+07	2.37113e+07	1.64278e+07	2.19222e+07	2.19091e+07	8.28714e+06	1.48241e+07	8.68693e+06	1.35499e+07	NA	1.07936e+07	2.37113e+07	1.44671e+07	NA	1.91241e+07	1.32451e+07	1.53087e+07	NA	7.81677e+06	2.01626e+07	1.73006e+07	9.46316e+06	1.34082e+07	1.40421e+07	1.07064e+07	6.80876e+06	6.82303e+06	1.70335e+07	1.1773e+07	8.15334e+06	8.92219e+06	1.61697e+07	1.15319e+07	1.16802e+07	1.53963e+07	1.31918e+07	7.23108e+06	1.15181e+07	2.38853e+07	1.73036e+07
Q13428	TCOF1	Treacle protein	1	0.995642	171	S	NA	NA	NA	NA	NA	NA	NA	NA	NA	NA	NA	NA	NA	NA	NA	NA	NA	NA	NA	9.40573e+06	NA	NA	NA	NA	NA	NA	NA	NA	NA	NA	NA	NA	NA	NA	NA	NA	NA	NA	NA	NA	NA	NA	NA
Q13428	TCOF1	Treacle protein	1	0.572624	1227	S	NA	NA	NA	NA	1.73833e+06	1.81763e+06	NA	NA	NA	NA	NA	NA	NA	NA	1.73833e+06	NA	NA	NA	NA	NA	NA	NA	NA	NA	NA	NA	NA	NA	NA	NA	NA	NA	NA	NA	NA	NA	NA	NA	NA	NA	NA	NA	NA
Q13428	TCOF1	Treacle protein	1	0.978907	1228	S	1.89158e+06	1.86567e+06	NA	NA	1.77593e+06	NA	NA	NA	1.73457e+06	1.95239e+06	1.89158e+06	1.86567e+06	NA	NA	1.77593e+06	NA	NA	1.39484e+06	1.78621e+06	NA	NA	NA	NA	1.76428e+06	1.71527e+06	NA	1.90222e+06	2.0255e+06	NA	NA	1.75861e+06	NA	2.0956e+06	NA	NA	1.64735e+06	1.15242e+06	NA	NA	1.60512e+06	1.78987e+06	2.50038e+06	1.61635e+06
Q13428	TCOF1	Treacle protein	1	0.919746	1111	S	NA	NA	NA	1.00987e+07	1.16315e+07	NA	6.28999e+06	1.28124e+07	NA	1.1103e+07	NA	NA	NA	1.00987e+07	1.16315e+07	NA	NA	1.12943e+07	NA	7.59896e+06	NA	5.11756e+06	1.1212e+07	9.47441e+06	NA	6.55576e+06	9.90429e+06	NA	6.99836e+06	NA	1.21304e+07	1.01639e+07	NA	NA	1.05409e+07	9.00586e+06	NA	1.08126e+07	9.74248e+06	1.10062e+07	NA	NA	1.02965e+07
Q13428	TCOF1	Treacle protein	1	0.999911	381	S	NA	NA	NA	NA	NA	4.66702e+06	NA	NA	NA	NA	NA	NA	NA	NA	NA	4.98541e+06	NA	NA	NA	NA	NA	NA	NA	NA	NA	NA	NA	NA	NA	NA	NA	5.40442e+06	4.11244e+06	NA	NA	NA	NA	NA	3.95693e+06	NA	1.96241e+06	2.72577e+06	NA
Q13428	TCOF1	Treacle protein	1	0.787922	153	S	1.50806e+06	NA	NA	NA	NA	NA	NA	NA	NA	NA	1.50806e+06	NA	NA	NA	NA	NA	NA	NA	NA	NA	NA	NA	NA	NA	NA	NA	NA	NA	1.41113e+06	NA	NA	NA	NA	NA	NA	NA	NA	NA	NA	NA	NA	NA	NA
Q13428	TCOF1	Treacle protein	1	0.9992	156	S	2.61513e+06	2.90329e+06	NA	1.54943e+06	3.72269e+06	2.77481e+06	2.04763e+06	2.77137e+06	2.0754e+06	2.40605e+06	2.61513e+06	2.90329e+06	NA	1.54943e+06	3.72269e+06	NA	NA	2.1408e+06	1.77106e+06	1.57997e+06	NA	4.12764e+06	3.70774e+06	2.42497e+06	2.06151e+06	NA	2.00772e+06	1.39287e+06	NA	2.74966e+06	3.291e+06	2.65104e+06	3.33798e+06	2.75523e+06	NA	1.86336e+06	1.72368e+06	2.52976e+06	2.81574e+06	1.36026e+06	2.13921e+06	2.30552e+06	2.51009e+06
Q13435	SF3B2	Splicing factor 3B subunit 2	1	0.999971	307	S	NA	NA	NA	NA	NA	NA	4.50852e+06	NA	3.0809e+06	3.43153e+06	NA	NA	NA	NA	NA	NA	NA	4.53467e+06	2.81042e+06	3.75313e+06	NA	NA	NA	NA	NA	7.37507e+06	3.23374e+06	NA	NA	NA	NA	NA	NA	NA	3.50804e+06	2.50754e+06	2.60334e+06	NA	2.78361e+06	NA	NA	NA	NA
Q13435	SF3B2	Splicing factor 3B subunit 2	1	0.998253	309	S	NA	7.6017e+06	NA	NA	NA	6.31167e+06	NA	7.13884e+06	5.45456e+06	6.7929e+06	NA	7.6017e+06	NA	NA	NA	NA	NA	8.64138e+06	NA	7.03705e+06	NA	7.76273e+06	8.15229e+06	NA	4.30572e+06	1.35789e+07	NA	5.10418e+06	NA	NA	5.52738e+06	3.91894e+06	4.99017e+06	3.94164e+06	NA	5.36015e+06	NA	NA	6.95358e+06	NA	5.38129e+06	5.9135e+06	NA
Q13439	GOLGA4	Golgin subfamily A member 4	1	0.996605	41	S	NA	2.72995e+06	NA	NA	NA	1.99163e+06	NA	1.21684e+06	2.03061e+06	NA	NA	2.72995e+06	NA	NA	NA	NA	NA	1.57403e+06	2.17396e+06	NA	NA	1.80463e+06	1.78846e+06	1.84214e+06	1.65583e+06	NA	2.21061e+06	NA	2.02171e+06	NA	NA	NA	1.98917e+06	NA	NA	1.96764e+06	1.55174e+06	NA	1.67357e+06	NA	1.7966e+06	NA	1.67691e+06
Q13439	GOLGA4	Golgin subfamily A member 4	1	0.999999	71	S	NA	3.20507e+06	NA	2.40489e+06	3.01468e+06	517249	NA	2.51162e+06	2.25734e+06	2.15402e+06	NA	3.20507e+06	NA	2.40489e+06	3.01468e+06	NA	NA	2.03296e+06	1.52528e+06	1.72119e+06	NA	1.80707e+06	2.61407e+06	3.01293e+06	2.77709e+06	NA	2.17431e+06	2.12105e+06	2.11271e+06	913345	2.11989e+06	2.45751e+06	1.73908e+06	1.66849e+06	1.29782e+06	2.06091e+06	1.94057e+06	1.40437e+06	1.39777e+06	2.03586e+06	2.14453e+06	1.6272e+06	2.04519e+06
Q13442	PDAP1	28 kDa heat- and acid-stable phosphoprotein	1	0.910592	60	S	NA	NA	NA	NA	NA	NA	NA	NA	NA	NA	NA	NA	NA	NA	NA	NA	NA	NA	NA	NA	NA	NA	NA	NA	NA	NA	NA	NA	NA	NA	NA	NA	NA	NA	NA	626405	NA	NA	NA	NA	NA	NA	NA
Q13459	MYO9B	Unconventional myosin-IXb	1	0.786455	1992	S	NA	NA	NA	NA	NA	NA	NA	NA	NA	NA	NA	NA	NA	NA	NA	NA	NA	NA	NA	NA	NA	NA	NA	NA	NA	NA	NA	NA	NA	NA	NA	NA	NA	NA	NA	NA	NA	NA	893086	NA	NA	NA	NA
Q13459	MYO9B	Unconventional myosin-IXb	1	0.999767	1290	S	NA	NA	NA	NA	NA	NA	NA	798188	NA	894362	NA	NA	NA	NA	NA	NA	NA	924512	NA	NA	NA	NA	833637	NA	782646	NA	747403	569352	NA	NA	NA	NA	NA	597037	896317	NA	782531	1.27305e+06	1.54287e+06	NA	NA	NA	1.04282e+06
Q13459	MYO9B	Unconventional myosin-IXb	1	0.993922	1267	S	NA	NA	NA	NA	NA	NA	NA	NA	NA	740321	NA	NA	NA	NA	NA	NA	NA	NA	NA	NA	NA	NA	NA	NA	NA	NA	NA	NA	NA	NA	NA	NA	NA	NA	NA	NA	NA	NA	NA	NA	NA	NA	NA
Q13480	GAB1	GRB2-associated-binding protein 1	1	0.991235	266	S	NA	616072	NA	NA	NA	NA	NA	611429	NA	NA	NA	616072	NA	NA	NA	NA	NA	698736	NA	637922	NA	637360	NA	NA	NA	NA	501760	NA	NA	NA	NA	NA	NA	NA	NA	NA	NA	NA	NA	NA	NA	NA	NA
Q13501	SQSTM1	Sequestosome-1	1	0.73045	366	S	NA	NA	NA	NA	NA	NA	NA	NA	NA	NA	NA	NA	NA	NA	NA	NA	NA	2.14566e+06	NA	NA	NA	NA	2.053e+06	NA	NA	NA	5.15759e+06	NA	NA	NA	NA	NA	NA	NA	NA	NA	NA	NA	NA	NA	NA	NA	NA
Q13501	SQSTM1	Sequestosome-1	1	0.999983	272	S	3.7377e+06	3.52724e+06	NA	3.26548e+06	NA	4.57842e+06	7.46939e+06	NA	4.08599e+06	NA	3.7377e+06	3.52724e+06	NA	3.26548e+06	NA	5.24895e+06	5.9067e+06	NA	3.2004e+06	NA	4.84657e+06	NA	NA	NA	NA	8.18231e+06	NA	NA	3.01887e+06	NA	3.0434e+06	NA	2.90372e+06	NA	3.9519e+06	3.43939e+06	NA	NA	NA	NA	2.74603e+06	NA	NA
Q13523	PRPF4B	Serine/threonine-protein kinase PRP4 homolog	1	0.783794	852	S	NA	NA	NA	4.33834e+06	NA	NA	NA	NA	NA	NA	NA	NA	NA	4.33834e+06	NA	NA	NA	NA	NA	NA	NA	9.83479e+06	NA	NA	NA	8.46006e+06	NA	NA	NA	NA	NA	NA	NA	1.05103e+07	NA	NA	NA	1.63885e+07	NA	NA	NA	NA	NA
Q13547	HDAC1	Histone deacetylase 1	1	1	393	S	3.17372e+06	6.70961e+06	NA	3.7486e+06	1.36555e+07	NA	NA	7.46408e+06	5.3e+06	7.38795e+06	3.17372e+06	6.70961e+06	NA	3.7486e+06	1.36555e+07	NA	NA	6.95692e+06	7.05989e+06	1.008e+07	NA	3.67332e+06	8.00244e+06	7.8198e+06	7.2448e+06	2.48071e+06	5.03849e+06	8.54e+06	3.80063e+06	5.05009e+06	2.97748e+07	4.54433e+06	8.44126e+06	5.37932e+06	6.2273e+06	6.30492e+06	3.31476e+06	3.26965e+07	6.19395e+06	7.07736e+06	5.15311e+06	2.46317e+06	5.06679e+06
Q13586	STIM1	Stromal interaction molecule 1	1	0.970435	660	S	NA	447451	NA	NA	NA	NA	NA	NA	NA	NA	NA	447451	NA	NA	NA	NA	NA	NA	NA	NA	NA	NA	NA	NA	NA	NA	NA	NA	NA	NA	NA	NA	NA	NA	NA	NA	NA	NA	NA	NA	NA	NA	NA
Q13586	STIM1	Stromal interaction molecule 1	1	0.522415	616	S	NA	356431	NA	NA	NA	NA	NA	NA	NA	NA	NA	356431	NA	NA	NA	NA	NA	NA	NA	NA	NA	NA	NA	NA	NA	NA	NA	NA	NA	NA	NA	NA	NA	NA	NA	NA	NA	NA	NA	NA	NA	NA	NA
Q13586	STIM1	Stromal interaction molecule 1	1	0.531682	618	S	NA	NA	NA	NA	NA	NA	NA	NA	NA	NA	NA	NA	NA	NA	NA	NA	NA	1.29776e+06	NA	NA	NA	NA	NA	NA	NA	NA	NA	NA	NA	NA	NA	NA	NA	NA	NA	NA	NA	NA	NA	NA	NA	NA	NA
Q13595	TRA2A	Transformer-2 protein homolog alpha	1	1	2	S	4.70182e+06	4.14142e+06	5.25073e+06	6.13101e+06	4.52986e+06	4.66904e+06	4.05386e+06	3.32218e+06	4.37965e+06	NA	4.70182e+06	4.14142e+06	5.25073e+06	6.13101e+06	4.52986e+06	3.54223e+06	2.99159e+06	NA	NA	NA	2.90311e+06	2.93046e+06	NA	NA	NA	2.43402e+06	2.81307e+06	4.093e+06	4.69728e+06	3.36752e+06	2.56069e+06	4.94483e+06	3.69981e+06	1.18971e+07	6.77585e+06	6.46482e+06	4.07706e+06	7.48432e+06	6.72912e+06	NA	6.01e+06	2.7125e+06	NA
Q13601	KRR1	KRR1 small subunit processome component homolog	1	0.999983	3	S	NA	3.98378e+06	3.86362e+06	NA	NA	2.52201e+06	4.99299e+06	NA	NA	NA	NA	3.98378e+06	3.86362e+06	NA	NA	5.04632e+06	5.29373e+06	NA	NA	NA	4.57297e+06	6.40274e+06	NA	NA	NA	NA	NA	NA	NA	3.02871e+06	NA	4.41569e+06	NA	5.22696e+06	NA	2.89535e+06	1.86485e+06	NA	2.66786e+06	2.07972e+06	NA	NA	NA
[truncated: 5,672 more rows]
[truncated: 14 more columns]
