# Supplementary material for: NTRK1/TrkA Signaling in Neuroblastoma Cells Induces Nuclear Reorganization and Intra-Nuclear Aggregation of Lamin A/C
Source: Cancers (Basel). 2021 Oct 21;13(21):5293. doi: 10.3390/cancers13215293 (PMC8582546; doi:10.3390/cancers13215293)
Supplement: Supplementary file 1 [file cancers-13-05293-s001.zip › cancers-1433337-supplementary/Supplementary Table S4 - Significantly Differentially Abundant Phosphosites.xlsx]

## Sheet: TOC
Table of Content - Significantly Differentially Abundant Phosphosites
Filter criteria: p-value ≤ 0.05, fold change ≤ -1.5 or ≥ 1.5
Table No.	Content
1	T = 0 h
2	T = 10 min
3	T = 1 h
4	T = 4 h
5	T = 12 h
6	T = 24 h

## Sheet: 1
T = 0 h
Up Regulation							Down Regulation
Uniprot ID	Gene Names	Phosphosites	p-Value	Fold Change	log10(p-Value)		Uniprot ID	Gene Names	Phosphosites	p-Value	Fold Change	log10(p-Value)
O14639	ABLIM1	655_S	0.0268032	1.53807	1.57181		Q9ULH0	KIDINS220	1681_S	0.0424058	-2.01339	1.37258
O75122	CLASP2	360_S	0.0181149	1.74308	1.74196		Q14814	MEF2D	231_S	0.0157421	-1.73009	1.80294
Q14152	EIF3A	584_S	0.00513239	1.70418	2.28968		Q05209	PTPN12	435_S	0.032573	-1.71311	1.48714
P18858	LIG1	66_S	0.0432967	1.55681	1.36355		Q92529	SHC3	474_S	0.0398196	-1.67708	1.3999
P02545	LMNA	22_S	0.000557389	1.74758	3.25384		O15014	ZNF609	1055_S	0.00416289	-1.65043	2.3806
Q13200	PSMD2	16_S	0.0363222	1.59127	1.43983		Q9Y2I7	PIKFYVE	307_S	0.037417	-1.62997	1.42693
O95218	ZRANB2	153_S	0.0308043	1.52416	1.51139

## Sheet: 2
T = 10 min
Up Regulation							Down Regulation
Uniprot ID	Gene Names	Phosphosites	p-Value	Fold Change	log10(p-Value)		Uniprot ID	Gene Names	Phosphosites	p-Value	Fold Change	log10(p-Value)
Q5VTR2	RNF20	136_S	0.0323745	24.9104	1.4898		Q9C0H5	ARHGAP39	604_S	0.0213296	-1.7985	1.67102
Q9BWH2	FUNDC2	151_S	2.63674e-06	4.12405	5.57893		Q9NYF8	BCLAF1	58_S	0.0379706	-1.6096	1.42055
P29966	MARCKS	118_S	0.0116627	2.44731	1.9332		Q9Y281	CFL2	3_S	0.00924797	-2.20828	2.03395
Q4G0J3	LARP7	300_S	0.0297695	2.36941	1.52623		P38432	COIL	566_S	0.0125382	-1.63724	1.90176
O43399	TPD52L2	166_S	0.00811268	2.18598	2.09084		P53621	COPA	173_S	0.0459554	-1.77572	1.33766
P18615	NELFE	115_S	0.00658367	2.15207	2.18153		Q86XP3	DDX42	96_S	0.0288258	-2.2719	1.54022
P08621	SNRNP70	410_S	0.00881272	1.91499	2.05489		O60832	DKC1	494_S	0.0186813	-2.14934	1.72859
P02545	LMNA	22_S	0.00027542	1.88024	3.56		Q6P2E9	EDC4	723_S	0.0215025	-3.11497	1.66751
P48634	PRRC2A	1004_S	0.0292718	1.75899	1.53355		Q6ZS17	FAM65A	351_S	0.0337984	-1.57854	1.4711
P52948	NUP98	623_S	0.00488798	1.66227	2.31087		Q13045	FLII	856_S	0.0360613	-1.70451	1.44296
Q8WVT3	TRAPPC12	184_S	0.0246637	1.58536	1.60794		Q13439	GOLGA4	71_S	0.0153819	-1.63289	1.81299
Q09666	AHNAK	5731_S	0.0339058	1.58079	1.46973		Q9ULH0	KIDINS220	681_S	0.0480524	-2.15878	1.31829
							Q7Z4S6	KIF21A	1662_S	0.0116742	-2.11466	1.93277
							Q9H0B6	KLC2	582_S	0.012967	-1.91195	1.88716
							Q8N9T8	KRI1	171_S	0.0319893	-1.63684	1.495
							Q6PKG0	LARP1	766_S	0.0275599	-1.97051	1.55972
							P78559	MAP1A	1146_S	0.0433723	-1.69981	1.36279
							P49006	MARCKSL1	165_S	0.0439882	-2.51574	1.35666
							P49736	MCM2	13_S	0.0131078	-1.59936	1.88247
							O95402	MED26	7_S	0.00193394	-1.53103	2.71356
							Q14814	MEF2D	180_S	0.00645416	-2.86591	2.19016
							Q14814	MEF2D	31_S	0.00819586	-2.25367	2.08641
							Q9Y6X9	MORC2	743_S	1.45455e-05	-2.69886	4.83727
							P04198	MYCN	156_S	0.00220951	-1.50402	2.6557
							Q99733	NAP1L4	7_S	0.0318192	-1.66526	1.49731
							Q9HCH0	NCKAP5L	489_S	0.0101392	-2.31889	1.994
							Q96D46	NMD3	470_T	0.0371997	-1.67668	1.42946
							Q9UHY1	NRBP1	2_S	0.027654	-1.76721	1.55824
							Q9BXB4	OSBPL11	181_S	0.040094	-1.90181	1.39692
							Q86WC4	OSTM1	324_T	0.0288738	-1.95166	1.5395
							Q13177	PAK2	2_S	0.0234358	-1.61373	1.63012
							P49585	PCYT1A	362_S	0.0374865	-1.62163	1.42613
							P50479	PDLIM4	112_S	0.00899163	-1.74001	2.04616
							Q12923	PTPN13	908_S	0.0222975	-1.91119	1.65174
							Q9Y606	PUS1	426_T	0.00384955	-2.13421	2.41459
							Q96T37	RBM15	294_S	0.0387991	-1.51829	1.41118
							O95295	SNAPIN	133_S	0.0132598	-1.9634	1.87746
							Q9NYB0	TERF2IP	203_S	0.0222695	-1.73788	1.65229
							Q13009	TIAM1	231_S	0.0240686	-1.65271	1.61855
							Q92547	TOPBP1	888_S	0.0294	-1.51477	1.53165
							Q13595	TRA2A	2_S	0.0458499	-1.50682	1.33866
							Q9H9C1	VIPAS39	121_S	0.0462804	-2.61776	1.3346
							Q9C0J8	WDR33	7_S	0.0227644	-1.54318	1.64274
							Q8TBF4	ZCRB1	155_S	0.0495868	-2.5575	1.30463

## Sheet: 3
T = 1 h
Up Regulation							Down Regulation
Uniprot ID	Gene Names	Phosphosites	p-Value	Fold Change	log10(p-Value)		Uniprot ID	Gene Names	Phosphosites	p-Value	Fold Change	log10(p-Value)
Q8WWM7	ATXN2L	111_S	0.000150385	2.00572	3.82279		Q9UKG1	APPL1	401_S	0.0357648	-1.74299	1.44654
Q5SYC1	CLVS2	302_S	0.0419601	1.82852	1.37716		Q7Z2K8	GPRIN1	615_S	0.0156643	-1.70876	1.80509
P38432	COIL	272_S	0.00393605	1.55946	2.40494		P10412	HIST1H1E	18_T	0.0345225	-2.11884	1.4619
Q9BTC0	DIDO1	1456_S	0.00938003	1.8562	2.0278		Q00839	HNRNPU	271_S	0.0465221	-2.2285	1.33234
Q04637	EIF4G1	1187_S	0.0483827	1.54808	1.31531		P27816	MAP4	1073_S	0.00729551	-1.66157	2.13694
P49327	FASN	2204_T	0.0371343	2.00839	1.43023		P46013	MKI67	1253_S	0.0369177	-1.66135	1.43277
Q9BWH2	FUNDC2	151_S	0.000255259	13.7719	3.59302		Q9HCH0	NCKAP5L	489_S	0.00408626	-2.2725	2.38867
Q9UKJ3	GPATCH8	1107_S	0.0108616	1.73167	1.96411		Q9BXB4	OSBPL11	181_S	0.0149049	-1.53163	1.82667
Q8WUI4	HDAC7	486_S	0.0389845	2.33661	1.40911		Q92882	OSTF1	213_S	0.0395642	-1.57812	1.4027
O95835	LATS1	464_S	0.0043729	1.6233	2.35923		O94806	PRKD3	41_S	0.000263566	-2.81774	3.57911
P78559	MAP1A	504_T	0.0130649	2.0469	1.88389		Q14160	SCRIB	1309_S	0.00820134	-1.63295	2.08612
P46821	MAP1B	1265_S	0.0133313	2.7562	1.87513		P08670	VIM	459_S	0.0322447	-2.28522	1.49154
P46821	MAP1B	1797_S	0.0434179	2.68302	1.36233
P29966	MARCKS	118_S	0.00285963	8.31455	2.54369
Q9UN36	NDRG2	332_S	0.019563	1.90184	1.70856
P52948	NUP98	623_S	0.0174384	1.93011	1.75849
Q9H6Z4	RANBP3	126_S	0.000257417	1.91891	3.58936
P51812	RPS6KA3	715_S	0.0049351	1.80998	2.3067
Q96L92	SNX27	51_S	0.0300951	2.3645	1.5215
Q13247	SRSF6	303_S	0.00299688	1.71707	2.52333
P16949	STMN1	16_S	0.00186523	1.91408	2.72927
P16949	STMN1	25_S	0.00953273	2.71595	2.02078

## Sheet: 4
T = 4 h
Up Regulation							Down Regulation
Uniprot ID	Gene Names	Phosphosites	p-Value	Fold Change	log10(p-Value)		Uniprot ID	Gene Names	Phosphosites	p-Value	Fold Change	log10(p-Value)
Q8WWM7	ATXN2L	111_S	0.000692053	2.47834	3.15986		Q9UKG1	APPL1	401_S	0.0417135	-1.98634	1.37972
Q14152	EIF3A	584_S	0.00409612	2.72652	2.38763		Q86XP3	DDX42	185_S	0.0447159	-2.25632	1.34954
Q14315	FLNC	2233_S	0.0114218	1.53981	1.94227		Q96KN4	FAM84A	67_S	0.0200289	-1.84247	1.69834
Q9BWH2	FUNDC2	151_S	0.00418347	4.56788	2.37846		Q00839	HNRNPU	59_S	0.030549	-2.1127	1.515
Q9UKJ3	GPATCH8	1107_S	6.1445e-05	1.79545	4.21151		Q6PKG0	LARP1	774_S	0.0104271	-1.53563	1.98184
P51858	HDGF	132_S	0.00750584	1.60542	2.1246		Q9HCH0	NCKAP5L	489_S	0.00527298	-1.58866	2.27794
P02545	LMNA	22_S	0.00408841	3.32076	2.38845		Q9BXB4	OSBPL11	181_S	0.00671897	-1.79936	2.1727
Q15742	NAB2	6_S	0.00153653	1.67713	2.81346		Q4KWH8	PLCH1	1307_S	0.00180016	-1.79915	2.74469
Q13247	SRSF6	303_S	0.0476162	1.74063	1.32224		O15258	RER1	95_S	0.0299973	-1.79084	1.52292
O60343	TBC1D4	588_S	0.0131176	1.91333	1.88215		O75674	TOM1L1	323_S	0.0246376	-1.57005	1.6084
Q9NS69	TOMM22	15_S	0.0414315	1.83163	1.38267

## Sheet: 5
T = 12 h
Up Regulation							Down Regulation
Uniprot ID	Gene Names	Phosphosites	p-Value	Fold Change	log10(p-Value)		Uniprot ID	Gene Names	Phosphosites	p-Value	Fold Change	log10(p-Value)
Q09666	AHNAK	5731_S	0.0166892	1.99715	1.77757		Q9Y2D5	AKAP2	152_S	0.0234758	-1.74412	1.62938
Q8IY81	FTSJ3	688_S	0.00399057	1.60036	2.39897		Q92974	ARHGEF2	696_S	0.0111991	-1.76729	1.95082
P02545	LMNA	22_S	0.000439696	2.12078	3.35685		O14497	ARID1A	772_S	0.0134967	-1.5369	1.86977
P48681	NES	1016_S	0.0404575	1.59212	1.393		P23528	CFL1	3_S	0.0191277	-1.5962	1.71834
Q9UQ35	SRRM2	1320_S	0.0119188	1.5959	1.92377		Q9Y281	CFL2	3_S	0.0390748	-1.6249	1.4081
							P51397	DAP	3_S	0.0241306	-2.63141	1.61743
							Q16643	DBN1	346_T	0.0149969	-2.37541	1.824
							Q9Y6G9	DYNC1LI1	516_S	0.000245847	-1.76658	3.60934
							Q99502	EYA1	314_S	0.00185616	-1.54752	2.73138
							Q13045	FLII	856_S	0.016125	-1.63085	1.7925
							P04792	HSPB1	82_S	0.012158	-1.89019	1.91514
							Q9H1B7	IRF2BPL	547_S	0.0425506	-1.55354	1.37109
							Q92945	KHSRP	181_S	0.0358385	-1.96545	1.44565
							P46821	MAP1B	1265_S	0.044107	-1.99719	1.35549
							P29966	MARCKS	118_S	0.00351092	-2.20615	2.45458
							P29966	MARCKS	170_S	0.0370687	-2.43297	1.43099
							P49006	MARCKSL1	104_S	0.00872947	-3.28029	2.05901
							P49006	MARCKSL1	165_S	0.0337346	-2.30296	1.47192
							P49006	MARCKSL1	22_S	0.037237	-2.98904	1.42903
							Q14814	MEF2D	180_S	0.0299662	-1.50654	1.52337
							Q9P2K5	MYEF2	17_S	0.000702585	-1.5407	3.1533
							P41227	NAA10	233_S	0.0176533	-1.64538	1.75317
							Q5SRE5	NUP188	1709_S	0.0330534	-1.60179	1.48078
							Q9BZ23	PANK2	189_S	0.010495	-1.58427	1.97902
							Q4KWH8	PLCH1	1307_S	0.00026684	-1.52626	3.57375
							P06454	PTMA	9_S	0.00700685	-3.64896	2.15448
							P16949	STMN1	16_S	0.0149369	-2.41149	1.82574
							P16949	STMN1	38_S	0.0478974	-1.98605	1.31969
							O60343	TBC1D4	588_S	0.0235482	-2.13129	1.62804
							P15923	TCF3	379_S	0.00974303	-1.58948	2.01131
							Q9Y4R8	TELO2	836_S	0.0499774	-1.57022	1.30123
							Q9UKE5	TNIK	680_S	0.015963	-1.57571	1.79689
							O75674	TOM1L1	323_S	0.0149595	-1.50528	1.82508
							Q9NS69	TOMM22	15_S	1.41314e-05	-2.68616	4.84982
							Q9C0C9	UBE2O	839_S	0.0124171	-1.88059	1.90598
							O75379	VAMP4	30_S	0.0231929	-1.62992	1.63464
							Q9UBW7	ZMYM2	305_S	0.0212428	-1.92046	1.67279

## Sheet: 6
T = 24 h
Up Regulation							Down Regulation
Uniprot ID	Gene Names	Phosphosites	p-Value	Fold Change	log10(p-Value)		Uniprot ID	Gene Names	Phosphosites	p-Value	Fold Change	log10(p-Value)
Q09666	AHNAK	135_S	0.0127085	2.70873	1.89591		Q5THR3	EFCAB6	283_S	0.0487812	-1.65153	1.31175
Q9UKI2	CDC42EP3	89_S	0.00880825	1.58938	2.05511		Q8WXI9	GATAD2B	486_S	0.023105	-1.69758	1.63629
Q14315	FLNC	2233_S	0.000238035	2.86538	3.62336		Q7Z4S6	KIF21A	1662_S	0.0135424	-1.72985	1.8683
Q5T0N5	FNBP1L	295_S	0.0489771	1.50852	1.31001		P46821	MAP1B	1378_S	0.0160595	-2.21494	1.79427
P43243	MATR3	188_S	0.0484254	1.72241	1.31493		P49006	MARCKSL1	165_S	0.0147529	-3.49792	1.83112
P48681	NES	680_S	0.0465184	1.71203	1.33237		Q9Y3Q8	TSC22D4	167_T	0.0118478	-1.53551	1.92636
P22314	UBA1	46_S	0.0453516	1.67787	1.34341		P37275	ZEB1	679_S	0.0283858	-1.5735	1.5469
