# Supplementary material for: NTRK1/TrkA Signaling in Neuroblastoma Cells Induces Nuclear Reorganization and Intra-Nuclear Aggregation of Lamin A/C
Source: Cancers (Basel). 2021 Oct 21;13(21):5293. doi: 10.3390/cancers13215293 (PMC8582546; doi:10.3390/cancers13215293)
Supplement: Supplementary file 1 [file cancers-13-05293-s001.zip › cancers-1433337-supplementary/Supplementary Table S5 - Results of Reactome Pathway Analysis.xlsx]

## Sheet: TOC
Table of Content - Results of Reactome Pathway Analysis
Filter criterium: p-value ≤ 0.05
Table No.	Content
1	Proteome
2	Phosphoproteome

## Sheet: 1
Proteome Data	Proteome Data
Uniprot ID	Gene	p-Value	Major Category	Sub Category	Enriched Category
Q12834, Q13042	CDC20, CDC16	0.00819815	Cell Cycle	Cell Cycle, Mitotic	Inhibition of the proteolytic activity of APC/C required for the onset of anaphase by mitotic spindle checkpoint components
Q12834, Q13042	CDC20, CDC16	0.00819815	Cell Cycle	Cell Cycle, Mitotic	Inactivation of APC/C via direct inhibition of the APC/C complex
Q12834, Q13042	CDC20, CDC16	0.0089604	Cell Cycle	Cell Cycle, Mitotic	Conversion from APC/C:Cdc20 to APC/C:Cdh1 in late anaphase
P02545	LMNA	0.0097531	Cell Cycle	Cell Cycle, Mitotic	Depolymerisation of the Nuclear Lamina
Q12834, Q13042	CDC20, CDC16	0.0105759	Cell Cycle	Cell Cycle, Mitotic	APC/C:Cdc20 mediated degradation of Cyclin B
Q96GD4, Q12834, Q13042	AURKB, CDC20, CDC16	0.012214	Cell Cycle	Cell Cycle, Mitotic	APC/C:Cdh1 mediated degradation of Cdc20 and other APC/C:Cdh1 targeted proteins in late mitosis/early G1
Q12834, Q13042	CDC20, CDC16	0.0123099	Cell Cycle	Cell Cycle, Mitotic	APC-Cdc20 mediated degradation of Nek2A
P02545	LMNA	0.0132204	Cell Cycle	Cell Cycle, Mitotic	Initiation of Nuclear Envelope (NE) Reformation
Q96GD4, Q12834, Q13042	AURKB, CDC20, CDC16	0.0216277	Cell Cycle	Cell Cycle, Mitotic	APC/C-mediated degradation of cell cycle proteins
Q96GD4, Q12834, Q13042	AURKB, CDC20, CDC16	0.0216277	Cell Cycle	Cell Cycle, Mitotic	Regulation of mitotic cell cycle
Q96GD4, Q12834, Q13042, P02545	AURKB, CDC20, CDC16, LMNA	0.0222563	Cell Cycle	Cell Cycle, Mitotic	Mitotic Anaphase
Q96GD4, Q12834, Q13042, P02545	AURKB, CDC20, CDC16, LMNA	0.0225955	Cell Cycle	Cell Cycle, Mitotic	Mitotic Metaphase and Anaphase
Q96GD4, Q12834, Q13042	AURKB, CDC20, CDC16	0.0348606	Cell Cycle	Cell Cycle Checkpoints	Mitotic Spindle Checkpoint
Q12834	CDC20	0.0499558	Cell Cycle	Cell Cycle, Mitotic	Phosphorylation of Emi1
Q15906, Q8IUE6, Q9HAF1, Q96QV6	VPS72, H2AC21, MEAF6, H2AC1	0.00563128	Chromatin organization	Chromatin modifying enzymes	HATs acetylate histones
P19838, Q15906, Q8IUE6, Q9HAF1, Q96QV6	NFKB1, VPS72, H2AC21, MEAF6, H2AC1	0.024702	Chromatin organization	Chromatin modifying enzymes	Chromatin modifying enzymes
Q8IUE6, Q96QV6	H2AC21, H2AC1	0.0457937	Chromatin organization	Chromatin modifying enzymes	RMTs methylate histone arginines
Q13572	ITPK1	0.0499558	Digestion and absorption	Intestinal absorption	Intestinal hexose absorption
P02751, P02545, O15164	FN1, LMNA, TRIM24	0.0117791	Disease	Diseases of signal transduction by growth factor receptors and second messengers	Signaling by BRAF and RAF fusions
P20585	MSH3	0.0127273	Disease	Diseases of DNA repair	Defective Mismatch Repair Associated With MSH3
P20585	MSH3	0.0190308	Disease	Diseases of DNA repair	Defective Mismatch Repair Associated With MSH2
P02751, P02545, O15164	FN1, LMNA, TRIM24	0.0222397	Disease	Diseases of signal transduction by growth factor receptors and second messengers	Oncogenic MAPK signaling
P06756	ITGAV	0.0252944	Disease	Disorders of transmembrane transporters	Defective SLC12A1 causes Bartter syndrome 1 (BS1)
P23526	AHCY	0.0252944	Disease	Diseases of metabolism	Defective AHCY causes HMAHCHD
Q13572	ITPK1	0.0252944	Disease	Disorders of transmembrane transporters	Defective SLC2A2 causes Fanconi-Bickel syndrome (FBS)
P20585	MSH3	0.0315185	Disease	Diseases of DNA repair	Diseases of Mismatch Repair (MMR)
O75352	MPDU1	0.0377032	Disease	Diseases of metabolism	Defective MPDU1 causes MPDU1-CDG (CDG-1f)
P19838	NFKB1	0.0499558	Disease	Diseases of Immune System	IkBA variant leads to EDA-ID
P02751, P06756	FN1, ITGAV	0.0151263	Extracellular matrix organization	Non-integrin membrane-ECM interactions	Syndecan interactions
P02751, P06756	FN1, ITGAV	0.0250287	Extracellular matrix organization	Elastic fibre formation	Molecules associated with elastic fibres
P02751, P06756	FN1, ITGAV	0.0354949	Extracellular matrix organization	Elastic fibre formation	Elastic fibre formation
P02751	FN1	0.0438489	Extracellular matrix organization	Fibronectin matrix formation	Fibronectin matrix formation
Q96GD4, Q13131, P48426, Q9HAF1, Q9NZ63	AURKB, PRKAA1, PIP4K2A, MEAF6, C9orf78	0.00589819	Gene expression (Transcription)	RNA Polymerase II Transcription	Regulation of TP53 Activity
Q96GD4, Q13131, Q9NZ63	AURKB, PRKAA1, C9orf78	0.0234919	Gene expression (Transcription)	RNA Polymerase II Transcription	Regulation of TP53 Activity through Phosphorylation
P48426, Q9HAF1	PIP4K2A, MEAF6	0.0262554	Gene expression (Transcription)	RNA Polymerase II Transcription	Regulation of TP53 Activity through Acetylation
P19838, Q13042	NFKB1, CDC16	0.0383342	Gene expression (Transcription)	RNA Polymerase II Transcription	Transcriptional Regulation by VENTX
P19838	NFKB1	0.0438489	Immune System	Innate Immune System	DEx/H-box helicases activate type I IFN and inflammatory cytokines production
P19838	NFKB1	0.0499558	Immune System	Innate Immune System	CLEC7A/inflammasome pathway
P07741, Q16134, O95563, Q9P2T1	APRT, ETFDH, MPC2, GMPR2	0.00294529	Metabolism	Metabolism of nucleotides	Purine salvage
P07741, Q16134, O95563, Q9P2T1	APRT, ETFDH, MPC2, GMPR2	0.00974028	Metabolism	Metabolism of nucleotides	Nucleotide salvage
P78417, P23526	GSTO1, AHCY	0.0442618	Metabolism	Biological oxidations	Methylation
Q8IUE6, Q96QV6	H2AC21, H2AC1	0.0181917	Metabolism of proteins	Post-translational protein modification	Metalloprotease DUBs
P02545	LMNA	0.0190308	Programmed Cell Death	Apoptosis	Breakdown of the nuclear lamina
P02545, Q9BWT6, Q9NZ63	LMNA, MND1, C9orf78	0.0216277	Reproduction	Meiosis	Meiosis
P04629, Q9ULH0	NTRK1, KIDINS220	0.00030896	Signal Transduction	Signaling by Receptor Tyrosine Kinases	Prolonged ERK activation events
P04629	NTRK1	0.000496669	Signal Transduction	Signaling by Receptor Tyrosine Kinases	TRKA activation by NGF
P04629	NTRK1	0.00194575	Signal Transduction	Signaling by Receptor Tyrosine Kinases	Activation of TRKA receptors
P04629, Q9ULH0	NTRK1, KIDINS220	0.00258529	Signal Transduction	Signaling by Receptor Tyrosine Kinases	Signalling to ERKs
P04629, Q9ULH0	NTRK1, KIDINS220	0.00277869	Signal Transduction	Signaling by Receptor Tyrosine Kinases	ARMS-mediated activation
P04629, Q9ULH0, O15240	NTRK1, KIDINS220, VGF	0.0137271	Signal Transduction	Signaling by Receptor Tyrosine Kinases	Signaling by NTRK1 (TRKA)
P04629, Q9ULH0, O15240	NTRK1, KIDINS220, VGF	0.0223341	Signal Transduction	Signaling by Receptor Tyrosine Kinases	Signaling by NTRKs
Q9HD26	GOPC	0.0252944	Signal Transduction	Signaling by Rho GTPases	RHO GTPases regulate CFTR trafficking
P04629	NTRK1	0.0315185	Signal Transduction	Signaling by Receptor Tyrosine Kinases	PLC-gamma1 signalling
P04629	NTRK1	0.0315185	Signal Transduction	Signaling by Receptor Tyrosine Kinases	Signalling to STAT3
Q96GD4, Q12834, Q9ULH0, P42684, Q9H8V3, Q9Y4F1, Q9HD26, Q86VI3, Q15746	AURKB, CDC20, KIDINS220, ABL2, ECT2, FARP1, GOPC, IQGAP3, MYLK	0.0366637	Signal Transduction	Signaling by Rho GTPases	Signaling by Rho GTPases
P04629	NTRK1	0.0499558	Signal Transduction	Signaling by Receptor Tyrosine Kinases	NGF-independant TRKA activation
P04629	NTRK1	0.0499558	Signal Transduction	Signaling by Receptor Tyrosine Kinases	Signalling to p38 via RIT and RIN

## Sheet: 2
Phosphoproteome Data
Uniprot ID	Gene	p-Value	Major Category	Sub Category	Enriched Category
P52948;P02545	LMNA;NUP98	3.91217e-05	Cell Cycle	Cell Cycle, Mitotic	Nuclear Envelope Breakdown
P52948;P02545	LMNA;NUP98	0.00110769	Cell Cycle	Cell Cycle, Mitotic	Mitotic Prophase
P52948	NUP98	0.00120893	Disease	Disorders of transmembrane transporters	Defective TPR may confer susceptibility towards thyroid papillary carcinoma (TPC)
P52948;Q13247	NUP98;SRSF6	0.00125509	Metabolism of RNA	Processing of Capped Intron-Containing Pre-mRNA	Transport of Mature mRNA derived from an Intron-Containing Transcript
P52948;Q8WUI4	NUP98;HDAC7	0.00125509	Metabolism of proteins	Post-translational protein modification	SUMOylation of DNA damage response and repair proteins
P52948;Q04637	NUP98;EIF4G1	0.00137185	Immune System	Cytokine Signaling in Immune system	ISG15 antiviral mechanism
P52948	NUP98	0.00151826	Metabolism of RNA	Processing of Capped Intron-Containing Pre-mRNA	Transport of the SLBP independent Mature mRNA
P52948	NUP98	0.00151826	Metabolism of proteins	Post-translational protein modification	SUMOylation of SUMOylation proteins
P52948	NUP98	0.00163137	Metabolism of RNA	Processing of Capped Intron-Containing Pre-mRNA	Transport of the SLBP Dependant Mature mRNA
P52948	NUP98	0.00163137	Metabolism	Metabolism of carbohydrates	Regulation of Glucokinase by Glucokinase Regulatory Protein
P52948	NUP98	0.00174963	Disease	Infectious disease	Nuclear import of Rev protein
P52948;Q13247	NUP98;SRSF6	0.00184026	Metabolism of RNA	Processing of Capped Intron-Containing Pre-mRNA	Transport of Mature Transcript to Cytoplasm
P52948	NUP98	0.00187311	Cell Cycle	Cell Cycle, Mitotic	Nuclear Pore Complex (NPC) Disassembly
P52948	NUP98	0.0020019	Metabolism of proteins	Post-translational protein modification	SUMOylation of ubiquitinylation proteins
P52948	NUP98	0.00213609	Disease	Infectious disease	Vpr-mediated nuclear import of PICs
P52948	NUP98	0.00213609	Disease	Infectious disease	Rev-mediated nuclear export of HIV RNA
P52948;Q04637	NUP98;EIF4G1	0.00215253	Immune System	Cytokine Signaling in Immune system	Antiviral mechanism by IFN-stimulated genes
P02545;P51858	LMNA;HDGF	0.00223597	Metabolism of proteins	Unfolded Protein Response (UPR)	XBP1(S) activates chaperone genes
P52948	NUP98	0.00242092	Metabolism of RNA	Processing of Capped Intron-Containing Pre-mRNA	Transport of Mature mRNA Derived from an Intronless Transcript
P52948	NUP98	0.00242092	Disease	Infectious disease	Interactions of Rev with host cellular proteins
P52948	NUP98	0.00242092	Disease	Infectious disease	NS1 Mediated Effects on Host Pathways
P52948	NUP98	0.00257172	Metabolism of RNA	Processing of Capped Intron-Containing Pre-mRNA	Transport of Mature mRNAs Derived from Intronless Transcripts
P52948	NUP98	0.00257172	Disease	Infectious disease	Interactions of Vpr with host cellular proteins
P52948;P02545;P08621;Q13200;O75122	SNRNP70;PSMD2;LMNA;NUP98;CLASP2	0.00262341	Cell Cycle	Cell Cycle, Mitotic	M Phase
P52948	NUP98	0.00272821	Disease	Infectious disease	Transport of Ribonucleoproteins into the Host Nucleus
P02545;P51858	LMNA;HDGF	0.00278394	Metabolism of proteins	Unfolded Protein Response (UPR)	IRE1alpha activates chaperones
P52948	NUP98	0.00305854	Metabolism of proteins	Post-translational protein modification	SUMOylation of DNA replication proteins
P52948	NUP98	0.00323251	Metabolism of proteins	Post-translational protein modification	SUMOylation of RNA binding proteins
P08621;Q13200;P05412;Q9UKI2	JUN;SNRNP70;PSMD2;CDC42EP3	0.00330579	Signal Transduction	MAPK family signaling cascades	MAPK6/MAPK4 signaling
P52948;Q96JA1;P18615	LIG1;NUP98;NELFE	0.0035642	Disease	Infectious disease	HIV Life Cycle
P52948;Q13247;P08621;Q9UQ35	SRRM2;SNRNP70;NUP98;SRSF6	0.00357145	Metabolism of RNA	Processing of Capped Intron-Containing Pre-mRNA	Processing of Capped Intron-Containing Pre-mRNA
P52948	NUP98	0.0035984	Disease	Infectious disease	NEP/NS2 Interacts with the Cellular Export Machinery
P52948;P08621	SNRNP70;NUP98	0.0037685	Metabolism	Metabolism of carbohydrates	Glycolysis
P52948	NUP98	0.00379044	Disease	Infectious disease	Export of Viral Ribonucleoproteins from Nucleus
P52948;Q13200;Q96JA1;P18615	LIG1;PSMD2;NUP98;NELFE	0.00399498	Disease	Infectious disease	HIV Infection
P52948;Q8WUI4;O14639	ABLIM1;NUP98;HDAC7	0.00410068	Metabolism of proteins	Post-translational protein modification	SUMO E3 ligases SUMOylate target proteins
P49327	FASN	0.00438343	Signal Transduction	Signaling by Nuclear Receptors	NR1H2 & NR1H3 regulate gene expression linked to lipogenesis
P08621;Q9NS69	SNRNP70;TOMM22	0.00489618	Transport of small molecules	Plasma lipoprotein assembly, remodeling, and clearance	HDL assembly
P52948;Q8WUI4;O14639	ABLIM1;NUP98;HDAC7	0.00501045	Metabolism of proteins	Post-translational protein modification	SUMOylation
P52948	NUP98	0.0055528	Metabolism of proteins	Post-translational protein modification	SUMOylation of chromatin organization proteins
P52948	NUP98	0.00659012	Metabolism of RNA	Metabolism of non-coding RNA	snRNP Assembly
P52948	NUP98	0.00659012	Metabolism of RNA	Metabolism of non-coding RNA	Metabolism of non-coding RNA
P52948;P02545;P08621;Q13200;O75122;Q96JA1	LIG1;SNRNP70;PSMD2;LMNA;NUP98;CLASP2	0.0069699	Cell Cycle	Cell Cycle, Mitotic	Cell Cycle, Mitotic
P05412;P49327;P51812	RPS6KA3;JUN;FASN	0.00743887	Immune System	Innate Immune System	MAP kinase activation
P52948	NUP98	0.00773548	Metabolism of RNA	tRNA processing	tRNA processing in the nucleus
P02545	LMNA	0.00784798	Cell Cycle	Cell Cycle, Mitotic	Depolymerisation of the Nuclear Lamina
P52948	NUP98	0.00834948	Disease	Infectious disease	Viral Messenger RNA Synthesis
P52948;P08621	SNRNP70;NUP98	0.00869674	Metabolism	Metabolism of carbohydrates	Glucose metabolism
P05412;P49327;P51812	RPS6KA3;JUN;FASN	0.0100072	Immune System	Cytokine Signaling in Immune system	Interleukin-17 signaling
P02545	LMNA	0.010657	Cell Cycle	Cell Cycle, Mitotic	Initiation of Nuclear Envelope (NE) Reformation
P52948;Q13200	PSMD2;NUP98	0.0109821	Disease	Infectious disease	Host Interactions of HIV factors
P51812;Q15742	RPS6KA3;NAB2	0.0110872	Signal Transduction	Signaling by Receptor Tyrosine Kinases	Nuclear Events (kinase and transcription factor activation)
Q8WUI4	HDAC7	0.0114189	Gene expression (Transcription)	RNA Polymerase II Transcription	Notch-HLH transcription pathway
P52948	NUP98	0.0114616	Gene expression (Transcription)	Gene Silencing by RNA	Transcriptional regulation by small RNAs
P02545;P51858	LMNA;HDGF	0.0122573	Metabolism of proteins	Unfolded Protein Response (UPR)	Unfolded Protein Response (UPR)
P08621;Q9NS69	SNRNP70;TOMM22	0.0130125	Transport of small molecules	Plasma lipoprotein assembly, remodeling, and clearance	Plasma lipoprotein assembly
P02545;P05412	JUN;LMNA	0.0130125	Disease	Diseases of programmed cell death	Deregulated CDK5 triggers multiple neurodegenerative pathways in Alzheimer's disease models
P02545;P05412	JUN;LMNA	0.0130125	Disease	Diseases of programmed cell death	Neurodegenerative Diseases
Q8IWQ3;P48634	BRSK2;PRRC2A	0.0138435	Reproduction	Fertilization	Fertilization
P52948;P02545;Q13200;O75122	PSMD2;LMNA;NUP98;CLASP2	0.0140859	Cell Cycle	Cell Cycle, Mitotic	Mitotic Anaphase
P52948;P02545	LMNA;NUP98	0.0142863	Cell Cycle	Cell Cycle, Mitotic	Nuclear Envelope (NE) Reassembly
P52948;P02545;Q13200;O75122	PSMD2;LMNA;NUP98;CLASP2	0.0143094	Cell Cycle	Cell Cycle, Mitotic	Mitotic Metaphase and Anaphase
P52948;P18615	NUP98;NELFE	0.0144887	Disease	Infectious disease	Late Phase of HIV Life Cycle
P02545;P05412	JUN;LMNA	0.014697	Disease	Diseases of programmed cell death	Diseases of programmed cell death
P05412;P49327;P51812	RPS6KA3;JUN;FASN	0.0169948	Immune System	Innate Immune System	MyD88 cascade initiated on plasma membrane
P05412;P49327;P51812	RPS6KA3;JUN;FASN	0.0169948	Immune System	Innate Immune System	Toll Like Receptor 5 (TLR5) Cascade
P05412;P49327;P51812	RPS6KA3;JUN;FASN	0.0169948	Immune System	Innate Immune System	Toll Like Receptor 10 (TLR10) Cascade
P02545	LMNA	0.0170113	Programmed Cell Death	Apoptosis	Breakdown of the nuclear lamina
P05412;P51812	RPS6KA3;JUN	0.0173894	Immune System	Innate Immune System	MAPK targets/ Nuclear events mediated by MAP kinases
P05412;P49327;P51812	RPS6KA3;JUN;FASN	0.0210234	Immune System	Innate Immune System	TRAF6 mediated induction of NFkB and MAP kinases upon TLR7/8 or 9 activation
P05412;P49327;P51812	RPS6KA3;JUN;FASN	0.0210234	Immune System	Innate Immune System	Toll Like Receptor 3 (TLR3) Cascade
P05412;P49327;P51812	RPS6KA3;JUN;FASN	0.0215606	Immune System	Innate Immune System	MyD88 dependent cascade initiated on endosome
P05412;P49327;P51812	RPS6KA3;JUN;FASN	0.0215606	Immune System	Innate Immune System	Toll Like Receptor 7/8 (TLR7/8) Cascade
P49327;P48681	FASN;NES	0.0223006	Metabolism	Metabolism of lipids	Acyl chain remodelling of PC
P05412;P49327;P51812	RPS6KA3;JUN;FASN	0.0237848	Immune System	Innate Immune System	TRIF(TICAM1)-mediated TLR4 signaling
P05412;P49327;P51812	RPS6KA3;JUN;FASN	0.0237848	Immune System	Innate Immune System	MyD88-independent TLR4 cascade
P05412;P49327;P51812	RPS6KA3;JUN;FASN	0.0237848	Immune System	Innate Immune System	Toll Like Receptor 9 (TLR9) Cascade
P05412;P49327;P51812	RPS6KA3;JUN;FASN	0.0261289	Immune System	Innate Immune System	MyD88:MAL(TIRAP) cascade initiated on plasma membrane
P05412;P49327;P51812	RPS6KA3;JUN;FASN	0.0261289	Immune System	Innate Immune System	Toll Like Receptor TLR6:TLR2 Cascade
P52948	NUP98	0.027346	Cellular responses to external stimuli	Cellular responses to stress	Regulation of HSF1-mediated heat shock response
P05412;P49327;P51812;O60343	RPS6KA3;JUN;TBC1D4;FASN	0.0276309	Cellular responses to external stimuli	Cellular responses to stress	Cellular Senescence
P05412;P49327;O60343	JUN;TBC1D4;FASN	0.0279657	Cellular responses to external stimuli	Cellular responses to stress	Oxidative Stress Induced Senescence
P05412;P49327;P51812	RPS6KA3;JUN;FASN	0.0279657	Immune System	Innate Immune System	Toll Like Receptor TLR1:TLR2 Cascade
P05412;P49327;P51812	RPS6KA3;JUN;FASN	0.0279657	Immune System	Innate Immune System	Toll Like Receptor 2 (TLR2) Cascade
P52948	NUP98	0.0298698	Gene expression (Transcription)	Gene Silencing by RNA	Gene Silencing by RNA
P16949	STMN1	0.0300117	Signal Transduction	Signaling by Receptor Tyrosine Kinases	Nuclear signaling by ERBB4
Q8IWQ3	BRSK2	0.0337366	Reproduction	Fertilization	Acrosome Reaction and Sperm:Oocyte Membrane Binding
P08621	SNRNP70	0.039249	Disease	Disorders of developmental biology	Loss of phosphorylation of MECP2 at T308
P08621	SNRNP70	0.039249	Metabolism	Integration of energy metabolism	PKA-mediated phosphorylation of key metabolic factors
Q04637;Q13200	PSMD2;EIF4G1	0.0412332	Metabolism of RNA	Regulation of mRNA stability by proteins that bind AU-rich elements	AUF1 (hnRNP D0) binds and destabilizes mRNA
Q15742	NAB2	0.0412332	Signal Transduction	Signaling by Receptor Tyrosine Kinases	NGF-stimulated transcription
Q8WUI4	HDAC7	0.0425641	Signal Transduction	Signaling by NOTCH	NOTCH1 Intracellular Domain Regulates Transcription
P52948	NUP98	0.0426915	Cellular responses to external stimuli	Cellular responses to stress	Cellular response to heat stress
P52948;Q13200;P05412;P49327;P51812;O60343	RPS6KA3;JUN;TBC1D4;PSMD2;FASN;NUP98	0.0437647	Cellular responses to external stimuli	Cellular responses to stress	Cellular responses to stress
Q04637;P08621;Q13200;O75122	SNRNP70;PSMD2;EIF4G1;CLASP2	0.0461717	Developmental Biology	Nervous system development	Signaling by ROBO receptors
P51812;Q15742	RPS6KA3;NAB2	0.0491441	Signal Transduction	Signaling by Receptor Tyrosine Kinases	Signaling by NTRK1 (TRKA)
Q04637;Q14152	EIF3A;EIF4G1	0.0494542	Metabolism of proteins	Translation	Translation initiation complex formation
P08621;Q13200	SNRNP70;PSMD2	0.0494542	Signal Transduction	Signaling by Hedgehog	Degradation of GLI1 by the proteasome
P08621;Q13200	SNRNP70;PSMD2	0.0494542	Signal Transduction	Signaling by Hedgehog	GLI3 is processed to GLI3R by the proteasome
P08621;Q13200	SNRNP70;PSMD2	0.0494542	Signal Transduction	Signaling by Hedgehog	Degradation of GLI2 by the proteasome
P02545;Q9BTC0	DIDO1;LMNA	0.0494542	Reproduction	Meiosis	Meiotic synapsis
P05412;P49327;P51812	RPS6KA3;JUN;FASN	0.0499826	Immune System	Innate Immune System	Toll Like Receptor 4 (TLR4) Cascade
